# Supplementary material for: HDAC8 inhibition targets STAT3–MYC axis and synergizes with Venetoclax in KMT2A-rearranged acute myeloid leukemia
Source: Leukemia. 2026 Apr 21;40(6):1271–83. doi: 10.1038/s41375-026-02950-1 (PMC13233295; doi:10.1038/s41375-026-02950-1)
Supplement: Supplementary file 2 — Table S6 [file 41375_2026_2950_MOESM2_ESM.xlsx]

## Sheet: Table S6 MV4-11 RNA-seq
symbol	logFC	AveExpr	t	P.Value	adj.P.Val	B	DEG	ctrl-1	ctrl-2	ctrl-3	HDAC8i (22d)-1	HDAC8i (22d)-2	HDAC8i (22d)-3
SYNE2	2.17787	4.23192	8.14353	0.000299508	0.0136967	0.998803	up	2.6	3.218	3.611	5.316	5.155	5.492
UNC13A	2.10637	2.67511	4.25481	0.00665087	0.0500097	-2.3825		1.993	0.501	2.372	3.696	3.878	3.611
PDE4B	2.07264	1.78516	4.78404	0.00395001	0.0387835	-1.80789	up	0.501	1.244	0.501	1.993	2.985	3.487
ARG2	1.90395	2.19799	4.82553	0.0037981	0.0380214	-1.76463	up	1.993	0.501	1.244	2.837	3.261	3.352
CCDC24	1.84359	1.7969	4.11214	0.00770652	0.0540714	-2.5448		0.501	0.501	1.623	1.993	3.123	3.041
CD6	1.84209	2.77755	4.01076	0.00857264	0.0574002	-2.66205		1.488	1.244	2.837	3.696	4.048	3.352
CCN2	1.8255	2.40652	7.10984	0.00059369	0.016599	0.266446	up	1.993	1.244	1.244	3.317	3.6	3.041
IL1B	1.8202	2.11418	3.78317	0.0109505	0.0666438	-2.93116		1.488	0.501	1.623	2.837	2.383	3.853
OLFML2A	1.81011	2.89028	4.0934	0.00785877	0.0547524	-2.56635		2.339	1.244	2.372	3.178	3.793	4.415
PTPRU	1.78348	4.17596	5.76972	0.00164871	0.025372	-0.846087	up	3.706	3.528	2.619	5.225	5.155	4.823
ITGB2-AS1	1.73526	2.3837	3.53139	0.014491	0.077765	-3.23819		0.501	1.675	2.372	3.59	3.123	3.041
SMIM24	1.63918	2.0656	4.08537	0.00792517	0.0549774	-2.57561		1.993	1.244	0.501	2.6	2.837	3.218
SYT17	1.62086	3.67901	4.73604	0.00413458	0.0394613	-1.85826	up	2.339	2.656	3.611	4.653	4.281	4.534
TMEM54	1.61591	3.34007	3.56433	0.0139617	0.0764304	-3.19747		1.488	3.068	3.041	4.146	4.281	4.017
LOC285626	1.60423	2.94111	9.64083	0.000125782	0.0101936	1.90538	up	1.993	2.405	2.019	3.793	3.487	3.949
LBX2	1.59234	2.6753	7.46952	0.000463688	0.014838	0.532448	up	2.339	1.675	1.623	3.317	3.487	3.611
KCNMB1	1.58703	2.93377	2.85411	0.0323341	0.122807	-4.10896		2.339	1.244	2.837	4.146	2.837	4.198
ACVRL1	1.55269	3.59428	6.8173	0.00073156	0.0179146	0.0405688	up	3.008	2.405	3.041	4.218	4.696	4.198
EGR2	1.53241	2.81001	2.5024	0.0503779	0.159259	-4.58127		1.488	3.399	1.244	3.981	3.261	3.487
DPF1	1.52412	2.73465	3.18386	0.0216829	0.0979413	-3.67742		2.6	2.073	1.244	3.455	2.837	4.198
ALDOC	1.51828	6.90576	9.08045	0.000171438	0.0108779	1.5851	up	6.272	6.394	5.774	7.625	7.663	7.707
MYOZ1	1.51468	2.84056	4.11758	0.00766291	0.0539459	-2.53855		2.6	2.405	1.244	3.696	3.487	3.611
KDM4D	1.48484	2.24679	3.32395	0.0183898	0.0886229	-3.49828		1.993	0.501	2.019	2.837	3.261	2.869
TMEM37	1.44836	3.16003	2.66239	0.0410907	0.141421	-4.36524		3.178	2.885	1.244	4.069	3.487	4.096
PLAAT3	1.44783	2.4494	2.60806	0.0440184	0.147215	-4.43841		0.501	2.656	2.019	3.317	2.985	3.218
LINC00482	1.44545	2.86173	7.19474	0.000559527	0.016325	0.330371	up	1.993	2.405	2.019	3.317	3.487	3.949
EML6	1.44139	3.1227	3.60437	0.0133473	0.074746	-3.1482		3.178	2.405	1.623	3.981	3.6	3.949
HP	1.43558	1.85794	3.15363	0.0224764	0.0996409	-3.71641		0.501	1.675	1.244	1.993	2.383	3.352
SCNN1A	1.43428	1.46598	3.27527	0.0194665	0.0916874	-3.56023		0.501	0.501	1.244	2.6	1.293	2.656
YPEL1	1.43111	3.85218	3.7664	0.0111533	0.0672746	-2.9513		2.339	3.218	3.853	4.653	4.574	4.476
CFH	1.41244	2.8415	1.85274	0.118311	0.269509	-5.4599		2.837	3.068	0.501	3.981	3.793	2.869
TREM2	1.39167	3.50494	4.76695	0.00401463	0.0391328	-1.82579	up	2.837	3.218	2.372	3.793	4.205	4.604
MEI1	1.38463	2.98708	3.34626	0.0179187	0.0872	-3.47001		2.837	1.675	2.372	4.305	3.123	3.611
LINC01451	1.3844	3.54626	3.3715	0.017402	0.0859834	-3.43812		1.993	3.218	3.352	3.981	4.639	4.096
TRAF1	1.37342	2.83062	13.7716	1.92858e-05	0.00712298	3.73914	up	2.339	2.073	2.019	3.455	3.487	3.611
CARMIL2	1.37241	2.4721	2.13952	0.0808408	0.21289	-5.07424		2.837	0.501	2.019	3.696	3.123	2.656
FBXO24	1.36803	2.69914	2.44817	0.0540195	0.165995	-4.65481		3.178	1.244	1.623	3.793	3.487	2.869
NXPH4	1.35431	3.69043	1.66838	0.151282	0.313705	-5.70163		4.444	1.244	3.352	4.218	4.281	4.604
C3AR1	1.34702	2.67158	2.01502	0.0953285	0.235644	-5.24263		0.501	2.656	2.837	2.978	3.706	3.352
MYORG	1.34256	4.3253	3.17432	0.0219299	0.0983412	-3.68971		4.211	3.399	3.352	5.518	5.273	4.198
SCX	1.33165	2.51086	3.02553	0.0262151	0.108538	-3.88298		1.488	1.675	2.372	3.886	3.261	2.383
AXL	1.32937	5.94186	8.06382	0.000314874	0.0137073	0.94571	up	5.577	5.316	4.938	6.542	6.63	6.647
NECTIN4	1.31084	2.29652	1.90992	0.109631	0.257429	-5.38372		3.178	0.501	1.244	2.978	2.837	3.041
CCRL2	1.3097	2.66667	3.90211	0.00962588	0.0617282	-2.78951		2.339	2.073	1.623	3.178	2.837	3.949
MID1IP1-AS1	1.30449	2.10408	4.13874	0.00749596	0.0534561	-2.51429		1.488	1.244	1.623	2.978	2.073	3.218
FADS2	1.29813	9.09374	17.0081	6.24763e-06	0.00676287	4.72496	up	8.59	8.392	8.353	9.802	9.735	9.691
CD86	1.29345	3.52136	2.09738	0.0854695	0.220223	-5.13134		1.488	3.784	3.352	3.886	4.281	4.337
CDH3	1.28068	6.7534	12.2737	3.55059e-05	0.00754179	3.16531	up	6.175	6.036	6.128	7.609	7.271	7.301
IQSEC3	1.27708	2.37749	1.8732	0.115129	0.265125	-5.4327		0.501	1.675	3.041	2.6	2.837	3.611
CRIP1	1.27004	3.22318	3.70219	0.0119701	0.0701712	-3.02885		3.34	2.405	2.019	3.886	3.965	3.724
MIR425	1.26893	1.99602	2.35339	0.061077	0.179337	-4.78358		2.339	1.244	0.501	2.6	2.073	3.218
IFIT3	1.26058	3.70761	3.89188	0.0097324	0.0621467	-2.80161		3.34	2.405	3.487	4.146	4.205	4.662
NRP2	1.25814	3.08482	4.63896	0.0045389	0.0413373	-1.96118	up	2.339	2.656	2.372	4.069	3.123	3.949
SSPO	1.25075	3.96882	5.11716	0.00290126	0.0331309	-1.46767	up	3.59	3.399	3.041	5.058	4.388	4.337
OLFML2B	1.24995	2.93171	1.60294	0.165043	0.330864	-5.78559		0.501	3.068	3.352	3.696	3.487	3.487
LINC00673	1.23541	2.00117	2.59474	0.0447702	0.148957	-4.45638		0.501	2.405	1.244	2.6	2.6	2.656
NLGN2	1.23297	3.64848	9.95844	0.000106292	0.00975823	2.07778	up	2.837	3.218	3.041	4.37	4.328	4.096
ARX	1.22115	2.13283	2.61865	0.0434309	0.145855	-4.42414		1.993	2.073	0.501	2.978	2.383	2.869
SCAT1	1.21787	2.94775	3.53074	0.0145018	0.077765	-3.239		1.993	2.405	2.619	2.978	4.205	3.487
C6orf223	1.21647	7.52458	12.4819	3.24864e-05	0.00754179	3.25042	up	7.053	6.709	6.986	8.111	8.17	8.117
RUNDC3A-AS1	1.1984	2.57	3.647	0.0127263	0.0724903	-3.096		1.488	2.405	2.019	3.59	3.261	2.656
ADGRB1	1.19822	3.41497	3.89298	0.00972087	0.0621211	-2.8003		2.339	3.068	3.041	4.218	3.487	4.337
FZD7	1.19156	2.85017	2.05451	0.0904625	0.228254	-5.18933		3.465	1.675	1.623	3.59	3.878	2.869
SP140	1.19105	2.6235	1.74475	0.13664	0.293978	-5.60232		3.178	2.405	0.501	3.178	3.261	3.218
ANKRD55	1.19024	2.35872	2.93246	0.0293619	0.116151	-4.00527		1.993	1.675	1.623	3.178	2.073	3.611
MIR3137	1.18518	1.73274	3.56328	0.0139782	0.0764304	-3.19876		0.501	1.675	1.244	1.993	2.6	2.383
SPIB	1.18304	6.03577	3.84145	0.0102773	0.0641824	-2.86148		5.752	4.836	5.745	6.272	6.701	6.909
OAS3	1.17563	3.60008	3.98504	0.00880971	0.0585016	-2.69207		3.34	2.656	3.041	3.696	4.205	4.662
PRRG2	1.17317	2.67715	4.37666	0.00587844	0.0473211	-2.2464	up	1.993	2.656	1.623	3.317	3.123	3.352
AIG1	1.17284	3.60114	3.18218	0.0217262	0.098027	-3.67958		2.339	3.218	3.487	3.696	4.529	4.337
C2orf15	1.16285	2.30891	6.12211	0.00123929	0.0220282	-0.53342	up	1.488	1.675	2.019	3.178	2.837	2.656
CEP170B	1.16102	3.57517	3.32972	0.0182667	0.0884001	-3.49097		2.837	3.528	2.619	4.218	4.639	3.611
AZIN2	1.14561	3.77885	4.04246	0.00829045	0.0564188	-2.62522		2.6	3.666	3.352	4.512	4.205	4.337
REEP1	1.13333	5.21291	6.1282	0.00123333	0.0220282	-0.528148	up	4.947	4.704	4.288	5.672	5.71	5.957
ADAM28	1.12292	4.21301	2.50586	0.0501551	0.159104	-4.57659		2.837	4.069	4.048	5.058	4.125	5.141
NCF1B	1.12046	4.64783	5.89286	0.00148997	0.0239883	-0.735077	up	4.508	3.902	3.853	5.103	5.217	5.304
NMRK1	1.11974	3.75887	6.83376	0.00072287	0.0177919	0.0535204	up	3.178	3.068	3.352	4.069	4.639	4.248
ITPKA	1.11439	4.75229	3.89707	0.00967823	0.061955	-2.79547		3.902	3.902	4.78	5.387	5.01	5.532
ITFG2-AS1	1.11348	2.61177	1.62284	0.160734	0.325967	-5.76018		3.008	2.656	0.501	2.978	3.487	3.041
EVA1B	1.10681	3.11455	4.21746	0.00691039	0.0510727	-2.42468		3.008	2.656	2.019	3.793	3.487	3.724
MAP1A	1.10504	4.84347	3.76564	0.0111627	0.0672996	-2.95222		4.37	3.666	4.836	5.42	5.381	5.387
LINC02593	1.10382	2.35569	1.3858	0.21986	0.396614	-6.05473		2.837	2.073	0.501	3.696	1.675	3.352
NLGN4Y	1.10351	3.35567	2.91369	0.0300455	0.118022	-4.03004		1.993	3.068	3.352	3.793	4.205	3.724
BCL3	1.10306	4.69207	4.99222	0.00325177	0.0348007	-1.59338	up	4.017	3.902	4.502	5.575	4.972	5.184
CSPG4	1.10126	8.41804	17.4554	5.43563e-06	0.00676287	4.83923	up	7.847	7.969	7.786	9.029	8.92	8.957
CEL	1.08449	3.82114	4.12531	0.00760141	0.0538023	-2.52968		3.008	3.218	3.611	3.886	4.487	4.717
FLJ20021	1.08438	3.78776	1.96094	0.102432	0.247094	-5.31538		3.706	2.073	3.958	3.886	4.328	4.776
ARHGAP22	1.07988	2.77089	2.85373	0.0323492	0.122807	-4.10946		2.6	2.073	2.019	3.981	2.6	3.352
JUN	1.07704	7.59579	8.07013	0.000313625	0.0137073	0.949929	up	7.134	7.158	6.88	8.254	7.891	8.258
ID1	1.07605	5.94051	7.56653	0.000434535	0.0145139	0.60208	up	5.698	5.316	5.194	6.553	6.372	6.511
MAP3K14-AS1	1.07515	3.06314	2.34147	0.0620318	0.18124	-4.79979		2.339	3.218	2.019	2.978	3.487	4.337
TGFA-IT1	1.07134	1.28451	4.67644	0.00437764	0.0407317	-1.92127	up	0.501	0.501	1.244	1.993	1.675	1.793
LOC646030	1.06972	2.64459	1.79414	0.127928	0.281962	-5.53744		1.488	3.218	1.623	3.793	3.362	2.383
IFI6	1.06891	3.56232	4.31365	0.00626425	0.048753	-2.31649	up	3.59	2.656	2.837	4.069	4.125	4.096
OCSTAMP	1.06785	2.12732	1.53532	0.180537	0.350002	-5.87109		0.501	2.656	1.623	3.59	2.6	1.793
LINC01686	1.06566	4.21169	3.2025	0.021209	0.0965789	-3.65342		4.211	3.784	3.041	4.886	4.388	4.96
LHX2	1.06554	2.73888	2.60694	0.0440812	0.147349	-4.43992		2.339	2.656	1.623	2.6	3.362	3.853
TOB1-AS1	1.06219	3.47684	4.68129	0.00435725	0.0405712	-1.91612	up	2.6	2.885	3.352	3.793	4.281	3.949
ITGAM	1.06118	8.04579	13.5541	2.09889e-05	0.00712298	3.66111	up	7.517	7.397	7.632	8.615	8.631	8.482
RNU5B-1	1.05872	2.82072	2.54905	0.0474559	0.154467	-4.51812		3.178	2.073	1.623	3.317	3.123	3.611
LRRC63	1.05408	2.50476	3.51316	0.0147937	0.0786393	-3.26079		1.488	2.073	2.372	3.455	2.985	2.656
EGR3	1.05373	4.29722	1.90659	0.110118	0.258104	-5.38817		4.118	4.574	2.619	5.184	4.328	4.96
ARHGEF16	1.03807	2.66496	3.73612	0.0115304	0.0686901	-2.98779		1.993	2.073	2.372	2.6	3.6	3.352
DENND6B	1.03806	4.45567	4.89813	0.00354813	0.036576	-1.68955	up	3.706	4.146	3.958	4.717	4.819	5.387
NPTX2	1.03137	6.75402	5.25519	0.00256356	0.0313495	-1.33135	up	6.489	6.418	5.808	7.226	7.186	7.397
APOBEC3B	1.02875	5.96404	10.0316	0.000102321	0.00975823	2.11659	up	5.613	5.42	5.316	6.507	6.341	6.588
CSF1R	1.02623	7.2701	5.98877	0.00137853	0.0229812	-0.649922	up	6.665	7.117	6.489	7.791	7.882	7.677
DCST1-AS1	1.0256	2.24087	4.50538	0.00517156	0.0445343	-2.10511	up	1.488	2.073	1.623	2.837	2.383	3.041
RNVU1-3	1.01573	3.89455	7.65091	0.000410908	0.0144241	0.661935	up	3.59	3.218	3.352	4.218	4.574	4.415
C1orf56	1.01329	2.76811	4.72636	0.00417299	0.0395599	-1.86846	up	2.339	2.073	2.372	2.978	3.123	3.724
RND1	1.01291	2.93722	2.57119	0.0461339	0.151694	-4.4882		2.6	2.073	2.619	2.6	3.878	3.853
GPR153	1.00935	5.5527	8.43312	0.000250614	0.0127482	1.18728	up	5.252	5.002	4.89	5.961	6.218	5.993
FAM185BP	1.00837	2.72001	2.43683	0.054816	0.167698	-4.6702		2.6	1.675	2.372	2.6	3.123	3.949
ATP1A1-AS1	1.00802	3.83434	2.94204	0.0290195	0.115415	-3.99263		3.706	3.666	2.619	4.305	4.048	4.662
MCUB	1.00318	6.2625	7.33164	0.000509152	0.0154565	0.431957	up	5.672	5.749	5.862	6.607	7.053	6.632
TK1	1.00264	9.65211	15.4334	1.05084e-05	0.00680041	4.28311	up	9.256	9.157	9.04	10.116	10.167	10.177
DHX58	1.00221	3.52221	4.73405	0.00414245	0.0394613	-1.86036	up	3.008	3.218	2.837	3.59	4.281	4.198
MIR6859-4	1.00137	2.6722	1.96614	0.101726	0.246267	-5.3084		1.488	1.675	3.352	3.178	3.123	3.218
FXYD1	1.0005	2.63925	3.61915	0.0131283	0.0739956	-3.13007		1.993	2.405	2.019	2.6	3.6	3.218
BCL2L15	0.995855	2.62427	1.40103	0.215516	0.391551	-6.03641		2.837	0.501	3.041	3.178	2.837	3.352
TBC1D9	0.995422	2.0911	1.42081	0.20999	0.385471	-6.01247		0.501	2.656	1.623	3.59	2.383	1.793
PPP1R12A-AS1	0.992715	3.40875	3.3266	0.0183331	0.0885019	-3.49492		2.837	3.528	2.372	4.069	3.793	3.853
SUGT1P1	0.990291	4.02201	3.71487	0.0118035	0.069761	-3.01348		3.465	3.068	4.048	4.305	4.529	4.717
APOL1	0.987989	3.99831	1.97906	0.0999935	0.243319	-5.29104		3.34	2.885	4.288	3.696	4.727	5.054
RRAS	0.987657	4.34919	8.27442	0.000276142	0.0133877	1.08483	up	3.706	3.902	3.958	5.058	4.696	4.776
TP53INP2	0.986769	8.8965	23.2168	1.17011e-06	0.00395456	5.97468	up	8.372	8.462	8.375	9.373	9.401	9.395
RHBDF1	0.982457	4.67937	2.85187	0.0324239	0.122912	-4.11194		4.118	4.836	3.611	4.932	5.049	5.532
GPA33	0.978859	4.64767	3.70298	0.0119596	0.0701691	-3.02789		4.118	4.069	4.288	4.584	5.61	5.217
OAS1	0.976699	5.23373	4.57472	0.00483135	0.0428509	-2.03005	up	4.508	4.704	5.024	6.101	5.61	5.455
LOC105371433	0.972938	2.80275	1.15642	0.295688	0.481038	-6.31784		2.837	0.501	3.611	3.178	2.837	3.853
SPAG5-AS1	0.972054	2.4104	1.62767	0.159705	0.324441	-5.75399		1.488	1.244	3.041	2.6	3.706	2.383
FGF17	0.968563	2.21176	3.10621	0.023787	0.103003	-3.77784		1.488	1.675	2.019	3.178	2.837	2.073
MDGA1	0.968234	6.92788	12.6657	3.00677e-05	0.00754179	3.3241	up	6.489	6.288	6.554	7.422	7.417	7.397
RPL13P5	0.965141	3.15552	2.78748	0.0351221	0.128748	-4.19765		2.6	3.399	2.019	3.59	3.6	3.724
METTL7A	0.962854	7.86987	7.84505	0.000362024	0.01402	0.797218	up	7.511	7.475	7.179	8.486	8.386	8.182
SPTB	0.959848	3.43811	5.08242	0.00299415	0.0335308	-1.5024	up	3.178	2.656	3.041	3.696	4.205	3.853
OLMALINC	0.957628	8.26725	9.36174	0.000146452	0.0104461	1.74852	up	7.93	7.578	7.858	8.68	8.758	8.801
SARDH	0.956139	4.21379	4.98454	0.00327488	0.0349103	-1.60119	up	3.465	3.784	3.958	4.37	4.929	4.776
NCF1	0.95457	6.40392	7.37536	0.000494195	0.0153201	0.464015	up	6.019	6.016	5.745	6.752	6.783	7.109
LOC100505774	0.954272	2.78636	1.62535	0.160199	0.325138	-5.75697		1.488	3.068	2.372	4.146	3.261	2.383
GRASP	0.953648	1.87533	2.29029	0.0663139	0.188805	-4.86938		0.501	1.675	2.019	2.6	2.073	2.383
RNVU1-6	0.953242	4.82522	5.18591	0.00272704	0.0321756	-1.39944	up	4.118	4.574	4.354	5.316	5.58	5.01
MIR15B	0.951965	2.82302	1.92431	0.107549	0.254627	-5.36447		3.178	1.244	2.619	3.317	3.362	3.218
FCGR2B	0.944985	6.19924	9.9786	0.000105179	0.00975823	2.08851	up	5.859	5.678	5.643	6.522	6.791	6.702
HIST1H2BB	0.944858	2.22086	1.44908	0.202325	0.376233	-5.97801		2.339	2.405	0.501	1.993	2.6	3.487
AFAP1-AS1	0.943018	2.35215	3.10568	0.023802	0.103003	-3.77852		1.993	2.405	1.244	2.978	2.837	2.656
CORO6	0.940645	3.70235	2.20554	0.0741061	0.202302	-4.98459		2.339	3.399	3.958	4.444	4.125	3.949
RHEX	0.939952	2.96057	2.24414	0.0704445	0.196083	-4.93214		3.178	1.675	2.619	3.178	3.261	3.853
LOC102724596	0.939681	2.70079	2.66276	0.0410717	0.141394	-4.36474		2.6	2.073	2.019	2.978	3.878	2.656
RAB37	0.938691	6.93058	6.66661	0.000816993	0.0188409	-0.0792792	up	6.638	6.589	6.157	7.348	7.36	7.492
CCDC153	0.93819	2.55232	1.92165	0.107931	0.255157	-5.36804		2.6	2.405	1.244	3.696	2.985	2.383
TUBB3	0.936445	4.17133	5.23293	0.00261482	0.031489	-1.35316	up	3.59	3.666	3.853	5.017	4.487	4.415
SREBF2-AS1	0.935372	2.97187	2.76854	0.0359618	0.130417	-4.22293		2.837	2.656	2.019	3.317	2.985	4.017
FLT1	0.933726	4.22955	4.42721	0.00558841	0.0461917	-2.19061	up	4.017	3.784	3.487	4.976	4.776	4.337
CELF6	0.932806	2.4372	2.82685	0.0334445	0.125392	-4.14519		1.488	2.405	2.019	3.455	2.6	2.656
LOC101928433	0.93274	2.53386	2.53348	0.0484107	0.155609	-4.53919		2.339	1.244	2.619	2.837	3.123	3.041
TLE2	0.931306	3.65676	6.63413	0.000836896	0.019106	-0.105429	up	3.465	3.068	3.041	4.069	4.281	4.017
STON2	0.930347	5.85793	5.78279	0.00163095	0.0252494	-0.834209	up	5.217	5.72	5.242	6.179	6.468	6.322
ABHD4	0.924569	5.32366	4.26272	0.00659737	0.0497902	-2.3736	up	4.629	5.233	4.722	5.752	5.518	6.088
TTC39B	0.919355	2.74762	0.93235	0.390604	0.572106	-6.5461		0.501	2.405	3.958	3.696	2.073	3.853
LZTS1	0.916891	4.06986	2.53368	0.0483983	0.155609	-4.53892		4.211	2.885	3.737	4.717	4.205	4.662
RNU5F-1	0.914099	4.52614	6.24485	0.00112538	0.021686	-0.428065	up	4.211	3.784	4.211	4.886	5.155	4.909
SH2D3C	0.912756	4.3112	3.57674	0.013768	0.0758771	-3.18218		3.902	4.31	3.352	4.819	4.574	4.909
RGS2	0.91072	7.00686	5.41752	0.00222292	0.029164	-1.17442	up	6.534	6.82	6.301	7.431	7.271	7.684
TMEM8B	0.906722	4.51839	3.12305	0.023312	0.101805	-3.75599		3.59	4.393	4.211	5.42	4.639	4.856
CELSR2	0.90027	4.03858	1.5233	0.183434	0.353345	-5.88614		4.508	2.405	3.853	3.981	5.01	4.476
PTPRO	0.900225	5.91175	7.93804	0.000341036	0.0138311	0.860844	up	5.613	5.42	5.352	6.394	6.516	6.175
FOSB	0.89797	7.66359	3.47272	0.0154907	0.0811408	-3.31112		7.25	7.604	6.791	8.369	7.753	8.216
IL21R	0.895454	6.24709	5.43408	0.00219121	0.0289715	-1.15862	up	5.911	5.843	5.643	6.763	6.372	6.949
LOC729652	0.894851	3.16947	1.60187	0.165278	0.331022	-5.78696		1.488	3.068	3.611	3.793	3.706	3.352
CDNF	0.892273	2.84814	2.25977	0.069016	0.193443	-4.91088		3.178	2.405	1.623	3.178	3.487	3.218
HEG1	0.89138	4.08577	3.75797	0.0112569	0.0675833	-2.96145		3.902	3.666	3.352	4.976	4.281	4.337
HSPA7	0.889608	5.15689	5.97737	0.00139126	0.0230909	-0.659985	up	4.995	4.512	4.629	5.672	5.429	5.704
ANKRD24	0.888065	2.17961	1.79243	0.128221	0.28227	-5.5397		2.339	1.244	1.623	2.978	1.675	3.218
GPC1	0.887632	4.5966	10.8871	6.67283e-05	0.00896383	2.54747	up	4.017	4.31	4.131	5.058	5.01	5.054
ENO2	0.88573	4.39294	2.6451	0.0419987	0.143435	-4.38849		4.211	3.218	4.421	4.932	4.972	4.604
COA6-AS1	0.883105	2.73671	1.52835	0.182213	0.351928	-5.87983		2.6	1.244	3.041	2.6	2.985	3.949
DUSP1	0.881874	7.7164	6.77564	0.000754089	0.0181432	0.00768138	up	7.489	7.281	7.057	8.022	8.16	8.29
LOC100129083	0.878577	3.3978	2.24451	0.0704099	0.196083	-4.93163		2.837	3.666	2.372	3.696	4.328	3.487
PAXBP1-AS1	0.87519	2.07492	3.72384	0.0116874	0.0693247	-3.00263		1.993	1.675	1.244	2.317	2.837	2.383
VMO1	0.865611	1.67882	1.91202	0.109324	0.257083	-5.38091		1.993	1.244	0.501	1.606	2.073	2.656
PAX6	0.864113	4.43828	2.22547	0.0721914	0.199183	-4.95752		4.753	3.218	4.048	4.717	4.884	5.01
CD82	0.860097	7.50835	9.67027	0.000123809	0.0101053	1.92162	up	7.134	7.17	6.931	7.975	7.819	8.021
FLT3LG	0.857423	4.02088	3.71403	0.0118146	0.0697624	-3.0145		3.706	3.218	3.853	4.819	4.281	4.248
TM7SF2	0.856478	5.62591	6.63385	0.000837073	0.019106	-0.105659	up	5.131	5.352	5.11	6.2	5.809	6.153
EFEMP2	0.853728	2.25895	1.44464	0.203512	0.377571	-5.98345		2.339	2.656	0.501	2.837	2.837	2.383
LYSMD1	0.853484	4.75177	3.13047	0.0231061	0.101422	-3.74637		4.37	4.393	4.211	4.717	5.049	5.77
TRANK1	0.852638	5.72014	5.02154	0.00316533	0.034325	-1.56368	up	5.419	5.352	5.11	6.448	5.859	6.133
FAM49A	0.851974	5.70883	4.94975	0.00338187	0.0354733	-1.63663	up	5.038	5.282	5.528	6.059	5.944	6.402
NCF1C	0.849201	5.56624	3.39215	0.0169917	0.084854	-3.41209		5.504	4.945	4.976	5.544	6.157	6.272
C1QTNF6	0.847651	3.99039	3.53237	0.014475	0.0777465	-3.23697		3.178	3.784	3.737	4.37	4.776	4.096
PCDHGC5	0.847072	4.9638	7.59571	0.000426189	0.0145017	0.622852	up	4.37	4.574	4.676	5.49	5.217	5.455
TMEM198	0.845928	2.43478	3.15121	0.0225414	0.0997917	-3.71954		2.339	2.073	1.623	3.317	2.6	2.656
C10orf55	0.845669	4.29891	3.33658	0.0181215	0.0879877	-3.48228		3.902	3.988	3.737	4.776	4.205	5.184
DAPK2	0.844938	1.50028	1.73844	0.137794	0.295623	-5.61057		1.488	0.501	1.244	1.606	1.293	2.869
PLEKHH2	0.843885	6.37201	3.30986	0.0186945	0.0893568	-3.51618		5.387	6.247	6.216	6.665	6.754	6.962
SPC25	0.843475	2.12869	1.44824	0.202548	0.376364	-5.97904		2.6	0.501	2.019	2.978	2.6	2.073
DHRS4L1	0.8428	1.94365	1.59199	0.167463	0.333736	-5.79953		1.993	2.073	0.501	2.317	2.985	1.793
RNU1-1	0.84226	6.71143	5.84204	0.00155323	0.0246376	-0.780655	up	6.519	6.175	6.177	7.341	7.121	6.935
NLRP1	0.831312	5.56035	4.07205	0.00803654	0.0554517	-2.59098		5.544	5.054	4.836	5.809	5.944	6.175
FCGR2C	0.831179	6.3193	5.09643	0.00295629	0.0333171	-1.48838	up	6.175	5.549	5.987	6.738	6.701	6.766
LOC729683	0.829454	3.06507	3.1805	0.0217693	0.0980571	-3.68173		2.837	2.073	3.041	3.59	3.362	3.487
MIR548U	0.82942	2.74673	0.848265	0.431972	0.60922	-6.62273		3.008	0.501	3.487	4.37	2.073	3.041
TMEM106C	0.82896	9.85607	20.0034	2.61312e-06	0.00481412	5.41025	up	9.483	9.396	9.446	10.28	10.289	10.242
NUDT14	0.825996	5.20768	4.21942	0.0068965	0.0510254	-2.42247		5.085	4.462	4.836	5.638	5.381	5.843
IFIT2	0.825809	4.29444	4.99937	0.00323047	0.034659	-1.58614	up	3.902	3.784	3.958	5.017	4.388	4.717
SNORD67	0.824672	2.37851	2.33136	0.0628538	0.182506	-4.81353		2.6	1.675	1.623	2.317	2.837	3.218
GLIPR1	0.824429	10.0275	13.1477	2.46691e-05	0.00754179	3.51074	up	9.551	9.645	9.65	10.477	10.335	10.507
TEN1-CDK3	0.824415	2.66675	2.05512	0.0903889	0.228179	-5.1885		2.339	2.405	2.019	3.981	2.6	2.656
LOC101927415	0.824099	4.8335	3.79533	0.010806	0.066084	-2.91657		4.118	4.31	4.836	5.454	5.273	5.01
ARHGEF37	0.820505	1.91999	1.66692	0.151574	0.314005	-5.70351		0.501	2.405	1.623	2.317	2.6	2.073
CCNG2	0.82002	8.02885	6.94261	0.00066837	0.0173427	0.138402	up	7.73	7.359	7.767	8.43	8.482	8.404
TTC36	0.816589	1.61237	2.26137	0.0688719	0.193158	-4.90871		1.488	0.501	1.623	1.606	2.383	2.073
PPP4R1L	0.815457	3.5843	1.3841	0.22035	0.397152	-6.05677		2.6	4.31	2.619	4.37	4.388	3.218
WNT5B	0.813629	2.3025	2.26505	0.0685405	0.192696	-4.90371		1.993	1.675	2.019	3.455	2.6	2.073
LINC00618	0.812345	2.67095	1.51648	0.185098	0.355688	-5.89467		3.178	1.244	2.372	3.59	2.985	2.656
CD209	0.810925	4.16237	3.02269	0.0263055	0.108744	-3.88671		4.017	3.902	3.352	4.218	5.01	4.476
RPS2P32	0.808564	3.42416	2.1523	0.079489	0.210531	-5.0569		3.802	2.885	2.372	3.59	3.878	4.017
FDXR	0.807094	7.14063	7.93433	0.000341846	0.0138311	0.85832	up	6.895	6.674	6.642	7.522	7.691	7.42
RNU5E-1	0.804373	4.88145	5.00885	0.00320244	0.0345057	-1.57653	up	4.569	4.146	4.722	5.225	5.409	5.217
DNAJC5B	0.803652	2.70095	2.9412	0.0290493	0.115481	-3.99374		1.993	2.885	2.019	3.178	3.261	2.869
MELTF-AS1	0.801315	3.47201	3.04793	0.0255145	0.106896	-3.85371		3.34	2.656	3.218	3.455	3.965	4.198
SCARNA18	0.801304	2.39872	1.19008	0.283278	0.468549	-6.2809		0.501	2.656	2.837	3.178	2.837	2.383
CDKN1A	0.800101	10.4491	15	1.22347e-05	0.00712298	4.14956	up	9.961	10.112	10.075	10.877	10.852	10.818
F2R	0.79792	4.48493	1.20704	0.277198	0.461376	-6.26205		4.444	2.656	5.158	4.819	4.574	5.258
NPTXR	0.794608	6.91871	9.89785	0.00010972	0.00975823	2.04538	up	6.593	6.483	6.489	7.47	7.226	7.252
LTK	0.793493	4.69482	2.31288	0.0643869	0.185177	-4.83866		4.508	4.776	3.611	4.776	5.079	5.42
FCGR1B	0.792854	5.36029	6.89516	0.000691518	0.0174945	0.101551	up	4.753	4.945	5.194	5.783	5.753	5.734
PCDHGA4	0.792833	3.09794	2.69081	0.039644	0.138175	-4.32705		2.6	2.885	2.619	3.793	2.837	3.853
CEP126	0.792443	2.14835	2.32402	0.0634575	0.18361	-4.8235		1.993	1.244	2.019	1.993	2.6	3.041
CIB2	0.790192	1.61446	0.826379	0.443264	0.618827	-6.64178		0.501	2.656	0.501	3.455	2.073	0.501
PDGFRL	0.790157	2.42549	0.888573	0.411742	0.593343	-6.58667		0.501	3.218	2.372	2.837	1.675	3.949
PHC1	0.790053	5.93604	7.35651	0.000500577	0.0153413	0.450221	up	5.752	5.42	5.451	6.247	6.313	6.434
MIR1285-1	0.788964	1.73065	1.84008	0.120326	0.272231	-5.4767		1.488	0.501	2.019	2.317	1.675	2.383
TTC21A	0.786832	2.15701	3.17425	0.0219315	0.0983412	-3.68979		1.993	1.675	1.623	2.978	2.6	2.073
CLECL1	0.786815	2.9275	2.26228	0.0687899	0.192977	-4.90748		3.178	2.405	2.019	2.978	3.261	3.724
ETV2	0.786126	3.12837	3.79706	0.0107856	0.0660824	-2.9145		3.178	2.656	2.372	3.59	3.487	3.487
CEBPB-AS1	0.78574	2.49173	2.20531	0.0741287	0.20232	-4.98491		2.6	2.073	1.623	2.317	2.985	3.352
LOC728975	0.783205	3.20117	2.18865	0.0757719	0.205112	-5.00755		1.993	3.218	3.218	3.455	3.6	3.724
HHAT	0.78158	4.5575	3.44951	0.0159073	0.0820985	-3.34011		4.3	4.069	4.131	4.444	5.184	5.217
ZNF467	0.781178	5.87376	9.41456	0.000142251	0.0104144	1.7786	up	5.419	5.387	5.643	6.272	6.325	6.197
CD59	0.778957	6.17969	3.75555	0.0112869	0.0676687	-2.96436		5.504	6.059	5.808	6.247	6.856	6.604
LGALS3BP	0.77818	3.62653	4.44481	0.00549132	0.045806	-2.17128	up	3.34	2.885	3.487	4.146	4.048	3.853
RAP1GAP2	0.777229	9.17675	13.6503	2.02145e-05	0.00712298	3.69584	up	8.8	8.853	8.711	9.608	9.498	9.59
IMPG2	0.776244	2.68908	2.29393	0.066	0.188471	-4.86444		1.993	2.073	2.837	3.59	2.6	3.041
TRIM3	0.775212	3.35785	2.82332	0.033591	0.125532	-4.14988		3.465	2.405	3.041	3.59	3.793	3.853
ACTA2	0.772942	7.56182	6.74312	0.000772239	0.0182472	-0.018119	up	7.101	7.147	7.278	7.743	7.956	8.146
MILR1	0.772515	7.81041	16.1367	8.2804e-06	0.00676287	4.48848	up	7.401	7.397	7.474	8.154	8.258	8.178
MIR616	0.772487	3.23691	1.57183	0.172005	0.339639	-5.8251		3.465	3.068	2.019	2.978	4.281	3.611
RAET1K	0.772303	3.74021	2.93973	0.0291016	0.115561	-3.99568		3.178	3.666	3.218	4.069	3.706	4.604
SDC3	0.770225	4.35833	4.73488	0.00413914	0.0394613	-1.85948	up	3.802	4.069	4.048	4.932	4.884	4.415
RNU11	0.767629	5.72039	3.85895	0.0100844	0.0633459	-2.84066		5.352	5.72	4.938	6.15	6.029	6.133
BAIAP2L1	0.767294	4.85847	4.27939	0.00648617	0.0493776	-2.35486	up	4.3	4.704	4.421	5.575	5.049	5.103
CNBD2	0.75752	2.7636	1.35117	0.230044	0.407563	-6.09603		1.993	1.675	3.487	2.978	3.793	2.656
CALHM2	0.757227	7.03918	17.8545	4.81456e-06	0.00676287	4.93736	up	6.665	6.674	6.642	7.373	7.473	7.408
IL12RB1	0.75679	5.52686	4.13736	0.00750673	0.0534561	-2.51588		5.419	5.002	5.024	5.809	5.688	6.218
RRM2	0.756349	11.7389	20.5619	2.25291e-06	0.00481412	5.51946	up	11.373	11.333	11.375	12.121	12.135	12.094
GHRL	0.753948	2.58802	2.64793	0.0418488	0.143101	-4.38469		2.339	1.675	2.619	2.978	3.261	2.656
SPATA6	0.753875	3.58026	2.62913	0.0428571	0.14494	-4.41001		2.6	3.399	3.611	4.069	3.706	4.096
PRSS36	0.750273	1.83982	1.37988	0.221571	0.398242	-6.06183		1.488	2.405	0.501	1.606	2.383	2.656
FAM157B	0.750091	3.5502	1.46913	0.197049	0.36989	-5.95339		3.902	2.405	3.218	3.696	3.362	4.717
BNIP3L	0.74998	8.85554	8.59003	0.000228051	0.0124616	1.28662	up	8.59	8.308	8.544	9.276	9.16	9.255
ARHGEF10L	0.749782	3.32322	3.06675	0.024942	0.105494	-3.82917		3.008	3.218	2.619	3.981	3.261	3.853
UNC80	0.748861	3.55583	3.32154	0.0184417	0.0887263	-3.50136		2.837	3.666	3.041	3.793	4.048	3.949
RUSC1-AS1	0.748747	4.27883	2.18961	0.0756754	0.205023	-5.00623		3.59	4.512	3.611	4.218	4.639	5.103
TMPO-AS1	0.748483	9.38213	8.70456	0.000213079	0.0122624	1.35792	up	9.146	9.031	8.846	9.785	9.695	9.789
LINC01585	0.748348	3.20325	1.34875	0.230772	0.408403	-6.0989		3.465	3.399	1.623	3.886	3.123	3.724
SH3TC1	0.748311	6.70911	4.39528	0.00576966	0.0467078	-2.22581	up	6.593	6.175	6.237	7.373	6.927	6.949
UNC5A	0.748244	3.13509	5.40125	0.00225459	0.0293906	-1.18999	up	3.008	2.656	2.619	3.317	3.6	3.611
TEX21P	0.748048	3.42433	3.52064	0.0146687	0.0782653	-3.25151		3.008	2.656	3.487	3.793	3.878	3.724
IL17RC	0.747689	3.96635	2.31312	0.0643664	0.185159	-4.83833		3.59	4.146	3.041	4.584	4.487	3.949
PRR5L	0.747292	5.81284	5.7451	0.00168274	0.0256426	-0.868509	up	5.698	5.233	5.387	6.2	6.088	6.272
TP73	0.746892	9.38245	15.7484	9.4326e-06	0.00676287	4.37679	up	9.086	8.965	8.975	9.769	9.745	9.754
SLC44A2	0.743736	5.82715	9.34867	0.000147513	0.0104524	1.74105	up	5.316	5.522	5.528	6.247	6.104	6.247
RNF208	0.742401	1.39628	1.39407	0.217491	0.393706	-6.04479		0.501	2.073	0.501	1.244	1.675	2.383
KLF5	0.739737	3.07139	4.58955	0.00476199	0.0424987	-2.0141	up	2.6	2.885	2.619	3.59	3.123	3.611
PFKFB4	0.739473	5.10794	8.01044	0.000325681	0.0138157	0.909854	up	4.696	4.89	4.629	5.352	5.549	5.532
FAM114A1	0.739232	5.67531	9.90013	0.000109588	0.00975823	2.04661	up	5.352	5.282	5.282	6.128	5.896	6.11
CTSH	0.739001	4.50346	1.42842	0.207901	0.38306	-6.00323		5.131	3.784	3.487	4.218	5.184	5.217
CD9	0.738351	2.95734	1.81094	0.125093	0.278697	-5.51527		3.34	2.405	2.019	3.317	3.793	2.869
MIR3609	0.737171	3.83439	3.04639	0.0255622	0.10696	-3.85573		3.008	3.902	3.487	4.069	4.125	4.415
IL4I1	0.737052	3.62223	2.68353	0.0400088	0.138921	-4.33681		3.706	3.218	2.837	4.37	3.878	3.724
PIP5K1B	0.737027	2.20722	1.73294	0.138808	0.297206	-5.61776		1.488	2.405	1.623	1.993	2.383	3.352
CROCC	0.735178	3.39655	0.842284	0.435036	0.612003	-6.62798		3.34	1.244	4.502	3.455	3.362	4.476
IL17RE	0.732564	4.04573	3.4141	0.0165672	0.083819	-3.38448		3.902	3.784	3.352	4.584	4.048	4.604
KIAA1614	0.731373	4.01447	1.97772	0.100172	0.243463	-5.29284		4.118	3.218	3.611	3.696	4.727	4.717
LOC728485	0.730685	2.76734	1.58281	0.169516	0.33663	-5.81118		3.178	2.405	1.623	2.837	2.837	3.724
C19orf57	0.730355	4.22128	3.19666	0.0213562	0.0969989	-3.66093		4.211	3.399	3.958	4.37	4.727	4.662
PRRT3-AS1	0.727139	2.7719	1.65625	0.153744	0.31652	-5.71727		3.178	1.675	2.372	3.455	2.6	3.352
ARIH2OS	0.726077	3.03802	2.19702	0.0749413	0.20359	-4.99617		2.6	2.073	3.352	3.59	3.261	3.352
GBP3	0.725849	6.32547	5.68549	0.0017686	0.0260067	-0.923134	up	5.984	5.868	6.036	6.448	6.915	6.702
SLC41A2	0.724111	2.22222	1.89089	0.112445	0.261484	-5.40912		1.488	2.073	2.019	2.837	3.123	1.793
GBAP1	0.719233	3.56819	1.72141	0.140959	0.299623	-5.63281		2.6	3.068	3.958	4.444	3.487	3.853
HCN2	0.718845	5.10535	4.20377	0.00700837	0.0513814	-2.4402		4.995	4.462	4.78	5.225	5.58	5.59
STARD5	0.716344	4.41812	2.09228	0.0860479	0.221227	-5.13824		4.211	3.399	4.569	4.932	4.388	5.01
PTGR1	0.716031	4.20614	4.86545	0.00365822	0.0372347	-1.72325	up	3.802	3.784	3.958	4.717	4.727	4.248
SNORA2A	0.715724	2.18048	1.51143	0.186339	0.357168	-5.90096		2.6	1.244	1.623	2.837	2.985	1.793
LOC100506585	0.714445	1.88476	1.05475	0.336053	0.520507	-6.42543		0.501	1.244	2.837	2.978	1.675	2.073
TUBA1A	0.71379	7.33206	6.9135	0.000682458	0.0173932	0.115828	up	7.195	6.843	6.888	7.683	7.644	7.74
CASP7	0.713754	8.43124	10.2371	9.20619e-05	0.00952782	2.22392	up	8.072	8.057	8.094	8.663	8.794	8.907
FAM117A	0.712723	7.27396	10.22	9.28675e-05	0.00952782	2.21509	up	6.895	7.035	6.823	7.564	7.683	7.644
MICALL2	0.711817	6.2251	3.03475	0.0259243	0.107882	-3.87093		6.325	5.868	5.415	6.628	6.449	6.666
TGFB3	0.711312	4.06814	2.25548	0.0694051	0.194322	-4.91672		3.34	3.666	4.131	3.886	4.529	4.856
APOBEC3G	0.709772	5.53704	8.46871	0.000245276	0.0127407	1.20998	up	5.289	5.233	5.024	5.935	5.928	5.813
IL10RB-DT	0.707485	3.36464	0.965038	0.375384	0.558182	-6.51488		3.34	4.069	1.623	3.981	2.837	4.337
LINC01599	0.705546	4.28545	3.15421	0.022461	0.0996068	-3.71567		3.802	3.784	4.211	4.886	4.205	4.823
FADS3	0.705254	4.54009	4.48037	0.00530097	0.045123	-2.13237	up	4.211	4.393	3.958	5.141	4.819	4.717
RASGRP4	0.704109	5.37814	2.66429	0.0409924	0.141309	-4.36268		5.352	4.836	4.89	5.49	5.454	6.247
PARD6G	0.703815	4.19516	3.78509	0.0109276	0.0665355	-2.92886		4.017	3.902	3.611	4.218	4.819	4.604
CROCCP3	0.700155	3.26953	1.79179	0.12833	0.282413	-5.54054		2.339	3.068	3.352	4.218	3.6	3.041
RAB7B	0.699747	3.90366	4.59812	0.00472239	0.0422623	-2.00489	up	3.706	3.218	3.737	4.218	4.205	4.337
HSD3B7	0.697819	3.29713	3.15583	0.0224176	0.0995857	-3.71357		2.837	2.656	3.352	3.793	3.793	3.352
HAAO	0.696011	6.10351	5.5495	0.00198416	0.0273722	-1.04947	up	5.577	5.781	5.908	6.247	6.534	6.574
C3	0.695018	7.64949	9.06407	0.000173041	0.0108856	1.57541	up	7.298	7.239	7.369	7.854	8.068	8.068
WDR54	0.692692	4.36907	9.80804	0.000115042	0.00997271	1.99693	up	4.118	3.902	4.048	4.653	4.776	4.717
CXCR2	0.692272	3.35401	2.07702	0.0878044	0.224007	-5.1589		3.008	2.405	3.611	3.886	3.362	3.853
NAPSB	0.692266	6.45207	10.7938	6.98035e-05	0.00897317	2.5025	up	6.038	6.198	6.082	6.775	6.881	6.739
LOC105370941	0.692085	3.34319	1.01767	0.351879	0.536133	-6.46306		3.706	1.675	3.611	2.837	4.281	3.949
LBH	0.691768	4.51259	2.65833	0.0413019	0.141883	-4.37069		4.3	4.069	4.131	4.886	5.352	4.337
TPTEP2-CSNK1E	0.690254	2.53738	0.933523	0.39005	0.571723	-6.54499		3.008	3.068	0.501	3.178	2.6	2.869
FADS1	0.689828	8.54517	8.08467	0.000310768	0.0137073	0.959645	up	8.058	8.368	8.175	8.909	8.862	8.899
CASK	0.685576	2.17487	1.00508	0.35739	0.541523	-6.47563		2.339	2.656	0.501	2.837	1.675	3.041
ZBED8	0.682036	4.62503	2.47024	0.052505	0.163206	-4.62487		4.017	4.704	4.131	5.017	4.529	5.352
HSPB11	0.681785	7.58106	8.07145	0.000313363	0.0137073	0.950817	up	7.187	7.324	7.21	8.081	7.855	7.83
SNX22	0.681467	2.35255	1.64617	0.155821	0.319165	-5.73024		2.339	2.073	1.623	1.993	2.6	3.487
SEMA6B	0.681452	2.92376	1.80366	0.126315	0.279818	-5.52489		1.993	2.405	3.352	3.59	2.985	3.218
USP35	0.680866	5.57255	5.24758	0.00258096	0.0314001	-1.3388	up	5.252	5.42	5.024	5.783	6.088	5.868
DNM1P35	0.679388	3.75586	2.04275	0.0918833	0.230306	-5.20521		3.178	3.218	3.853	3.981	4.696	3.611
KIAA0040	0.678161	4.45376	4.01115	0.00856913	0.0574002	-2.6616		3.902	4.31	4.131	4.932	4.487	4.96
HK3	0.678094	3.97854	2.09361	0.0858965	0.221014	-5.13644		4.211	3.666	3.041	4.218	4.639	4.096
PIH1D2	0.677879	3.02619	3.22836	0.0205706	0.0948506	-3.62022		2.339	2.885	2.837	3.455	3.6	3.041
CKB	0.676757	2.70799	1.9589	0.10271	0.24758	-5.31811		2.6	2.885	1.623	2.837	3.261	3.041
GPR18	0.675229	4.81648	3.52166	0.0146518	0.0782176	-3.25025		4.37	4.23	4.836	5.103	4.972	5.387
SLFN5	0.674618	6.19294	6.16987	0.00119344	0.0218307	-0.492214	up	6.059	5.7	5.808	6.494	6.645	6.452
CDKL5	0.672128	3.54446	4.5617	0.00489327	0.0432216	-2.0441	up	3.008	3.399	3.218	3.793	4.125	3.724
MAPK11	0.671191	6.97193	5.27575	0.00251724	0.0311838	-1.31127	up	6.863	6.468	6.577	7.354	7.149	7.42
BRSK1	0.6708	2.29582	0.876488	0.41773	0.598229	-6.59761		3.008	0.501	2.372	3.178	1.675	3.041
STYK1	0.667272	5.2982	3.17735	0.0218511	0.0982194	-3.6858		5.419	4.639	4.836	5.725	5.518	5.653
LINC01305	0.665822	5.76656	2.88335	0.0311882	0.120528	-4.07019		5.752	5.233	5.316	6.507	6.002	5.789
SHF	0.664664	4.37019	3.69114	0.0121173	0.070485	-3.04225		4.118	3.784	4.211	5.017	4.487	4.604
GEMIN8P4	0.663937	1.79665	1.28667	0.250172	0.430564	-6.17156		1.488	2.405	0.501	1.993	2.6	1.793
ADAMTS6	0.663375	4.00888	1.87359	0.115068	0.265062	-5.43217		4.017	3.528	3.487	5.017	4.281	3.724
ACE	0.663222	4.1698	2.47421	0.0522371	0.162728	-4.61948		4.017	4.146	3.352	4.717	4.125	4.662
PIDD1	0.663066	8.03559	5.50352	0.00206379	0.0280551	-1.09273	up	7.44	7.815	7.858	8.322	8.37	8.41
MEGF6	0.662296	4.91042	2.19882	0.074764	0.203237	-4.99372		3.902	4.776	5.059	5.267	5.273	5.184
FAM57B	0.66185	3.01094	2.58861	0.0451211	0.149485	-4.46466		2.6	3.068	2.372	3.317	2.985	3.724
BLNK	0.660935	5.55775	3.42916	0.0162829	0.0831054	-3.36559		5.476	5.316	4.89	5.702	5.809	6.153
KAZALD1	0.659467	7.27321	5.33494	0.00238919	0.0302366	-1.2538	up	7.155	6.985	6.69	7.655	7.601	7.552
CDKN2D	0.659352	6.86589	6.79477	0.000743642	0.0180301	0.0228096	up	6.548	6.483	6.577	7.027	7.381	7.178
PROX1	0.65905	3.77695	1.86908	0.115762	0.266155	-5.43818		3.902	3.399	3.041	4.584	3.487	4.248
LINC01136	0.658759	3.00939	3.39098	0.0170147	0.0848826	-3.41356		2.6	3.068	2.372	3.178	3.487	3.352
ACACB	0.658562	7.12807	8.04816	0.000317999	0.0137073	0.935218	up	6.674	6.804	6.918	7.403	7.409	7.56
SRC	0.658553	6.47051	5.37709	0.0023026	0.0297068	-1.21317	up	6.25	6.288	5.885	6.856	6.701	6.842
HIC1	0.658404	3.2773	3.02874	0.0261134	0.108317	-3.87879		3.34	2.885	2.619	3.455	3.878	3.487
SGK1	0.658355	6.45798	6.20856	0.00115774	0.0217006	-0.45903	up	6.175	6.175	6.036	6.965	6.593	6.804
LINC01814	0.657561	3.62272	1.68363	0.14824	0.309837	-5.68191		3.178	2.656	4.048	4.305	3.6	3.949
GBA	0.656931	4.08254	4.13803	0.00750152	0.0534561	-2.51511		3.706	4.069	3.487	4.37	4.328	4.534
RAB15	0.656862	6.9573	7.55699	0.000437305	0.0145139	0.595269	up	6.691	6.674	6.521	7.403	7.313	7.142
ZNF815P	0.656836	4.92081	3.03376	0.0259553	0.107939	-3.87222		4.444	4.704	4.629	5.454	5.518	4.776
RNVU1-19	0.655842	6.45757	5.5541	0.00197638	0.0273722	-1.04516	up	6.175	6.305	5.908	6.763	6.902	6.691
MYBPH	0.655009	5.50826	2.20476	0.0741823	0.20232	-4.98566		4.569	5.522	5.451	6.059	5.916	5.532
ZNF236-DT	0.654165	4.06168	1.73222	0.138941	0.297392	-5.6187		4.017	4.146	3.041	4.512	3.878	4.776
LINC01389	0.653643	2.7203	1.64146	0.156801	0.320308	-5.7363		2.339	3.218	1.623	2.978	3.123	3.041
CCHCR1	0.653384	6.69216	5.49744	0.0020746	0.0280693	-1.09847	up	6.626	6.198	6.273	7.04	7.034	6.983
ZNF699	0.653322	6.19675	9.61007	0.000127885	0.0102435	1.88834	up	5.884	5.918	5.808	6.628	6.416	6.526
TRIM45	0.651979	4.6237	2.13847	0.0809519	0.21309	-5.07565		3.802	4.31	4.78	5.103	4.529	5.217
IFIT1	0.651788	3.10636	1.84513	0.119518	0.271119	-5.47001		2.837	2.885	2.619	2.837	3.261	4.198
PLXNB2	0.650533	11.0048	13.8579	1.86559e-05	0.00712298	3.76961	up	10.751	10.662	10.626	11.32	11.32	11.35
LOC400867	0.650495	1.82962	1.09844	0.318168	0.503094	-6.37996		1.993	0.501	2.019	2.837	2.383	1.244
MAML2	0.650204	6.53997	3.58576	0.013629	0.0754199	-3.17107		6.13	5.961	6.554	6.799	6.716	7.08
KCTD11	0.649944	3.57073	1.75032	0.135628	0.292633	-5.59503		3.59	3.528	2.619	4.37	3.965	3.352
VSIG10	0.649889	7.31677	15.392	1.066e-05	0.00680041	4.27061	up	6.985	7.014	6.976	7.609	7.698	7.619
GBP2	0.649602	6.89973	16.8545	6.55882e-06	0.00676287	4.68466	up	6.574	6.543	6.607	7.246	7.201	7.226
CD300LB	0.649108	2.9125	1.73882	0.137725	0.295525	-5.61009		2.339	2.073	3.352	2.978	3.123	3.611
FAM53A	0.648682	3.39885	1.54074	0.179247	0.348255	-5.8643		2.339	3.666	3.218	3.178	3.793	4.198
DEPDC4	0.648003	5.54782	4.40427	0.00571798	0.0465455	-2.21589	up	5.476	5.002	5.194	6.034	5.877	5.704
FAM111A	0.647906	10.5701	12.3206	3.47975e-05	0.00754179	3.18466	up	10.224	10.249	10.265	10.942	10.938	10.802
ABCD1	0.646802	8.289	11.4269	5.17575e-05	0.00844307	2.79903	up	8.023	7.925	7.949	8.663	8.524	8.651
NUDT8	0.645983	5.28024	2.54	0.0480086	0.155234	-4.53037		5.387	4.704	4.78	5.387	6.002	5.42
LINC01473	0.645884	2.48982	1.44325	0.203884	0.378043	-5.98514		2.6	2.656	1.244	2.837	2.383	3.218
LOC101927851	0.645669	6.9007	7.18054	0.000565078	0.0163865	0.319727	up	6.519	6.451	6.764	7.217	7.264	7.19
SNORA80E	0.645068	2.42462	1.57494	0.171297	0.338758	-5.82116		3.008	1.675	1.623	2.6	2.6	3.041
KANK2	0.644634	9.44085	13.8689	1.85776e-05	0.00712298	3.77346	up	9.154	9.057	9.146	9.775	9.721	9.793
FKBP9	0.644571	5.53141	3.76477	0.0111733	0.0673319	-2.95326		5.131	5.145	5.352	5.575	6.197	5.789
FOS	0.644007	8.70786	3.5413	0.0143295	0.0773843	-3.22592		8.416	8.651	8.091	9.121	8.772	9.197
C11orf80	0.639624	6.15574	6.20125	0.00116439	0.0217006	-0.465284	up	5.752	5.918	5.838	6.645	6.288	6.493
TMCC2	0.638573	5.555	5.15324	0.00280828	0.0326561	-1.43178	up	5.252	5.103	5.352	5.783	5.729	6.11
ZNF704	0.637805	2.85102	1.34461	0.232021	0.409601	-6.1038		1.488	3.068	3.041	3.455	2.837	3.218
DNAJB5	0.637515	4.73843	2.05621	0.0902581	0.227961	-5.18703		4.211	4.836	4.211	4.512	5.518	5.141
SMPD1	0.636968	5.23066	3.87389	0.00992302	0.0627598	-2.82293		5.252	4.704	4.78	5.702	5.454	5.492
LINC00167	0.636861	3.2809	1.3054	0.244167	0.423876	-6.14982		3.34	3.528	2.019	4.218	3.362	3.218
DNAH10	0.636067	2.28883	2.48316	0.0516393	0.161831	-4.60735		1.488	2.405	2.019	2.837	2.6	2.383
FGFR3	0.633261	7.76111	10.2113	9.32814e-05	0.00952782	2.21058	up	7.555	7.429	7.349	8.081	8.056	8.096
GTF2IRD2	0.632651	4.58388	3.79479	0.0108124	0.066084	-2.91722		4.017	4.574	4.211	4.717	4.929	5.054
CLMN	0.632354	5.63634	3.09926	0.023986	0.103314	-3.78686		5.131	5.72	5.11	6.179	5.753	5.926
PLCXD2	0.632264	3.28574	2.05768	0.0900825	0.227562	-5.18504		2.339	3.218	3.352	3.317	3.878	3.611
GJC1	0.630755	4.85435	2.14507	0.08025	0.211897	-5.0667		4.848	3.988	4.78	4.776	5.429	5.304
LOC100130370	0.630312	2.99371	1.54079	0.179233	0.348255	-5.86423		3.59	2.073	2.372	3.317	3.123	3.487
MORN3	0.629383	2.09545	0.863971	0.424002	0.602261	-6.60883		0.501	3.218	1.623	2.6	2.837	1.793
ZCWPW2	0.623119	4.18379	2.85264	0.0323931	0.122901	-4.11092		3.902	3.666	4.048	4.776	4.048	4.662
HIST1H2AG	0.62294	12.4005	7.32026	0.000513131	0.0155064	0.423582	up	11.999	12.015	12.253	12.647	12.705	12.785
DRAXIN	0.622461	2.31814	2.00318	0.0968392	0.23801	-5.25858		1.993	2.405	1.623	2.978	2.837	2.073
RGS1	0.620926	5.87136	2.99582	0.0271773	0.110596	-3.92191		5.252	6.016	5.415	6.288	6.104	6.153
ATP7B	0.620809	1.43516	1.03751	0.343334	0.527791	-6.44303		0.501	0.501	2.372	2.317	1.675	1.244
SAMD11	0.620563	7.37567	10.9841	6.3695e-05	0.00873841	2.5938	up	7.08	6.975	7.142	7.701	7.644	7.713
GIPR	0.619443	4.00911	2.44207	0.0544465	0.166978	-4.66309		3.465	4.146	3.487	3.981	4.639	4.337
FAM161A	0.618339	5.72236	4.19527	0.00707	0.0516553	-2.44985		5.217	5.316	5.706	6.159	5.896	6.04
PLPP7	0.616718	2.8073	1.72166	0.140913	0.299573	-5.63249		1.993	2.885	2.619	2.6	3.706	3.041
KLF2	0.616705	5.82291	2.97006	0.0280432	0.112803	-3.95575		5.672	5.678	5.194	6.364	5.783	6.247
PKIB	0.616639	3.97569	1.70552	0.143977	0.304086	-5.6535		3.34	4.31	3.352	3.981	4.048	4.823
MIR21	0.616131	8.71333	7.04929	0.000619544	0.0169272	0.220417	up	8.237	8.477	8.501	9.106	8.978	8.98
HIPK1-AS1	0.615336	2.02011	1.6422	0.156647	0.320146	-5.73535		1.488	2.405	1.244	2.837	2.073	2.073
NATD1	0.614232	3.96442	1.92701	0.107164	0.254087	-5.36086		3.706	3.218	4.048	4.653	4.438	3.724
HCK	0.614188	9.19492	12.0284	3.95014e-05	0.00754179	3.06254	up	8.966	8.846	8.851	9.469	9.493	9.544
HIST1H4A	0.611784	10.4709	13.6045	2.05791e-05	0.00712298	3.67934	up	10.183	10.157	10.155	10.731	10.756	10.843
CCNE2	0.610181	9.55739	14.0989	1.70208e-05	0.00712298	3.85337	up	9.235	9.308	9.214	9.888	9.836	9.863
TLR6	0.609317	7.57199	5.90176	0.00147919	0.0239344	-0.727124	up	7.272	7.08	7.45	7.832	7.842	7.956
INAVA	0.609062	8.70065	10.4558	8.24453e-05	0.00906626	2.33543	up	8.366	8.491	8.331	9.018	9.045	8.953
STAT4	0.609052	3.73132	1.56703	0.173106	0.340872	-5.83117		2.6	4.069	3.611	4.218	3.793	4.096
SH3PXD2B	0.608786	5.76896	3.9691	0.0089603	0.0589753	-2.71071		5.724	5.184	5.486	6.15	5.916	6.153
MIR3648-2	0.608471	10.0341	1.04472	0.340275	0.524769	-6.4357		9.73	9.783	9.676	9.736	11.691	9.587
RNVU1-7	0.608273	3.14157	2.98733	0.0274596	0.111374	-3.93306		3.008	2.885	2.619	3.696	3.6	3.041
BEST1	0.60815	5.16714	2.0139	0.09547	0.235904	-5.24414		4.211	5.184	5.194	5.702	5.454	5.258
LETM2	0.606689	5.75403	5.62343	0.00186342	0.0265826	-0.980487	up	5.419	5.617	5.316	6.218	5.961	5.993
SMAD1	0.60541	1.7513	0.952937	0.380963	0.563341	-6.52653		2.6	1.244	0.501	2.317	2.6	1.244
TFRC	0.605167	12.6132	14.4284	1.50508e-05	0.00712298	3.9647	up	12.272	12.327	12.332	12.924	12.95	12.873
LINC00339	0.604855	5.67307	3.29459	0.019031	0.0904622	-3.53561		5.131	5.454	5.528	5.725	6.304	5.897
TLR1	0.604526	6.35674	7.13788	0.000582144	0.0165485	0.287639	up	6.002	6.102	6.059	6.814	6.516	6.647
CD180	0.603671	6.06568	7.54739	0.000440114	0.0145139	0.588407	up	5.752	5.896	5.643	6.43	6.388	6.285
TMEM255A	0.603275	7.49808	7.88859	0.000352014	0.0139071	0.827103	up	7.281	7.129	7.179	7.926	7.776	7.698
CLCF1	0.60314	4.56546	3.84532	0.0102343	0.0639757	-2.85687		4.118	4.462	4.211	5.017	4.574	5.01
NPIPB9	0.602323	1.95566	0.788591	0.463272	0.635502	-6.67375		0.501	3.218	1.244	1.993	2.985	1.793
GLB1L	0.601753	3.94762	3.45737	0.0157647	0.0817131	-3.33027		3.465	3.988	3.487	4.444	4.205	4.096
ATP8B2	0.600825	7.63701	9.69126	0.000122424	0.0101053	1.93318	up	7.449	7.264	7.297	7.911	7.921	7.98
DRC7	0.599428	2.39028	2.2031	0.074345	0.202568	-4.98792		1.993	2.656	1.623	2.6	2.6	2.869
IFT43	0.598642	5.0665	1.92245	0.107817	0.254979	-5.36697		4.569	5.103	4.629	5.352	4.819	5.926
FCER2	0.59853	2.71595	1.42741	0.208176	0.383246	-6.00445		1.993	2.885	2.372	3.793	2.383	2.869
BICDL1	0.598105	2.13452	1.03238	0.345527	0.52952	-6.44823		2.6	2.405	0.501	2.317	2.6	2.383
KRBA2	0.597133	4.64716	3.44297	0.0160268	0.0823435	-3.34828		4.118	4.574	4.354	4.819	5.242	4.776
LCMT1-AS1	0.596563	3.53596	3.67738	0.0123036	0.0710238	-3.05898		3.008	3.218	3.487	3.886	3.6	4.017
BRIP1	0.596444	10.0716	10.8495	6.7947e-05	0.00897285	2.52942	up	9.773	9.756	9.791	10.439	10.398	10.272
FGD2	0.596248	6.12728	6.45162	0.000959845	0.0205068	-0.254556	up	5.938	5.843	5.706	6.542	6.449	6.285
SP7	0.596175	2.20486	0.837859	0.437314	0.613226	-6.63184		2.6	0.501	2.619	3.178	1.675	2.656
LDHD	0.595801	4.08034	2.22828	0.0719251	0.198684	-4.95369		3.59	4.146	3.611	4.653	3.878	4.604
PCDHB16	0.595538	3.36224	1.56727	0.17305	0.340815	-5.83087		3.178	2.405	3.611	3.178	3.706	4.096
IDH2	0.593829	11.3448	11.1998	5.7517e-05	0.00873841	2.69499	up	11.11	11.03	11.003	11.577	11.701	11.646
DENND1C	0.59231	6.95332	11.9418	4.10351e-05	0.00754179	3.02566	up	6.638	6.674	6.659	7.268	7.17	7.311
ART3	0.592197	4.30679	2.55751	0.0469463	0.153293	-4.50669		3.59	4.31	4.131	4.512	4.388	4.909
EPHB2	0.592018	7.42888	8.46381	0.000246002	0.0127407	1.20687	up	7.187	7.057	7.155	7.743	7.819	7.613
NDC80	0.592002	9.60529	13.453	2.18396e-05	0.00722162	3.6243	up	9.315	9.351	9.262	9.909	9.935	9.861
CENPS	0.591734	4.8196	2.49281	0.0510023	0.16046	-4.59426		4.508	4.776	4.288	4.653	5.273	5.42
LOC100507437	0.59166	3.49802	1.93932	0.105421	0.251483	-5.34437		3.34	2.656	3.611	3.696	3.487	4.198
QPCT	0.590816	4.73271	1.86105	0.117008	0.267628	-5.44886		4.947	4.512	3.853	5.267	5.155	4.662
ATP2B4	0.590637	11.7376	13.2136	2.4024e-05	0.00754179	3.53553	up	11.454	11.384	11.489	12.064	12.021	12.013
ITGAX	0.590261	4.68524	7.02428	0.000630606	0.017049	0.201295	up	4.37	4.512	4.288	5.103	4.929	4.909
MDK	0.58937	4.60597	3.28858	0.0191654	0.0909332	-3.54326		4.118	4.462	4.354	4.717	4.727	5.258
SERPINF1	0.589359	3.71202	1.51076	0.186503	0.357324	-5.9018		3.465	2.656	4.131	4.218	3.706	4.096
TRPM4	0.589024	3.91262	2.07013	0.0886095	0.225431	-5.16822		3.465	3.902	3.487	3.696	4.727	4.198
OPRL1	0.588639	3.10674	3.00335	0.0269297	0.109876	-3.91203		2.6	3.218	2.619	3.59	3.261	3.352
ZSCAN16	0.58827	4.81876	2.34609	0.0616595	0.180472	-4.7935		4.508	4.23	4.836	4.717	5.518	5.103
CBY1	0.586271	4.73859	3.10251	0.0238927	0.103154	-3.78264		4.211	4.704	4.421	5.267	5.11	4.717
PCSK4	0.585092	4.45546	2.56683	0.0463906	0.15219	-4.49408		3.802	4.639	4.048	4.584	4.884	4.776
ABCA1	0.583983	7.92349	11.0969	6.03723e-05	0.00873841	2.64701	up	7.598	7.652	7.644	8.154	8.191	8.302
KREMEN1	0.582812	5.37701	3.03036	0.0260624	0.108175	-3.87667		4.995	4.776	5.486	5.544	5.783	5.678
ASTN2	0.582579	5.52936	2.76333	0.0361963	0.130936	-4.22989		5.523	4.776	5.415	5.752	5.753	5.957
TMEM221	0.581112	3.90571	3.04968	0.0254608	0.106812	-3.85143		3.465	3.528	3.853	4.512	3.878	4.198
PLEKHG2	0.581021	9.93208	7.78083	0.000377401	0.0142806	0.752839	up	9.544	9.664	9.717	10.227	10.119	10.323
ADRB2	0.58053	7.26433	9.96776	0.000105775	0.00975823	2.08275	up	7.053	6.883	6.986	7.533	7.526	7.605
PLIN5	0.579523	3.15583	0.827631	0.442612	0.618276	-6.6407		1.488	4.069	3.041	3.981	3.487	2.869
CRYBB1	0.57655	3.53473	1.52527	0.182958	0.352785	-5.88369		3.902	3.218	2.619	4.069	4.048	3.352
PPP1R13B	0.572139	5.46556	3.78734	0.0109007	0.0664033	-2.92615		5.085	5.002	5.451	5.638	5.66	5.957
PCDHGA12	0.572129	4.88566	3.25911	0.0198391	0.0928322	-3.58086		4.444	4.574	4.78	5.49	4.884	5.141
TMEM121B	0.57161	7.76151	6.13533	0.0012264	0.0220282	-0.521985	up	7.415	7.469	7.543	7.865	8.094	8.182
LOC100130950	0.571065	2.87183	1.1162	0.311132	0.496509	-6.36114		3.465	1.675	2.619	2.6	3.261	3.611
CUEDC1	0.570969	6.76953	5.71665	0.0017231	0.0257498	-0.894519	up	6.342	6.483	6.627	7.188	6.936	7.042
VPS9D1	0.570586	5.56847	5.43333	0.00219263	0.0289715	-1.15933	up	5.352	5.387	5.11	5.961	5.896	5.704
ACSF2	0.570536	5.52338	5.20927	0.0026706	0.0318006	-1.3764	up	5.252	5.352	5.11	5.672	6.002	5.752
IQCH	0.569597	3.82832	1.82397	0.122938	0.276156	-5.49804		4.211	3.068	3.352	3.886	4.205	4.248
MYBL2	0.569568	11.7931	12.7611	2.8897e-05	0.00754179	3.36176	up	11.562	11.466	11.497	12.056	12.118	12.059
ZGLP1	0.569478	3.68784	2.12906	0.0819642	0.214578	-5.08841		3.706	3.666	2.837	4.069	4.125	3.724
H2AFX	0.567965	10.6638	7.21212	0.000552817	0.0162026	0.343374	up	10.5	10.387	10.253	10.868	10.96	11.015
CCNO	0.56788	2.65275	1.68985	0.147014	0.308075	-5.67384		1.993	2.073	3.041	3.317	2.837	2.656
TMEM105	0.567799	5.7968	3.44258	0.0160341	0.0823478	-3.34877		5.639	5.617	5.282	6.364	5.859	6.019
RNVU1-15	0.567583	5.51461	2.41529	0.0563642	0.170587	-4.69946		5.252	5.282	5.158	5.862	6.229	5.304
DMXL2	0.567047	9.19145	7.41934	0.000479663	0.0149414	0.496083	up	8.987	8.843	8.893	9.523	9.34	9.562
LOC644215	0.566679	2.73733	1.09778	0.318433	0.503274	-6.38066		1.488	2.656	3.218	3.317	3.362	2.383
CECR2	0.566072	5.30187	3.83242	0.0103785	0.0645019	-2.87224		4.995	5.002	5.059	5.638	5.273	5.843
CARHSP1	0.565779	9.35925	11.2383	5.64893e-05	0.00873841	2.71281	up	9.029	9.116	9.085	9.629	9.587	9.71
ECSCR	0.565491	2.3711	1.53738	0.180046	0.349154	-5.86851		1.488	2.405	2.372	2.317	3.261	2.383
RTCA-AS1	0.564752	2.8445	1.33649	0.234491	0.412776	-6.11339		3.178	2.885	1.623	2.978	3.362	3.041
MYO7A	0.564742	5.2563	6.14282	0.00121916	0.0220282	-0.51552	up	5.038	4.945	4.938	5.604	5.66	5.352
B3GNT9	0.564539	4.59737	2.24267	0.0705805	0.196292	-4.93414		4.569	4.639	3.737	4.932	4.884	4.823
HJURP	0.564529	9.53131	13.6794	1.99873e-05	0.00712298	3.70626	up	9.219	9.238	9.29	9.777	9.825	9.839
CPNE5	0.564347	4.80252	4.04978	0.00822685	0.0561044	-2.61674		4.569	4.704	4.288	4.886	5.184	5.184
ADAMTSL5	0.563108	5.72915	3.70572	0.0119235	0.0701168	-3.02457		5.217	5.352	5.774	6.059	6.047	5.926
ARHGAP33	0.561238	7.23066	4.36236	0.00596353	0.0477083	-2.26225	up	6.781	7.047	7.022	7.743	7.431	7.36
TMEM273	0.559456	3.02824	1.50603	0.187674	0.358767	-5.90769		3.008	3.218	2.019	3.455	3.6	2.869
HIST2H2AB	0.558559	11.1928	12.1041	3.82146e-05	0.00754179	3.09454	up	10.964	10.907	10.87	11.51	11.482	11.424
SLC25A1	0.55833	9.56036	6.19713	0.00116816	0.0217382	-0.468815	up	9.423	9.188	9.233	9.716	9.942	9.861
MIR3136	0.557567	2.03165	1.4403	0.204677	0.379076	-5.98874		2.339	1.675	1.244	2.6	1.675	2.656
ASF1B	0.55722	10.2375	10.9845	6.36833e-05	0.00873841	2.59398	up	10.029	9.932	9.916	10.48	10.57	10.498
SCHIP1	0.557206	6.37678	5.56095	0.00196486	0.0273722	-1.03873	up	6.038	5.984	6.273	6.645	6.774	6.548
ZNF705E	0.557191	2.00608	1.14208	0.301115	0.485884	-6.33338		1.488	1.675	2.019	3.178	1.293	2.383
COL7A1	0.556267	3.59735	2.03586	0.092727	0.231521	-5.21451		3.902	3.218	2.837	3.981	3.793	3.853
SESTD1	0.555548	4.33285	3.06163	0.0250963	0.105845	-3.83583		4.211	3.666	4.288	4.717	4.639	4.476
CYFIP2	0.555036	6.89604	10.0427	0.000101731	0.00975823	2.12248	up	6.593	6.656	6.607	7.268	7.111	7.142
CLBA1	0.554714	4.29197	2.01758	0.0950047	0.23527	-5.23918		4.211	3.784	4.048	4.305	5.155	4.248
TYROBP	0.554592	6.54605	4.04857	0.00823732	0.0561165	-2.61814		6.548	6.081	6.177	6.892	6.701	6.877
GPC2	0.554542	2.37554	1.87832	0.114346	0.264274	-5.42588		2.6	1.675	2.019	2.317	2.6	3.041
MAGIX	0.554238	3.55381	1.6953	0.145951	0.306894	-5.66677		3.465	3.528	2.837	4.069	4.205	3.218
HIST1H4D	0.554157	10.0057	11.9349	4.11604e-05	0.00754179	3.02271	up	9.732	9.764	9.69	10.225	10.332	10.292
FGR	0.553837	4.88267	3.05969	0.0251552	0.106013	-3.83837		4.629	4.512	4.676	5.518	4.819	5.141
RAPH1	0.55353	4.64126	1.87657	0.114612	0.26436	-5.42821		4.3	4.836	3.958	5.316	4.529	4.909
IQCD	0.553344	5.21878	3.08842	0.0243	0.104238	-3.80095		5.252	4.945	4.629	5.544	5.638	5.304
RAD54L	0.553334	9.59545	12.4959	3.22938e-05	0.00754179	3.2561	up	9.299	9.277	9.38	9.898	9.858	9.861
ANK1	0.552291	3.9773	2.3498	0.0613632	0.180013	-4.78846		3.59	3.902	3.611	4.305	3.793	4.662
GAMT	0.551017	8.85492	6.17496	0.00118867	0.0217994	-0.487838	up	8.696	8.562	8.481	9.003	9.131	9.257
MYBL1	0.550289	6.91532	7.93014	0.000342764	0.0138311	0.855464	up	6.563	6.698	6.659	7.246	7.073	7.252
CATSPERE	0.550093	4.40498	1.86587	0.116258	0.266648	-5.44245		3.59	4.23	4.569	4.976	4.727	4.337
LINC00663	0.549933	2.89423	2.04552	0.0915465	0.229766	-5.20147		2.6	2.885	2.372	3.59	3.261	2.656
HIST4H4	0.549077	6.38133	4.08725	0.00790956	0.0549527	-2.57344		6.373	5.961	5.987	6.723	6.734	6.511
ST5	0.549055	5.03085	2.47006	0.0525167	0.163206	-4.62511		4.848	4.31	5.11	5.454	5.11	5.352
PFKM	0.548951	4.24901	2.50209	0.0503983	0.159259	-4.58169		4.3	3.666	3.958	4.218	4.529	4.823
SH2D2A	0.548937	4.42232	2.06689	0.0889905	0.225865	-5.1726		4.37	4.462	3.611	4.976	4.639	4.476
LOC100507291	0.548358	3.8307	1.514	0.185706	0.356432	-5.89776		2.837	3.784	4.048	3.696	4.281	4.337
CHST2	0.548113	2.82081	0.841975	0.435195	0.612098	-6.62825		3.178	3.218	1.244	3.178	2.383	3.724
ASRGL1	0.547986	7.29189	6.94379	0.000667803	0.0173427	0.139321	up	6.975	7.057	7.022	7.691	7.417	7.589
SPC24	0.547143	10.0533	11.1634	5.85074e-05	0.00873841	2.6781	up	9.719	9.842	9.778	10.286	10.332	10.362
C1QTNF3-AMACR	0.547089	4.04528	5.71341	0.00172776	0.0257498	-0.897487	up	3.802	3.902	3.611	4.37	4.388	4.198
CH17-340M24.3	0.546976	3.29459	3.08155	0.0245017	0.104639	-3.80989		3.008	3.218	2.837	3.59	3.261	3.853
ANKRA2	0.546635	6.89217	12.2062	3.65564e-05	0.00754179	3.13728	up	6.626	6.589	6.642	7.188	7.104	7.205
CDK18	0.546061	4.15885	3.95324	0.00911299	0.0596106	-2.7293		3.902	3.902	3.853	4.37	4.727	4.198
PPIP5K1P1-CATSPER2	0.545127	3.77104	1.17773	0.287776	0.473061	-6.29452		4.569	2.885	3.041	4.069	3.965	4.096
SOGA3	0.545026	3.28724	1.40013	0.21577	0.391746	-6.0375		2.339	3.218	3.487	3.59	4.048	3.041
DDIT3	0.544805	6.79796	2.49859	0.0506254	0.159621	-4.58644		6.078	6.856	6.642	7.155	7.179	6.877
ABCC6	0.543506	4.90618	2.55935	0.046836	0.153037	-4.5042		4.444	4.89	4.569	5.454	4.776	5.304
SYNPO	0.543011	5.63778	4.17866	0.00719226	0.0521368	-2.46874		5.387	5.184	5.528	6.101	5.729	5.897
NDUFC1	0.541842	6.41311	3.97887	0.00886759	0.0586443	-2.69927		5.884	6.305	6.237	6.723	6.803	6.526
FLJ42351	0.540264	3.94943	1.68189	0.148583	0.310085	-5.68416		4.118	3.068	3.853	3.886	4.574	4.198
TP53I3	0.540203	3.76295	4.45656	0.00542758	0.0456204	-2.1584	up	3.34	3.528	3.611	3.886	3.965	4.248
HDAC2-AS2	0.539421	3.70014	1.14561	0.299773	0.484991	-6.32957		4.017	3.902	2.372	3.981	4.205	3.724
PECR	0.538503	5.64338	4.50339	0.00518174	0.0445343	-2.10728	up	5.613	5.316	5.194	6.006	5.835	5.897
HMCN2	0.537583	2.14135	1.0416	0.341596	0.526022	-6.43887		1.488	2.885	1.244	2.6	2.837	1.793
TIRAP	0.53747	4.94972	2.1652	0.0781482	0.208484	-5.03939		4.37	5.103	4.569	5.017	5.049	5.59
KITLG	0.537271	7.62857	4.47714	0.00531792	0.0452076	-2.13589	up	7.241	7.604	7.235	8.009	7.859	7.823
RNVU1-14	0.537093	7.16807	5.47734	0.00211081	0.0283696	-1.1175	up	7.006	6.747	6.945	7.494	7.526	7.29
VMAC	0.537006	5.47785	1.93489	0.106046	0.252371	-5.35032		5.085	4.836	5.706	6.128	5.549	5.562
TMC3-AS1	0.536389	1.98063	1.57863	0.170459	0.337724	-5.81648		1.488	2.405	1.244	2.6	2.073	2.073
MOV10	0.535779	9.55363	11.8337	4.30509e-05	0.00754179	2.97911	up	9.29	9.299	9.268	9.871	9.755	9.839
BTG2	0.535664	7.35736	5.86718	0.00152155	0.0243449	-0.75807	up	7.022	7.203	7.043	7.721	7.464	7.691
DDR2	0.535288	4.48178	1.37485	0.223035	0.399985	-6.06785		4.801	3.988	3.853	4.819	4.125	5.304
LILRB1	0.534719	2.41127	1.94479	0.104656	0.250284	-5.33704		2.339	2.073	2.019	2.978	2.985	2.073
IZUMO4	0.534224	3.49925	1.28481	0.250773	0.431368	-6.1737		3.008	4.069	2.619	4.069	3.878	3.352
GASAL1	0.533809	4.84993	2.20559	0.0741021	0.202302	-4.98454		4.89	4.23	4.629	4.976	5.518	4.856
GAD1	0.533765	5.44102	3.62609	0.0130267	0.0736807	-3.12157		5.316	4.89	5.316	5.783	5.809	5.532
LOC100506544	0.533724	3.58967	1.52859	0.182154	0.351913	-5.87953		3.465	3.666	2.837	4.146	4.205	3.218
SHISA8	0.533382	5.16082	2.04766	0.0912879	0.229707	-5.19859		5.178	5.002	4.502	5.141	5.273	5.868
AACS	0.533377	7.57231	6.14022	0.00122167	0.0220282	-0.517762	up	7.211	7.462	7.244	7.801	7.776	7.94
MIR6859-1	0.533347	2.2779	1.72226	0.1408	0.299482	-5.63171		2.339	1.675	2.019	1.993	2.6	3.041
LSS	0.533186	6.52931	5.46825	0.00212742	0.0285189	-1.12612	up	6.218	6.247	6.323	6.775	6.63	6.983
TXLNB	0.533113	2.67732	1.24204	0.265015	0.447979	-6.22267		2.339	1.675	3.218	2.6	3.362	2.869
CYTIP	0.532755	4.65649	7.66939	0.000405936	0.0144241	0.674959	up	4.37	4.512	4.288	4.976	4.884	4.909
NOXA1	0.532635	3.1255	1.38181	0.221013	0.397799	-6.05952		3.34	3.218	2.019	3.696	3.261	3.218
RGS3	0.530293	3.84146	3.69374	0.0120825	0.070441	-3.03909		3.59	3.528	3.611	3.793	4.328	4.198
SPIRE2	0.53005	5.2108	2.62242	0.0432234	0.145492	-4.41905		4.629	5.184	5.024	5.752	5.184	5.492
PEAK3	0.529811	6.91835	4.36007	0.00597733	0.0477594	-2.2648	up	6.563	6.843	6.554	7.053	7.121	7.376
B3GNT10	0.529201	4.86413	3.33573	0.0181394	0.0880102	-3.48335		4.569	4.393	4.836	4.886	5.316	5.184
S100A10	0.528317	8.89108	6.997	0.000642936	0.0171308	0.180364	up	8.761	8.618	8.501	9.106	9.177	9.182
TRIM74	0.528293	2.51262	1.48795	0.192214	0.363865	-5.93014		1.488	2.885	2.372	2.837	2.837	2.656
SLC12A9-AS1	0.528237	2.18942	0.80122	0.456513	0.629108	-6.66319		0.501	2.656	2.619	1.993	2.985	2.383
PLCG1	0.527864	8.84138	7.52096	0.000447955	0.0145139	0.569478	up	8.612	8.609	8.511	9.22	8.998	9.098
LAX1	0.527787	3.00685	1.14365	0.300519	0.48559	-6.33169		1.993	3.399	2.837	2.978	3.965	2.869
E2F2	0.527733	8.44772	7.93432	0.000341849	0.0138311	0.858311	up	8.271	8.173	8.107	8.628	8.792	8.715
WNK4	0.527649	1.63634	0.958367	0.378451	0.560849	-6.52132		0.501	1.244	2.372	1.244	2.383	2.073
RNVU1-4	0.526876	4.6092	1.49674	0.189995	0.361329	-5.91924		5.038	4.146	3.853	4.584	4.776	5.258
ACAT2	0.526123	9.93264	10.5429	7.89456e-05	0.0090662	2.3791	up	9.62	9.686	9.702	10.165	10.266	10.156
MCEMP1	0.525781	8.07227	7.24758	0.000539421	0.015955	0.369801	up	7.913	7.729	7.786	8.243	8.341	8.422
IQGAP3	0.52545	9.67588	9.14105	0.000165657	0.0107895	1.62077	up	9.374	9.372	9.494	10.009	9.924	9.883
CPZ	0.523862	4.56506	2.78421	0.0352653	0.129053	-4.202		4.118	4.069	4.722	4.776	4.929	4.776
TYMS	0.523781	11.8742	12.809	2.83297e-05	0.00754179	3.38053	up	11.656	11.611	11.57	12.114	12.137	12.156
AP2A2	0.523591	4.46708	1.19027	0.283206	0.468549	-6.28068		4.508	3.218	4.89	4.886	4.639	4.662
SLC25A35	0.523483	5.7203	4.6563	0.00446348	0.0409941	-1.94269	up	5.544	5.59	5.242	5.862	6.065	6.019
CXorf21	0.523423	9.97921	11.0039	6.30958e-05	0.00873841	2.6032	up	9.677	9.686	9.789	10.208	10.26	10.255
TAFA2	0.523334	3.35025	1.03297	0.345276	0.529324	-6.44764		3.34	2.073	3.853	3.696	3.123	4.017
CXCL8	0.523215	3.63499	1.36714	0.225294	0.402092	-6.07704		4.017	2.885	3.218	3.317	4.125	4.248
LOC339192	0.522887	4.06057	2.14574	0.0801791	0.211815	-5.06579		3.59	4.069	3.737	4.37	3.878	4.717
EFCAB5	0.522707	5.19635	2.08993	0.0863162	0.221563	-5.14143		4.629	5.454	4.722	5.638	5.518	5.217
RAB30	0.522131	5.3513	3.37897	0.0172522	0.0857691	-3.42869		5.387	5.103	4.78	5.638	5.58	5.619
DLEU2L	0.522051	4.03248	1.96793	0.101484	0.245727	-5.30599		4.3	3.528	3.487	4.584	4.048	4.248
ANXA1	0.521954	8.01463	13.8005	1.90722e-05	0.00712298	3.74937	up	7.779	7.767	7.714	8.276	8.287	8.264
CAMSAP2	0.521204	5.34746	2.43709	0.0547977	0.167698	-4.66985		5.178	5.454	4.629	5.604	5.688	5.532
PMP22	0.520765	4.63936	1.84531	0.11949	0.271102	-5.46977		3.902	4.512	4.722	4.512	4.929	5.258
SLC22A23	0.52061	7.49555	6.59429	0.000862095	0.0194024	-0.137674	up	7.101	7.227	7.378	7.711	7.79	7.766
PCDHGB1	0.519499	2.46036	0.987872	0.365035	0.548723	-6.49263		1.488	2.073	3.041	2.6	2.073	3.487
SCPEP1	0.519207	8.48414	9.04272	0.000175156	0.0109122	1.56276	up	8.185	8.231	8.258	8.644	8.781	8.806
CRYL1	0.518943	6.39534	3.01681	0.0264938	0.109123	-3.89441		6.325	6.198	5.885	6.814	6.791	6.36
TRIM68	0.518748	6.13807	5.04093	0.00310963	0.0340134	-1.54411	up	5.884	5.843	5.908	6.483	6.534	6.175
DONSON	0.518261	8.69094	5.39664	0.00226367	0.0294574	-1.19441	up	8.442	8.368	8.485	9.09	8.758	9.003
SAMD9L	0.518166	7.98871	7.42305	0.000478459	0.0149414	0.498782	up	7.774	7.614	7.801	8.326	8.186	8.232
LY96	0.517819	2.18421	0.819947	0.446624	0.621457	-6.6473		0.501	2.656	2.619	2.6	2.073	2.656
XACT	0.515642	3.17181	1.83437	0.121245	0.273696	-5.48427		2.837	3.068	2.837	3.455	3.965	2.869
FAM214B	0.515359	5.96166	4.16257	0.00731296	0.052745	-2.48707		5.504	5.7	5.908	6.101	6.197	6.36
FAM227A	0.514506	2.11741	1.68269	0.148425	0.309947	-5.68312		1.488	2.073	2.019	2.978	2.073	2.073
RNU5D-1	0.51404	4.71244	2.23184	0.0715899	0.198074	-4.94885		4.118	4.31	4.938	4.776	5.079	5.054
ABCA6	0.514027	4.62189	6.41087	0.000990102	0.0208459	-0.288369	up	4.444	4.23	4.421	4.932	4.929	4.776
SLC25A42	0.513906	6.02842	4.21343	0.00693909	0.0510836	-2.42925		6.019	5.678	5.617	6.272	6.388	6.197
CDH23	0.513842	3.40622	2.57322	0.0460143	0.151383	-4.48545		3.008	3.399	3.041	3.455	4.048	3.487
ESCO2	0.513467	10.5111	12.0287	3.94955e-05	0.00754179	3.06269	up	10.243	10.29	10.23	10.818	10.75	10.736
LOC105375545	0.513397	1.2639	1.0368	0.34364	0.527931	-6.44376		0.501	0.501	2.019	1.244	2.073	1.244
LNCTAM34A	0.51331	3.2024	1.51255	0.186063	0.356892	-5.89957		2.6	2.885	3.352	3.59	2.837	3.949
OVOL2	0.512772	4.28432	2.69107	0.0396308	0.138169	-4.32669		4.444	3.902	3.737	4.444	4.574	4.604
TLR4	0.512578	5.04525	2.53764	0.0481537	0.155371	-4.53356		4.801	5.145	4.421	5.49	5.273	5.141
FCGR2A	0.512337	8.89518	9.15142	0.000164691	0.010781	1.62685	up	8.703	8.602	8.612	9.068	9.185	9.2
FBXO5	0.510559	10.1761	12.0762	3.86831e-05	0.00754179	3.08277	up	9.896	9.966	9.901	10.457	10.446	10.391
IFI16	0.510149	7.60889	3.40115	0.0168161	0.0843814	-3.40075		7.211	7.587	7.264	7.727	7.753	8.111
IQCN	0.510112	3.763	1.25047	0.262149	0.444708	-6.21308		3.59	2.885	4.048	4.444	3.362	4.248
MSANTD3	0.50999	4.1903	2.16238	0.0784395	0.208913	-5.04322		3.802	4.393	3.611	4.717	4.281	4.337
PHLDB1	0.509972	6.84666	3.02814	0.0261325	0.108355	-3.87958		6.574	6.342	6.858	7.08	6.902	7.323
SLC11A1	0.509586	4.00621	2.34502	0.0617455	0.18056	-4.79495		4.118	3.399	3.737	3.981	4.388	4.415
OTUD1	0.509149	5.37	3.71404	0.0118144	0.0697624	-3.01449		5.352	4.836	5.158	5.672	5.549	5.653
LOC101928324	0.508486	3.28581	1.77758	0.130786	0.285771	-5.55925		3.59	2.885	2.619	3.696	3.706	3.218
LRRC49	0.508424	4.30522	1.54283	0.17875	0.347791	-5.86167		3.34	4.31	4.502	4.444	4.819	4.415
AGRN	0.508272	8.62717	7.88108	0.000353718	0.0139071	0.82196	up	8.347	8.298	8.474	8.9	8.809	8.935
THEMIS2	0.508231	5.69642	4.29704	0.00637074	0.0491022	-2.33507	up	5.387	5.454	5.486	6.006	6.141	5.704
C11orf21	0.507918	7.27399	9.2578	0.000155152	0.0106997	1.68877	up	7.022	6.994	7.043	7.431	7.586	7.567
ZRANB2-AS2	0.507789	3.3141	1.44215	0.20418	0.378428	-5.98649		3.59	3.218	2.372	3.886	3.6	3.218
CIITA	0.507707	5.83585	4.23615	0.00677909	0.0504195	-2.40355		5.476	5.678	5.592	6.059	6.313	5.897
PPP5D1	0.507561	2.73323	1.26897	0.255967	0.4376	-6.19195		1.993	2.405	3.041	2.978	3.6	2.383
OSBPL11	0.50737	8.09143	8.05972	0.000315688	0.0137073	0.942966	up	7.956	7.805	7.752	8.355	8.322	8.359
INKA2	0.506915	6.85265	3.66588	0.0124618	0.0715206	-3.07298		6.798	6.574	6.426	7.027	6.962	7.329
TMEM71	0.506532	3.2138	1.235	0.267424	0.450515	-6.23063		3.59	2.073	3.218	3.696	3.487	3.218
TMEM263	0.506296	7.63414	6.59655	0.000860636	0.0194024	-0.135833	up	7.272	7.397	7.474	7.997	7.842	7.823
GOLM1	0.506154	5.34391	3.42134	0.0164298	0.0835484	-3.37539		5.217	4.945	5.11	5.89	5.409	5.492
SIPA1	0.505913	7.58049	7.21639	0.000551186	0.0161916	0.346557	up	7.44	7.348	7.195	7.832	7.819	7.85
UBASH3B	0.505361	9.97601	7.73994	0.000387589	0.0142806	0.724395	up	9.782	9.66	9.728	10.277	10.291	10.118
TEAD3	0.504594	5.55592	1.54568	0.178077	0.347162	-5.85809		5.639	5.549	4.722	5.352	6.175	5.897
IGSF8	0.504504	5.72455	3.13919	0.0228668	0.100852	-3.73509		5.504	5.72	5.194	6.128	5.783	6.019
LOC105274304	0.504454	2.67746	1.93992	0.105337	0.251375	-5.34357		2.6	2.656	2.019	2.6	2.837	3.352
ERBB2	0.503809	3.2839	2.75128	0.036746	0.13222	-4.24601		2.837	3.218	3.041	3.178	3.706	3.724
DUSP6	0.503431	9.75369	7.76724	0.000380752	0.0142806	0.743401	up	9.536	9.547	9.424	9.972	9.937	10.107
ACVR1	0.503177	7.18102	7.69125	0.000400144	0.0144141	0.690327	up	6.908	6.962	6.918	7.558	7.349	7.391
LOC100996724	0.502786	5.7256	3.4166	0.0165196	0.0837409	-3.38134		5.613	5.282	5.528	5.961	6.218	5.752
LINC00893	0.502512	4.94603	2.52851	0.0487199	0.15633	-4.54592		4.508	4.639	4.938	5.352	4.819	5.42
S100A13	0.502193	6.23455	3.89475	0.00970245	0.0620341	-2.79822		6.1	5.918	5.932	6.43	6.288	6.739
DDB2	0.501354	8.76728	6.87381	0.000702237	0.0174945	0.0848934	up	8.401	8.625	8.524	9.095	8.987	8.971
SERINC2	0.501118	8.94225	10.6058	7.65284e-05	0.00897317	2.41035	up	8.672	8.71	8.693	9.149	9.162	9.268
ZNF687-AS1	0.500661	2.62243	2.34727	0.0615648	0.180318	-4.79189		2.339	2.405	2.372	2.6	3.362	2.656
FOXD2	0.500623	4.9969	3.39521	0.0169318	0.0847314	-3.40824		4.569	4.89	4.78	5.49	5.242	5.01
TUBG2	0.500547	4.43068	1.89498	0.111834	0.26061	-5.40367		3.902	4.069	4.569	5.141	4.487	4.415
CNTNAP1	0.500312	7.19472	6.36834	0.00102286	0.021079	-0.323854	up	6.781	7.047	7.006	7.448	7.456	7.431
TMEM175	0.499864	7.34959	4.80159	0.00388495	0.0384795	-1.78957	up	7.226	7.117	6.956	7.67	7.431	7.698
ARHGAP10	0.499172	6.54417	5.15358	0.00280741	0.0326561	-1.43144	up	6.433	6.128	6.323	6.9	6.701	6.78
SP110	0.499155	8.15031	4.34776	0.00605191	0.048058	-2.27847	up	7.91	7.705	8.087	8.271	8.442	8.486
NIPSNAP3B	0.498355	5.40659	2.28598	0.0666893	0.189349	-4.87525		4.848	5.648	4.976	5.575	5.688	5.704
COL18A1	0.498304	4.76636	2.47156	0.0524154	0.163037	-4.62307		4.947	4.393	4.211	4.932	5.155	4.96
GTF2IRD1	0.498066	5.99941	3.91024	0.00954225	0.0614363	-2.77992		5.859	5.749	5.643	6.411	6.341	5.993
SERTAD1	0.497909	5.63494	5.32093	0.00241882	0.0304323	-1.26737	up	5.523	5.282	5.352	5.809	6.029	5.813
ALG1L2	0.497446	3.17508	1.38673	0.219594	0.396234	-6.05362		2.339	3.399	3.041	3.696	3.706	2.869
F8	0.496714	5.89784	2.17351	0.0772975	0.207545	-5.02811		5.911	5.843	5.194	6.2	5.896	6.342
TMC8	0.496483	7.54315	5.75601	0.00166756	0.0255706	-0.858564	up	7.29	7.25	7.344	7.933	7.628	7.813
RRM1	0.496345	11.6666	12.3988	3.36544e-05	0.00754179	3.21666	up	11.392	11.459	11.405	11.94	11.919	11.886
GSTA4	0.495497	4.99263	1.93852	0.105533	0.251656	-5.34544		4.629	5.103	4.502	4.776	5.454	5.492
SPOCK2	0.495323	5.23095	2.08424	0.0869691	0.222715	-5.14913		5.085	4.512	5.352	5.604	5.242	5.59
SREBF1	0.494811	10.3623	9.94061	0.000107287	0.00975823	2.06827	up	10.153	10.128	10.064	10.59	10.676	10.563
ABCA3	0.491821	2.23114	1.21483	0.274441	0.457971	-6.25333		2.339	1.244	2.372	2.317	2.073	3.041
PRR15	0.491623	3.03573	1.29989	0.24592	0.426032	-6.15623		3.465	2.885	2.019	3.317	3.487	3.041
RNU5A-1	0.491484	3.08078	1.53952	0.179537	0.34861	-5.86583		2.6	3.068	2.837	2.978	2.985	4.017
VIM	0.491446	12.434	9.69027	0.000122489	0.0101053	1.93263	up	12.259	12.201	12.105	12.68	12.68	12.68
CD300C	0.490922	6.09234	3.09316	0.0241622	0.10378	-3.79479		5.984	5.749	5.808	6.006	6.534	6.473
ATRIP	0.489025	2.24458	1.04063	0.342009	0.526255	-6.43986		1.488	1.675	2.837	2.837	2.837	1.793
MIR4738	0.488941	2.58267	1.80851	0.125499	0.278916	-5.51848		2.339	2.656	2.019	2.837	3.261	2.383
NOTUM	0.48861	1.97178	1.73136	0.139101	0.297589	-5.61982		1.488	1.675	2.019	2.317	1.675	2.656
GEM	0.487802	1.88123	1.80451	0.126171	0.279571	-5.52376		1.993	1.675	1.244	2.317	1.675	2.383
DSE	0.486645	5.92684	5.52388	0.00202808	0.0277939	-1.07354	up	5.774	5.749	5.528	6.15	6.272	6.088
ESPL1	0.486508	9.608	10.4859	8.12161e-05	0.00906626	2.35056	up	9.293	9.392	9.409	9.862	9.86	9.831
LCAT	0.486473	3.54646	3.202	0.0212216	0.0966022	-3.65407		3.34	3.218	3.352	3.455	3.965	3.949
SEZ6L2	0.486092	5.85358	4.28966	0.0064187	0.0492418	-2.34334	up	5.859	5.522	5.451	6.08	6.122	6.088
ARRDC3	0.485998	6.99447	5.20073	0.00269108	0.0318972	-1.38482	up	6.716	6.774	6.764	7.188	7.094	7.431
LSMEM1	0.485485	2.41101	1.45341	0.201175	0.374947	-5.97271		1.993	1.675	2.837	2.978	2.6	2.383
KIF3C	0.485286	5.94907	3.97095	0.00894269	0.0588993	-2.70855		5.724	5.868	5.528	6.006	6.247	6.322
SLC16A13	0.48517	4.56073	2.98409	0.027568	0.111657	-3.93731		4.444	4.462	4.048	4.717	4.639	5.054
ADCK2	0.48431	7.47347	4.46192	0.00539875	0.0454751	-2.15253	up	7.368	7.003	7.323	7.743	7.76	7.644
HIST1H3A	0.484258	9.72786	9.77687	0.00011696	0.0100176	1.98	up	9.495	9.503	9.46	9.969	9.9	10.041
RHOC	0.484222	7.27883	4.49434	0.00522821	0.0447399	-2.11713	up	7.101	7.129	6.88	7.341	7.622	7.599
PLEK	0.48408	10.3297	7.96278	0.000335695	0.0138311	0.877642	up	10.166	10.091	10.006	10.503	10.633	10.579
IFNGR2	0.483783	4.67181	2.20906	0.073764	0.201795	-4.97981		4.848	4.31	4.131	4.653	5.079	5.01
ULBP2	0.483664	5.11706	1.65472	0.154059	0.316814	-5.71925		4.508	5.489	4.629	5.141	5.316	5.619
ZFHX3	0.483423	4.39825	1.63814	0.157496	0.321219	-5.74057		4.629	4.23	3.611	4.976	4.529	4.415
LINC01226	0.482919	3.11326	1.08705	0.322753	0.507217	-6.39193		1.993	2.885	3.737	3.455	3.123	3.487
SUMO4	0.482168	4.44644	1.9654	0.101826	0.246323	-5.30939		3.802	4.393	4.421	5.017	4.328	4.717
PCLAF	0.481692	9.26593	6.49699	0.000927424	0.0201687	-0.217141	up	9.055	8.936	9.085	9.562	9.576	9.382
TBC1D10A	0.481127	4.77082	1.64226	0.156634	0.320146	-5.73527		4.848	4.89	3.853	4.976	5.049	5.01
DPY19L1	0.480832	9.4467	7.6159	0.000420524	0.0144596	0.637179	up	9.216	9.104	9.299	9.71	9.634	9.718
HIST1H3B	0.480774	12.942	10.7428	7.15565e-05	0.00897317	2.47769	up	12.696	12.717	12.692	13.132	13.248	13.167
PXMP2	0.480729	8.16072	7.76718	0.000380766	0.0142806	0.743362	up	7.989	7.951	7.821	8.355	8.466	8.382
C12orf75	0.480145	7.23315	6.22606	0.001142	0.0217006	-0.444083	up	6.975	7.117	6.888	7.502	7.535	7.383
HIST1H2BF	0.479864	11.8139	11.5274	4.94269e-05	0.00827805	2.84426	up	11.592	11.592	11.538	12.014	12.094	12.053
B3GLCT	0.479091	7.23344	3.87643	0.00989582	0.0627316	-2.81991		7.101	6.905	6.976	7.55	7.644	7.226
NBPF20	0.478699	6.49501	4.53859	0.00500531	0.0437914	-2.06907	up	6.468	6.102	6.197	6.665	6.734	6.804
CSRP3	0.478197	3.80123	1.39746	0.216527	0.392677	-6.04071		4.118	3.528	3.041	3.793	3.793	4.534
LOC389247	0.477547	2.98497	0.802743	0.455703	0.628667	-6.66191		1.488	3.399	3.352	3.793	2.837	3.041
CENPI	0.477004	8.57336	5.76286	0.0016581	0.0254862	-0.852323	up	8.291	8.339	8.375	8.857	8.647	8.932
MBLAC1	0.476913	2.69372	0.963404	0.376134	0.558891	-6.51646		2.339	1.675	3.352	2.317	3.261	3.218
MAP7	0.476526	5.36224	1.63768	0.157593	0.321366	-5.74116		5.217	4.704	5.451	5.225	5.489	6.088
LIG1	0.476176	10.5406	12.5275	3.18654e-05	0.00754179	3.26884	up	10.293	10.328	10.287	10.787	10.746	10.803
PNPLA8	0.47609	7.98657	4.29158	0.00640621	0.0492046	-2.34119	up	7.645	7.729	7.872	8.236	8.039	8.399
THAP8	0.475937	4.93656	1.69556	0.1459	0.306873	-5.66643		4.89	4.146	5.059	4.932	5.489	5.103
MMRN2	0.47552	2.85551	1.59485	0.166828	0.332934	-5.7959		3.178	2.656	2.019	2.978	3.261	3.041
MIR181A2HG	0.474942	3.61952	0.887426	0.412308	0.593826	-6.58771		2.339	4.069	3.737	4.305	4.048	3.218
CACNA1E	0.474828	3.34844	1.78152	0.130101	0.284611	-5.55407		2.837	2.885	3.611	3.886	3.261	3.611
NBPF1	0.474572	7.44163	5.6736	0.00178632	0.0261184	-0.93408	up	7.144	7.158	7.311	7.821	7.59	7.626
FANCG	0.473839	8.83982	7.6198	0.000419438	0.0144596	0.639948	up	8.527	8.592	8.69	9.009	9.143	9.078
RCBTB2	0.473767	7.42891	9.35973	0.000146614	0.0104461	1.74737	up	7.211	7.17	7.195	7.743	7.595	7.66
FLRT1	0.473328	8.63726	6.2881	0.00108817	0.0215641	-0.391364	up	8.477	8.25	8.474	8.922	8.846	8.854
PKD1L3	0.472688	2.77436	3.94005	0.00924228	0.0602571	-2.74479		2.339	2.656	2.619	3.178	2.985	2.869
LINC02014	0.472569	2.47046	1.06249	0.332825	0.517185	-6.41746		3.008	1.675	2.019	3.178	2.073	2.869
KIF13B	0.472092	8.6657	7.78477	0.000376435	0.0142806	0.755577	up	8.332	8.432	8.524	8.861	8.93	8.914
LOC642648	0.471935	3.72797	1.06772	0.330657	0.515119	-6.41205		3.34	3.784	3.352	2.978	4.438	4.476
TARP	0.471888	2.63705	0.87264	0.419651	0.599514	-6.60107		3.34	1.244	2.619	2.978	2.6	3.041
TPM2	0.471844	6.47099	3.145	0.0227088	0.10041	-3.72757		6.038	6.394	6.273	6.965	6.645	6.511
PLXNC1	0.471691	10.3654	8.54943	0.000233652	0.0124914	1.2611	up	10.099	10.077	10.213	10.658	10.561	10.584
HIST1H4H	0.471308	10.9332	12.817	2.82361e-05	0.00754179	3.38366	up	10.717	10.707	10.669	11.151	11.188	11.167
ROM1	0.470646	2.13101	1.36867	0.224843	0.401715	-6.07522		1.993	1.675	2.019	1.606	2.837	2.656
HIST1H2AB	0.469768	10.0415	10.3966	8.4927e-05	0.00920351	2.30551	up	9.826	9.802	9.791	10.209	10.3	10.32
INPPL1	0.469758	11.5626	13.6488	2.0226e-05	0.00712298	3.69531	up	11.32	11.335	11.329	11.81	11.779	11.803
C21orf58	0.469713	8.96266	4.58579	0.00477945	0.0425681	-2.01814	up	8.634	8.645	8.904	9.338	9.116	9.139
DIAPH3	0.469432	9.95812	9.19635	0.000160581	0.0107655	1.65309	up	9.771	9.684	9.715	10.263	10.135	10.18
CDC25C	0.46929	7.7326	6.31854	0.00106284	0.0214447	-0.365666	up	7.618	7.469	7.407	7.906	8.056	7.94
NRGN	0.469268	8.44786	5.56647	0.00195565	0.0273722	-1.03357	up	8.354	8.088	8.198	8.588	8.729	8.73
QPRT	0.46914	9.07192	12.9682	2.65345e-05	0.00754179	3.4423	up	8.854	8.85	8.808	9.319	9.308	9.292
WBP1	0.46885	4.30453	4.21508	0.00692733	0.0510727	-2.42738		4.211	4.146	3.853	4.444	4.639	4.534
PPFIA4	0.468479	5.91831	11.0764	6.09609e-05	0.00873841	2.63738	up	5.698	5.648	5.706	6.179	6.104	6.175
MAP2K6	0.467393	7.31389	4.47629	0.00532238	0.0452157	-2.13682	up	7.171	7.138	6.931	7.618	7.373	7.651
SLCO4C1	0.466436	6.66448	6.74005	0.000773979	0.0182472	-0.0205609	up	6.489	6.504	6.301	6.951	6.865	6.877
SPACA6	0.466241	3.34134	1.3665	0.225482	0.402244	-6.07781		3.178	3.528	2.619	3.886	2.985	3.853
CENPM	0.465484	8.15548	8.81791	0.000199383	0.0117227	1.42752	up	7.847	8.003	7.918	8.392	8.359	8.414
NKG7	0.46515	7.69668	10.0125	0.000103341	0.00975823	2.10649	up	7.517	7.469	7.407	7.911	7.906	7.97
REPS2	0.464752	4.9703	2.06157	0.0896192	0.226836	-5.17978		4.508	4.512	5.194	5.267	5.381	4.96
RNU12	0.464624	6.62413	3.2422	0.0202377	0.093928	-3.60248		6.13	6.438	6.607	6.951	6.927	6.691
PRAM1	0.463987	8.73803	5.74086	0.00168868	0.0256807	-0.872377	up	8.653	8.432	8.432	9.055	8.947	8.907
SCARNA21	0.463471	8.91213	11.822	4.32764e-05	0.00754179	2.97403	up	8.658	8.676	8.707	9.121	9.128	9.182
RAET1E-AS1	0.463137	3.61323	2.15977	0.0787097	0.209459	-5.04676		3.59	3.068	3.487	4.218	3.706	3.611
GBE1	0.462282	9.42359	6.41196	0.000989277	0.0208459	-0.287461	up	9.319	9.128	9.131	9.631	9.601	9.732
RALY-AS1	0.46176	3.72373	3.37189	0.0173942	0.0859834	-3.43762		3.34	3.528	3.611	4.218	3.793	3.853
NR4A2	0.461667	6.51875	3.65965	0.0125483	0.0717939	-3.08057		6.489	6.102	6.273	6.866	6.579	6.804
HS1BP3	0.461309	7.48753	5.11557	0.00290543	0.0331309	-1.46925	up	7.211	7.418	7.142	7.743	7.793	7.619
SNORD3B-2	0.461247	8.00803	5.63385	0.00184709	0.0265257	-0.970819	up	7.802	7.886	7.644	8.279	8.299	8.137
CFP	0.461159	4.22558	1.56671	0.173179	0.340964	-5.83158		3.902	4.23	3.853	4.37	5.049	3.949
MFSD11	0.460734	7.70408	6.17349	0.00119004	0.0217994	-0.489097	up	7.391	7.429	7.601	7.858	7.936	8.009
CCDC189	0.460463	6.70825	4.66388	0.00443095	0.0409323	-1.93462	up	6.415	6.342	6.677	6.911	6.891	7.014
CARD19	0.460407	6.27303	3.02756	0.0261507	0.108368	-3.88033		6.306	5.961	5.862	6.607	6.617	6.285
GRAMD2B	0.459926	5.09049	1.48686	0.192491	0.363929	-5.93149		5.316	5.054	4.211	5.454	5.454	5.054
GRID1	0.459598	3.18877	0.823706	0.444658	0.62006	-6.64408		1.993	3.666	3.218	2.6	3.706	3.949
SNORD13	0.459561	4.9677	2.1014	0.0850169	0.219546	-5.1259		4.3	4.89	5.024	5.316	5.316	4.96
FLNC	0.459099	5.17956	4.31879	0.00623175	0.0486528	-2.31075	up	5.178	4.836	4.836	5.42	5.352	5.455
CD70	0.458911	8.72939	6.59876	0.000859224	0.0194024	-0.134047	up	8.523	8.496	8.481	8.828	9.068	8.98
ARL6IP6	0.45864	8.48049	6.36788	0.00102322	0.021079	-0.324234	up	8.322	8.245	8.187	8.609	8.693	8.827
BTBD11	0.458489	5.67721	3.24727	0.0201174	0.0935572	-3.596		5.178	5.549	5.617	5.752	5.928	6.04
FAM184A	0.458123	3.15548	1.30942	0.242895	0.422437	-6.14513		3.008	3.399	2.372	2.837	3.706	3.611
ZFHX2	0.458073	3.56596	1.79388	0.127973	0.282013	-5.53779		3.902	3.068	3.041	3.696	3.965	3.724
LOC284454	0.457903	9.0013	4.3237	0.00620084	0.0485351	-2.30527	up	8.548	8.922	8.846	9.276	9.182	9.232
IL10RA	0.457775	6.96859	6.80981	0.000735548	0.0179652	0.0346753	up	6.651	6.79	6.778	7.246	7.094	7.252
SLC2A4RG	0.457596	8.89669	4.97062	0.0033172	0.0351798	-1.61535	up	8.803	8.628	8.573	8.981	9.192	9.204
ASAH2	0.457428	2.00567	0.710029	0.50692	0.673529	-6.73635		1.993	0.501	2.837	2.837	2.073	1.793
VASH1	0.457212	9.41318	9.42708	0.000141276	0.0104144	1.7857	up	9.159	9.261	9.134	9.622	9.636	9.667
HIST1H2BD	0.456815	12.1678	5.98656	0.00138099	0.0229812	-0.651879	up	11.819	12.006	11.993	12.294	12.468	12.427
LOC100286925	0.456417	2.61528	0.551288	0.603288	0.752928	-6.84574		3.465	2.073	1.623	3.886	1.293	3.352
LAMB3	0.455805	5.19709	2.17224	0.0774261	0.20762	-5.02982		5.178	5.054	4.676	5.672	5.549	5.054
KIAA0355	0.455141	4.93757	2.41216	0.0565925	0.171037	-4.7037		5.038	4.462	4.629	5.42	4.972	5.103
ANLN	0.454866	11.0383	9.18124	0.000161949	0.0107655	1.64428	up	10.767	10.846	10.819	11.315	11.195	11.287
EVPL	0.454796	6.51332	1.70253	0.144552	0.304998	-5.65739		6.651	5.749	6.457	7.027	6.607	6.588
SLC14A1	0.454429	2.85049	1.54504	0.178229	0.347229	-5.8589		3.178	2.073	2.619	3.178	2.837	3.218
SLC12A5	0.453779	4.136	1.797	0.127441	0.28137	-5.53367		4.37	3.399	3.958	4.512	4.328	4.248
TMEM135	0.453759	8.33877	9.31165	0.000150571	0.0105986	1.71982	up	8.111	8.067	8.158	8.563	8.511	8.622
SCD5	0.453711	8.15608	5.8044	0.00160209	0.0250815	-0.814626	up	8.015	7.854	7.918	8.291	8.516	8.342
ARHGEF39	0.45367	8.31649	7.91067	0.000347062	0.0138311	0.842195	up	8.023	8.13	8.116	8.458	8.576	8.596
RNF19B	0.453378	8.10662	9.16178	0.000163732	0.0107729	1.63291	up	7.93	7.876	7.834	8.333	8.277	8.39
OSMR	0.453368	4.62957	2.44846	0.0539993	0.165995	-4.65441		4.118	4.31	4.78	5.017	4.776	4.776
ABCA7	0.452786	8.14839	4.61452	0.00464771	0.0419949	-1.98731	up	7.76	8.088	7.918	8.458	8.281	8.385
LOC100129534	0.452415	2.62971	0.781984	0.466836	0.638889	-6.67922		1.488	2.885	2.837	1.993	3.706	2.869
DYNC2H1	0.451954	7.68798	3.66867	0.0124232	0.0713628	-3.06958		7.555	7.553	7.278	8.116	7.776	7.85
MFSD6	0.45143	6.43593	4.55204	0.00493972	0.0434534	-2.05452	up	6.13	6.418	6.082	6.701	6.679	6.604
ALKBH6	0.451172	6.83941	4.27372	0.00652373	0.0495455	-2.36123	up	6.448	6.642	6.752	7.119	6.915	7.161
FOXM1	0.450956	10.449	11.6529	4.66886e-05	0.00802795	2.90004	up	10.204	10.231	10.236	10.716	10.659	10.649
LOC653160	0.450917	4.6772	3.72347	0.0116921	0.0693247	-3.00307		4.211	4.574	4.569	4.776	4.972	4.96
CDHR1	0.45073	4.79514	1.73801	0.137874	0.295696	-5.61114		4.444	5.054	4.211	5.225	4.696	5.141
BIK	0.450492	9.1156	5.55758	0.00197053	0.0273722	-1.0419	up	8.976	8.825	8.869	9.193	9.413	9.416
JCAD	0.450387	6.38722	6.29028	0.00108633	0.0215641	-0.389519	up	6.038	6.175	6.273	6.665	6.567	6.604
LOC101927237	0.450169	3.03465	1.12585	0.307366	0.492519	-6.35084		1.993	3.218	3.218	3.59	2.837	3.352
FBXO43	0.449147	7.19285	4.25019	0.00668235	0.0501021	-2.38771		6.908	6.975	7.022	7.412	7.615	7.226
DHFR	0.449144	11.4504	10.2111	9.32871e-05	0.00952782	2.21052	up	11.242	11.266	11.169	11.652	11.666	11.707
NIT1	0.449077	7.3552	9.18376	0.00016172	0.0107655	1.64576	up	7.171	7.104	7.117	7.593	7.635	7.511
SLC2A5	0.448878	8.19564	8.28731	0.000273957	0.0133877	1.09323	up	8.009	7.876	8.029	8.438	8.429	8.393
UBALD2	0.448362	8.26365	6.80241	0.000739519	0.0180281	0.0288378	up	8.088	8.05	7.98	8.383	8.495	8.585
NCAPH2	0.448139	9.42447	8.28121	0.000274988	0.0133877	1.08926	up	9.256	9.229	9.116	9.619	9.699	9.627
ST3GAL6-AS1	0.44813	2.09173	1.17522	0.288697	0.47403	-6.29728		2.339	1.244	2.019	2.317	2.837	1.793
FAAP24	0.448029	6.91998	4.2133	0.00694002	0.0510836	-2.4294		6.612	6.698	6.778	6.965	7.338	7.129
ZNF462	0.447503	2.47829	2.06657	0.0890284	0.225917	-5.17304		2.339	2.405	2.019	2.6	3.123	2.383
SPAG5	0.447447	10.3989	12.1776	3.70123e-05	0.00754179	3.12535	up	10.187	10.174	10.164	10.592	10.625	10.651
NICN1	0.447344	2.47284	0.562027	0.596439	0.74691	-6.8391		3.59	2.656	0.501	2.837	2.383	2.869
LOC100134368	0.44686	2.8543	1.00677	0.356645	0.540606	-6.47394		1.993	3.528	2.372	3.455	3.123	2.656
NCAPG	0.446534	10.9341	9.77145	0.000117297	0.0100176	1.97705	up	10.641	10.752	10.739	11.156	11.141	11.175
E2F7	0.446487	9.75385	5.51993	0.00203496	0.0278291	-1.07726	up	9.569	9.469	9.553	10.11	9.833	9.989
ADA2	0.445186	7.95282	6.9192	0.000679672	0.017391	0.120256	up	7.747	7.759	7.684	8.077	8.165	8.284
FAM86FP	0.445131	2.87291	1.12628	0.307197	0.492309	-6.35037		2.837	2.073	3.041	2.837	3.793	2.656
PLK2	0.444946	6.90584	3.35891	0.0176577	0.0864844	-3.45402		6.638	6.674	6.738	7.422	6.98	6.983
RGS20	0.44493	4.10794	1.91461	0.108948	0.256574	-5.37746		4.3	3.399	3.958	4.305	4.438	4.248
GAS6-AS1	0.444775	4.26825	1.78865	0.128868	0.282842	-5.54467		4.118	3.666	4.354	4.886	4.388	4.198
ANKRD18DP	0.443479	3.429	0.996387	0.361235	0.545044	-6.48424		3.008	2.656	3.958	2.978	3.878	4.096
PNRC1	0.443386	10.5341	11.5412	4.91173e-05	0.00827805	2.85042	up	10.319	10.318	10.3	10.782	10.772	10.713
ASB16-AS1	0.443121	6.62715	2.61885	0.0434195	0.145855	-4.42386		6.342	6.198	6.677	6.683	6.754	7.109
ANKRD45	0.442976	2.63495	0.766476	0.475279	0.64633	-6.69191		3.34	2.656	1.244	3.317	2.383	2.869
CEP19	0.442775	5.24257	3.66449	0.012481	0.0715989	-3.07467		5.085	5.002	4.976	5.225	5.489	5.678
JAK3	0.442055	7.57906	9.75335	0.000118432	0.010048	1.96718	up	7.401	7.376	7.297	7.821	7.813	7.766
SYT11	0.441071	6.10827	5.07541	0.0030133	0.0336446	-1.50943	up	5.911	5.843	5.908	6.247	6.229	6.511
A1BG	0.441061	3.53434	1.22163	0.272058	0.455704	-6.2457		3.008	2.885	4.048	3.886	3.362	4.017
SEPTIN7P9	0.441035	2.06555	1.12523	0.307607	0.492787	-6.35151		1.488	1.675	2.372	1.606	2.383	2.869
ZNF671	0.4408	5.0781	3.01777	0.0264629	0.109066	-3.89315		4.753	5.145	4.676	5.184	5.454	5.258
PHLDB3	0.440511	4.73906	2.81314	0.0340187	0.126303	-4.16344		4.3	4.836	4.421	4.976	5.079	4.823
USP27X	0.44003	3.53854	1.10002	0.317536	0.502509	-6.37829		3.59	3.528	2.837	2.978	4.281	4.017
ADSSL1	0.439647	3.97597	1.40104	0.215514	0.391551	-6.0364		4.017	3.399	3.853	3.886	3.878	4.823
TRIM7	0.439544	1.58133	0.838864	0.436796	0.612946	-6.63096		2.339	1.244	0.501	2.317	1.293	1.793
KIAA1841	0.439068	7.10047	3.02951	0.0260893	0.108252	-3.87779		6.74	6.774	7.129	7.487	7.354	7.118
GAS7	0.43894	10.2971	9.87478	0.000111059	0.00980967	2.03298	up	10.111	10.079	10.042	10.55	10.461	10.539
APOBEC3C	0.438846	9.84735	10.6055	7.65391e-05	0.00897317	2.41021	up	9.581	9.676	9.627	10.083	10.053	10.065
CYB5D2	0.438163	5.89487	3.34652	0.0179134	0.0872	-3.46969		5.419	5.7	5.908	6.08	6.065	6.197
BEGAIN	0.437811	3.3545	1.3205	0.239424	0.418602	-6.13218		2.837	3.218	3.352	3.886	3.965	2.869
NDUFAF5	0.437316	8.29297	6.38407	0.0010106	0.0210204	-0.310698	up	8.034	7.995	8.194	8.58	8.482	8.473
MS4A7	0.437247	9.56922	8.84949	0.000195753	0.0116991	1.44674	up	9.271	9.41	9.371	9.78	9.807	9.777
MELK	0.436145	9.67963	11.8762	4.22442e-05	0.00754179	2.99749	up	9.434	9.491	9.46	9.911	9.899	9.883
NMT2	0.435589	2.5632	1.11301	0.312385	0.497593	-6.36453		3.008	2.405	1.623	2.837	3.123	2.383
ITGB3	0.434574	4.22149	3.59357	0.01351	0.0750646	-3.16147		4.017	3.784	4.211	4.512	4.328	4.476
HIST1H2BN	0.434528	11.6472	6.77102	0.000756638	0.0181706	0.00402132	up	11.52	11.425	11.344	11.792	11.878	11.924
NAV1	0.434519	6.93184	5.09478	0.00296072	0.0333171	-1.49003	up	6.77	6.82	6.554	7.106	7.233	7.109
HSPG2	0.434195	6.1049	3.21444	0.0209117	0.0959242	-3.63809		5.859	5.896	5.908	6.448	6.499	6.019
ARHGAP24	0.433798	4.52618	2.51113	0.0498169	0.15851	-4.56944		4.569	4.31	4.048	4.886	4.487	4.856
RIPOR1	0.43376	6.20764	2.34542	0.0617134	0.180507	-4.79441		6.288	5.648	6.036	6.628	6.341	6.305
LINC01588	0.433729	3.25143	1.3263	0.237623	0.4163	-6.12537		2.837	2.656	3.611	3.696	2.985	3.724
CYBB	0.433659	3.54694	1.46828	0.197269	0.370082	-5.95443		2.837	3.666	3.487	3.317	3.878	4.096
CDCA4	0.432876	8.89764	5.12601	0.00287812	0.0331099	-1.45885	up	8.775	8.672	8.596	8.989	9.107	9.246
SNHG31	0.432783	3.89856	1.61427	0.162578	0.32816	-5.77114		3.465	4.23	3.352	4.37	3.878	4.096
HIST1H2BL	0.432613	11.3398	8.92531	0.00018735	0.0115051	1.49259	up	11.179	11.124	11.067	11.512	11.555	11.601
ZNF358	0.432425	6.06683	1.51423	0.185651	0.356432	-5.89748		6.353	5.454	5.745	5.89	6.433	6.526
CDS2	0.432091	8.94179	8.23595	0.00028278	0.0134071	1.0597	up	8.682	8.815	8.679	9.131	9.184	9.158
MPEG1	0.432078	5.78668	3.56315	0.0139804	0.0764304	-3.19893		5.544	5.781	5.387	5.89	6.141	5.977
EPHX1	0.432061	8.86912	10.8422	6.8187e-05	0.00897285	2.5259	up	8.696	8.634	8.629	9.059	9.105	9.091
TBC1D8-AS1	0.431959	2.42409	0.844808	0.433741	0.610469	-6.62577		2.339	1.244	3.041	2.978	2.073	2.869
SNORA5C	0.431814	5.42796	1.96113	0.102406	0.247077	-5.31512		5.504	5.352	4.78	5.42	5.859	5.653
HIST1H4E	0.431638	12.6456	9.67653	0.000123394	0.0101053	1.92507	up	12.454	12.445	12.39	12.851	12.915	12.819
APOC1	0.431038	1.68464	1.38155	0.221087	0.397871	-6.05983		1.488	1.675	1.244	1.244	2.383	2.073
CYTH1	0.430768	8.65016	7.56059	0.000436257	0.0145139	0.59784	up	8.347	8.472	8.485	8.909	8.805	8.883
CD53	0.430595	10.1469	7.27173	0.000530514	0.0157638	0.38773	up	9.99	9.958	9.846	10.288	10.398	10.4
DPYSL2	0.429832	11.5364	10.3682	8.61467e-05	0.0092579	2.29111	up	11.329	11.312	11.323	11.698	11.795	11.761
CDCA2	0.429495	10.1841	8.53057	0.000236309	0.0124914	1.2492	up	9.967	9.974	9.967	10.325	10.395	10.477
SASH3	0.429236	8.03121	6.06608	0.00129572	0.0223689	-0.582118	up	7.906	7.776	7.767	8.131	8.296	8.31
TSC22D3	0.429011	6.71652	2.41115	0.0566671	0.171068	-4.70508		6.563	6.642	6.301	6.79	6.723	7.281
NUSAP1	0.429002	11.0378	10.6825	7.3699e-05	0.00897317	2.44815	up	10.784	10.84	10.846	11.224	11.284	11.249
GABARAP	0.42852	9.56728	9.98011	0.000105097	0.00975823	2.08931	up	9.388	9.366	9.305	9.758	9.821	9.766
ZNF709	0.42841	2.56124	0.627741	0.555549	0.714825	-6.79602		3.178	1.244	2.619	3.696	2.837	1.793
TIMP2	0.428278	8.18151	5.49311	0.00208234	0.0280898	-1.10257	up	8.098	7.849	7.955	8.326	8.462	8.399
TMEM9	0.427193	6.50916	5.69026	0.00176155	0.0259622	-0.918745	up	6.415	6.149	6.323	6.713	6.716	6.739
ZNF487	0.427043	4.1429	1.61414	0.162604	0.32816	-5.7713		3.465	3.902	4.421	4.444	4.529	4.096
LOC729732	0.426975	6.50787	2.13344	0.0814917	0.213962	-5.08248		5.911	6.483	6.489	6.9	6.473	6.791
SRP14-AS1	0.426676	4.31517	3.74922	0.0113656	0.0680675	-2.97199		4.118	4.23	3.958	4.444	4.727	4.415
TSPAN13	0.426458	3.35148	1.97879	0.100028	0.243319	-5.29139		3.178	2.885	3.352	3.981	3.362	3.352
ARHGAP25	0.426446	7.15088	3.57798	0.0137487	0.0758357	-3.18065		6.854	6.804	7.155	7.403	7.473	7.217
LINC00639	0.426393	8.29961	7.91812	0.000345411	0.0138311	0.847275	up	8.062	8.099	8.098	8.606	8.487	8.446
LOC100128494	0.425998	3.22167	2.05883	0.0899462	0.227424	-5.1835		3.008	3.399	2.619	3.59	3.362	3.352
CTTNBP2NL	0.425756	6.59436	3.67569	0.0123266	0.0710613	-3.06103		6.448	6.175	6.521	6.866	6.657	6.898
MYOF	0.425642	7.51644	5.7934	0.00161671	0.025187	-0.824588	up	7.226	7.29	7.395	7.648	7.698	7.843
STOX1	0.425589	5.87692	3.0866	0.0243535	0.104374	-3.80332		5.828	5.678	5.486	5.917	6.029	6.322
CDCA5	0.42496	10.1242	6.27479	0.00109947	0.0216469	-0.402637	up	9.999	9.859	9.877	10.241	10.345	10.424
COCH	0.423953	8.51363	7.74732	0.000385726	0.0142806	0.729543	up	8.359	8.255	8.291	8.724	8.796	8.656
TMEM183B	0.423835	3.48692	0.724086	0.498908	0.665348	-6.72554		1.993	3.784	4.048	3.886	3.261	3.949
BSN	0.423404	3.91197	6.51123	0.000917511	0.0200572	-0.205443	up	3.706	3.784	3.611	4.069	4.205	4.096
ASAP1-IT2	0.423225	3.60397	0.885348	0.413334	0.594301	-6.5896		2.837	3.988	3.352	4.512	2.985	3.949
OSM	0.423081	6.69143	6.39813	0.000999783	0.0209458	-0.298973	up	6.548	6.52	6.372	6.844	6.891	6.974
HIST1H2BC	0.422398	12.2686	7.59064	0.000427625	0.0145123	0.619249	up	12.042	12.09	12.04	12.381	12.525	12.534
HIST1H4B	0.422363	11.2976	8.4458	0.000248696	0.0127482	1.19538	up	11.153	11.065	11.041	11.508	11.556	11.462
KIF4A	0.422295	9.90048	11.994	4.01026e-05	0.00754179	3.04793	up	9.684	9.701	9.683	10.087	10.123	10.125
MIEF2	0.422173	5.38344	4.11232	0.00770506	0.0540714	-2.54459		5.131	5.145	5.242	5.725	5.381	5.678
ADAMTS10	0.422055	8.46621	4.75726	0.0040518	0.0391988	-1.83595	up	8.105	8.345	8.315	8.784	8.668	8.58
A1BG-AS1	0.421903	5.35289	3.57455	0.0138019	0.0759987	-3.18487		5.085	5.316	5.024	5.725	5.58	5.387
IFT22	0.421866	5.77927	2.22819	0.0719337	0.198684	-4.95381		5.613	5.184	5.908	6.101	5.944	5.926
HIST1H2AI	0.42138	11.7885	6.70086	0.000796594	0.0185766	-0.0518215	up	11.615	11.638	11.48	11.938	11.991	12.069
MS4A4E	0.421226	3.88342	1.46889	0.19711	0.369951	-5.95368		3.178	4.23	3.611	4.305	4.125	3.853
PIM1	0.421215	8.36016	8.64864	0.000220241	0.0124616	1.32323	up	8.132	8.164	8.154	8.598	8.623	8.491
FMNL1	0.42063	9.81896	8.8142	0.000199815	0.0117227	1.42526	up	9.609	9.638	9.578	9.965	10.034	10.089
ATP2B2	0.420562	2.98457	1.38244	0.220831	0.397615	-6.05876		2.6	2.885	2.837	2.837	3.878	2.869
TRAPPC2B	0.420023	5.62797	1.22244	0.271776	0.45535	-6.2448		4.801	5.809	5.643	5.987	6.175	5.352
ERFE	0.419767	4.64273	3.49993	0.0150177	0.0794049	-3.27722		4.37	4.574	4.354	4.653	5.049	4.856
FCGRT	0.419763	8.76353	7.00273	0.000640324	0.0170965	0.184765	up	8.568	8.491	8.602	8.912	9.068	8.939
GPRIN1	0.419724	5.58398	3.27122	0.0195591	0.0919556	-3.56539		5.316	5.648	5.158	5.783	5.809	5.789
DLEU7-AS1	0.41949	3.7019	2.90359	0.0304208	0.118913	-4.0434		3.59	3.399	3.487	4.218	3.793	3.724
TMEM14A	0.418946	6.6471	5.37193	0.00231299	0.0297688	-1.21813	up	6.373	6.418	6.521	6.9	6.949	6.72
CDH24	0.418732	5.57045	5.92983	0.00144581	0.0235717	-0.702115	up	5.352	5.316	5.415	5.89	5.66	5.789
PRSS27	0.418603	2.79521	0.82806	0.442389	0.618062	-6.64033		2.339	3.399	2.019	3.793	2.837	2.383
HIST1H3D	0.418478	11.6877	11.4011	5.23764e-05	0.00844307	2.78734	up	11.495	11.48	11.46	11.872	11.924	11.895
KLK1	0.418433	4.37166	2.59546	0.0447295	0.148882	-4.45542		4.3	4.23	3.958	4.444	4.884	4.415
GPR157	0.417852	4.77145	2.69243	0.0395629	0.138117	-4.32486		4.444	4.89	4.354	5.103	4.929	4.909
TMEM42	0.417674	6.00212	3.2377	0.0203453	0.0942092	-3.60825		5.613	5.781	5.987	6.394	6.175	6.063
LOC101927402	0.416883	3.6654	1.3551	0.228867	0.406042	-6.09137		3.802	3.528	3.041	4.305	3.965	3.352
RFFL	0.416521	7.25297	3.52984	0.0145165	0.0777817	-3.24011		7.134	7.035	6.965	7.676	7.251	7.456
CCIN	0.415963	1.03803	0.893615	0.409264	0.591026	-6.58207		1.488	0.501	0.501	1.993	0.501	1.244
LINC02021	0.415283	2.46734	0.768971	0.473913	0.645227	-6.68988		1.488	2.073	3.218	2.6	2.073	3.352
ADD3	0.414908	9.17875	7.92514	0.000343861	0.0138311	0.852062	up	9.037	8.943	8.934	9.419	9.319	9.421
PCDHA3	0.41458	2.48302	0.638033	0.549308	0.709307	-6.7889		3.178	2.405	1.244	3.178	1.675	3.218
CMBL	0.413933	6.56269	2.76384	0.0361734	0.13089	-4.22921		6.519	6.372	6.177	7.04	6.579	6.691
CYTH4	0.413902	10.3344	9.21498	0.000158911	0.0107655	1.66394	up	10.066	10.178	10.138	10.552	10.556	10.516
WDR34	0.412869	8.57779	4.6527	0.00447902	0.0410237	-1.94653	up	8.458	8.458	8.198	8.846	8.706	8.801
RAPGEF3	0.412462	3.70156	0.840203	0.436106	0.612616	-6.62979		4.211	3.902	2.372	3.981	3.793	3.949
HIST1H1C	0.411821	13.1406	9.63067	0.000126472	0.0101936	1.89976	up	12.915	12.965	12.924	13.297	13.391	13.352
ZNF862	0.411793	6.85766	3.83318	0.0103699	0.0645019	-2.87133		6.433	6.832	6.69	7.04	7.042	7.109
EMC9	0.411253	5.06792	1.80835	0.125527	0.278916	-5.51869		4.508	5.103	4.976	5.058	5.11	5.653
WIPI1	0.410372	4.31412	3.0737	0.0247341	0.10489	-3.82011		4.3	4.069	3.958	4.512	4.328	4.717
ARAP3	0.410348	3.49699	0.728647	0.496327	0.663145	-6.722		3.008	2.656	4.211	4.444	3.793	2.869
SHFL	0.409165	5.66445	3.76929	0.0111181	0.0672509	-2.94783		5.613	5.316	5.451	5.987	5.916	5.704
MIR5689HG	0.409123	1.67368	1.36432	0.226128	0.403172	-6.08041		1.488	1.675	1.244	2.317	2.073	1.244
TYRO3	0.408221	7.16474	4.85086	0.00370866	0.0374818	-1.73835	up	7.08	6.914	6.888	7.44	7.431	7.235
STMN1	0.40806	12.2663	10.7018	7.30036e-05	0.00897317	2.45764	up	12.04	12.099	12.047	12.448	12.477	12.486
HGSNAT	0.407559	9.6986	6.7408	0.000773554	0.0182472	-0.0199653	up	9.565	9.499	9.421	9.981	9.839	9.887
EME1	0.407265	7.76575	4.54265	0.00498545	0.0436472	-2.06469	up	7.43	7.633	7.624	8.094	7.848	7.966
ALAS1	0.406956	9.71292	8.62421	0.000223457	0.0124616	1.30801	up	9.442	9.53	9.557	9.911	9.889	9.95
LOC100289361	0.406315	1.78708	0.605016	0.569488	0.727143	-6.81139		1.488	1.244	2.019	2.6	0.501	2.869
LAMC3	0.40589	3.6953	0.787224	0.464007	0.636375	-6.67488		2.837	3.902	3.737	4.776	3.878	3.041
ABCB9	0.405869	6.50437	3.21217	0.0209677	0.0960224	-3.64099		6.433	6.149	6.323	6.738	6.891	6.493
UBE2C	0.405843	9.43388	4.31815	0.00623578	0.0486528	-2.31147	up	9.288	9.291	9.114	9.473	9.686	9.751
CCNE1	0.405498	8.09848	4.70531	0.0042579	0.039948	-1.89068	up	7.876	8.05	7.76	8.254	8.271	8.378
CDHR2	0.405254	1.85138	0.663048	0.534326	0.697154	-6.77118		0.501	2.073	2.372	2.317	2.6	1.244
RALGPS1	0.40515	4.76435	2.13108	0.0817458	0.214223	-5.08567		4.508	4.89	4.288	5.225	4.819	4.856
GABARAPL1	0.404749	6.32315	2.35774	0.0607324	0.178692	-4.77766		6.342	6.059	5.961	6.272	6.484	6.821
SLC12A4	0.404625	7.13216	4.42893	0.00557885	0.046148	-2.18872	up	6.908	7.104	6.778	7.391	7.323	7.29
TMEM150B	0.404599	3.28372	0.802065	0.456063	0.628984	-6.66248		1.993	3.399	3.853	3.178	3.793	3.487
NBPF15	0.404063	7.23749	3.61524	0.0131858	0.0741904	-3.13487		6.895	7.047	7.165	7.625	7.297	7.397
HIST1H3J	0.404048	11.0788	7.67149	0.000405375	0.0144241	0.676438	up	10.935	10.885	10.81	11.221	11.3	11.322
ZSWIM4	0.403933	6.64175	2.99723	0.0271308	0.110477	-3.92006		6.726	6.222	6.372	6.799	6.835	6.898
TMEM159	0.403866	6.68113	2.63874	0.0423386	0.14402	-4.39707		6.612	6.149	6.677	6.987	6.842	6.821
PIGX	0.403382	7.71392	4.89433	0.00356074	0.0366475	-1.69346	up	7.449	7.418	7.67	7.906	7.855	7.987
LOC101929243	0.402685	3.35584	2.04606	0.0914813	0.229766	-5.20074		3.178	3.068	3.218	3.696	3.123	3.853
EVI5L	0.402507	6.94984	4.3797	0.00586051	0.0472062	-2.24303	up	6.854	6.589	6.803	7.268	7.094	7.092
SYTL3	0.402506	6.68825	3.14555	0.022694	0.10041	-3.72686		6.402	6.736	6.323	6.763	6.902	7.003
RECQL4	0.402398	10.0658	8.26276	0.000278133	0.0134062	1.07723	up	9.916	9.89	9.788	10.241	10.274	10.287
CASTOR3	0.402026	5.21405	1.89194	0.112289	0.261245	-5.40773		4.947	4.776	5.316	5.544	5.049	5.653
LOC101927391	0.401559	3.149	1.36826	0.224967	0.401786	-6.07572		2.837	2.656	3.352	3.886	3.123	3.041
EMP1	0.401435	2.14365	0.583287	0.583016	0.73726	-6.82562		3.34	1.244	1.244	2.317	1.675	3.041
POLA2	0.401164	10.1085	8.53697	0.000235404	0.0124914	1.25324	up	9.929	9.94	9.854	10.362	10.269	10.295
CYBRD1	0.400591	8.75114	6.84337	0.000717856	0.0177346	0.0610618	up	8.609	8.533	8.511	9.046	8.915	8.893
PHACTR1	0.400462	4.91001	1.38568	0.219894	0.396614	-6.05487		5.038	4.31	4.78	5.454	5.273	4.604
TSPYL2	0.400364	6.58459	4.41603	0.00565112	0.0463055	-2.20291	up	6.433	6.504	6.216	6.723	6.754	6.877
HIST1H1B	0.400268	14.1761	7.7609	0.000382328	0.0142806	0.738992	up	13.963	14.056	13.909	14.346	14.379	14.404
GALNT12	0.400052	8.06282	4.66684	0.00441832	0.0409323	-1.93148	up	7.894	7.909	7.786	8.338	8.355	8.096
FICD	0.399839	6.31615	4.13888	0.0074949	0.0534561	-2.51414		6.218	6.002	6.128	6.394	6.473	6.681
ATP2A3	0.399459	10.3376	11.1499	5.888e-05	0.00873841	2.67181	up	10.153	10.146	10.115	10.548	10.547	10.517
TMEM44	0.399178	7.29867	2.25868	0.0691148	0.193678	-4.91237		6.754	7.388	7.155	7.635	7.511	7.349
SAT1	0.399036	7.50161	7.64012	0.000413843	0.0144241	0.65432	up	7.281	7.29	7.335	7.757	7.615	7.732
CASS4	0.398831	3.05543	0.855318	0.428379	0.606008	-6.61651		3.008	2.073	3.487	2.978	2.837	3.949
AMDHD1	0.398089	2.64884	1.19286	0.282271	0.467526	-6.27781		2.837	1.675	2.837	2.837	2.837	2.869
BBIP1	0.39806	7.03705	5.55747	0.00197071	0.0273722	-1.042	up	6.836	6.747	6.931	7.201	7.17	7.338
LMNB1-DT	0.39803	2.91336	0.743338	0.488077	0.656951	-6.71046		2.339	3.784	2.019	3.696	2.985	2.656
HIST2H3C	0.397645	3.27131	0.922153	0.395451	0.576958	-6.55567		2.6	3.399	3.218	2.6	3.793	4.017
FANCI	0.397564	11.6286	7.11349	0.00059217	0.016599	0.269212	up	11.381	11.458	11.451	11.913	11.815	11.754
CASC2	0.397169	2.0434	0.556782	0.599779	0.750056	-6.84236		1.993	0.501	3.041	2.978	1.675	2.073
TNFSF4	0.397087	3.73421	1.59314	0.167207	0.333381	-5.79807		3.008	3.988	3.611	3.981	3.965	3.853
ZCCHC24	0.396793	7.00622	4.74223	0.00411021	0.0394613	-1.85174	up	6.651	6.914	6.858	7.268	7.217	7.129
RNF213	0.395824	11.165	10.1998	9.38302e-05	0.00952782	2.20463	up	10.959	10.934	11.009	11.355	11.355	11.378
ADGRF3	0.395708	2.90516	1.23064	0.268929	0.452165	-6.23556		3.008	2.073	3.041	2.837	2.985	3.487
MTURN	0.39564	7.48721	4.90616	0.00352167	0.0363906	-1.6813	up	7.235	7.264	7.369	7.67	7.563	7.823
DCK	0.395436	9.23034	9.20106	0.000160156	0.0107655	1.65584	up	9.012	9.088	8.998	9.399	9.448	9.438
CX3CR1	0.395429	8.81543	6.2561	0.00111556	0.021686	-0.418498	up	8.641	8.522	8.69	9.009	8.949	9.082
FAM234A	0.394802	8.26138	4.70008	0.00427934	0.0400482	-1.89622	up	8.222	8.021	7.949	8.438	8.405	8.533
UTRN	0.39472	11.0899	4.98549	0.00327202	0.0349103	-1.60023	up	10.901	10.846	10.931	11.373	11.127	11.362
KBTBD4	0.394403	8.12677	4.74655	0.00409333	0.0394231	-1.8472	up	8.068	7.849	7.872	8.223	8.335	8.414
PLEKHA2	0.394171	9.37922	6.07417	0.00128739	0.0223262	-0.575063	up	9.115	9.264	9.167	9.612	9.636	9.481
C15orf65	0.39412	2.35337	0.835436	0.438565	0.614286	-6.63394		2.339	2.885	1.244	2.978	2.6	2.073
SLC12A6	0.394092	9.06536	7.98565	0.000330845	0.0138311	0.893125	up	8.881	8.843	8.881	9.335	9.195	9.257
TNFAIP2	0.393715	8.90529	7.82447	0.000366869	0.0140873	0.783041	up	8.74	8.651	8.734	9.043	9.105	9.158
LINC01137	0.393463	4.13892	1.13662	0.303206	0.487841	-6.33927		3.178	4.146	4.502	4.37	4.438	4.198
FAM229B	0.392789	4.48601	1.45903	0.199689	0.37354	-5.9658		4.508	4.23	4.131	4.819	4.125	5.103
STAM-AS1	0.392759	2.90581	1.08982	0.321633	0.50626	-6.38903		2.837	2.073	3.218	2.837	3.6	2.869
ADAP2	0.392277	4.25628	1.51533	0.185381	0.356126	-5.89611		3.902	4.23	4.048	3.886	4.696	4.776
MMP14	0.391978	10.3336	7.64131	0.000413519	0.0144241	0.655158	up	10.204	10.12	10.089	10.492	10.508	10.589
MAPRE2	0.391848	9.58694	5.44513	0.00217034	0.0288247	-1.14809	up	9.456	9.334	9.383	9.652	9.849	9.848
PLCB2	0.39134	9.50365	7.42847	0.00047671	0.0149414	0.502715	up	9.261	9.264	9.399	9.705	9.721	9.671
TMEM255B	0.391311	3.06729	1.39645	0.216815	0.392985	-6.04193		3.34	2.656	2.619	2.837	3.6	3.352
SRGAP2D	0.391179	6.80493	3.59534	0.0134831	0.0750445	-3.15928		6.626	6.438	6.764	7.142	6.975	6.885
RPL23P8	0.390982	2.97782	0.736988	0.491632	0.659189	-6.71547		2.339	3.988	2.019	3.317	2.985	3.218
BIN1	0.390696	3.12045	0.945068	0.384625	0.566144	-6.53404		2.339	3.218	3.218	4.069	2.837	3.041
HIST1H2AM	0.390452	11.906	8.30611	0.00027081	0.0133877	1.10545	up	11.739	11.716	11.677	12.037	12.114	12.153
POLD4	0.390129	7.50505	3.77351	0.0110668	0.0670981	-2.94275		7.525	7.25	7.155	7.67	7.675	7.756
ZDHHC12	0.38988	7.77873	5.0661	0.00303898	0.0336998	-1.51878	up	7.636	7.652	7.464	7.872	8.056	7.993
NOD2	0.389862	7.52091	7.49282	0.000456482	0.014717	0.549255	up	7.338	7.281	7.36	7.757	7.635	7.756
TCIRG1	0.389156	10.014	8.05572	0.000316487	0.0137073	0.940282	up	9.787	9.874	9.797	10.265	10.2	10.161
F12	0.38909	3.81732	1.6624	0.15249	0.315026	-5.70934		4.118	3.399	3.352	4.218	3.965	3.853
STAP1	0.388828	2.68208	0.627372	0.555774	0.714939	-6.79628		3.178	1.244	3.041	3.59	2.383	2.656
RPSAP9	0.388029	2.53774	1.67915	0.149126	0.31071	-5.6877		2.339	2.073	2.619	2.317	2.837	3.041
KLHL5	0.38724	7.33752	2.87529	0.0314994	0.12097	-4.08086		7.391	6.949	7.092	7.683	7.491	7.42
DZIP1L	0.386852	6.85356	3.68617	0.0121843	0.0706664	-3.04829		6.548	6.574	6.858	7.064	7.142	6.935
HSDL2	0.386782	9.12805	5.74407	0.00168419	0.0256426	-0.869452	up	9.069	8.883	8.853	9.338	9.323	9.303
GOLGA8S	0.386565	2.87199	1.59447	0.166913	0.333005	-5.79638		3.008	2.656	2.372	3.178	3.362	2.656
ARFGAP3	0.386556	8.77908	5.10996	0.00292023	0.0332	-1.47485	up	8.599	8.541	8.618	8.837	9.1	8.98
LINC01169	0.386185	1.78848	1.20091	0.279382	0.463933	-6.26888		1.488	1.675	1.623	2.317	2.383	1.244
HIST1H2BG	0.386143	10.8381	8.01766	0.000324192	0.013798	0.914723	up	10.681	10.645	10.608	10.967	11.087	11.039
LRRC42	0.386034	6.74665	2.29339	0.0660462	0.18852	-4.86517		6.674	6.451	6.535	6.9	7.271	6.647
LOC105370401	0.385907	2.35983	0.84454	0.433878	0.610573	-6.626		2.6	2.656	1.244	2.6	2.985	2.073
FCGR1CP	0.385769	5.61902	2.14255	0.0805181	0.212344	-5.07013		5.698	5.387	5.194	5.809	6.065	5.562
RAD51AP1	0.385359	9.2912	7.76352	0.000381676	0.0142806	0.740815	up	9.149	9.066	9.081	9.462	9.552	9.438
RAB40B	0.385118	2.56137	0.8938	0.409173	0.590992	-6.5819		1.993	2.073	3.041	2.837	2.073	3.352
CRYM-AS1	0.384905	3.80661	0.665056	0.533135	0.696163	-6.76974		4.017	2.405	4.421	3.455	4.205	4.337
SNORA7B	0.384837	3.28328	0.8797	0.416132	0.596951	-6.59471		2.339	2.885	4.048	3.455	3.362	3.611
DNMT3B	0.384227	9.15654	7.62052	0.000419241	0.0144596	0.640452	up	8.958	8.925	9.01	9.421	9.301	9.325
LOC101928143	0.38387	4.69439	2.50896	0.049956	0.158756	-4.57239		4.444	4.776	4.288	5.058	4.884	4.717
OAZ2	0.38362	8.28902	6.07619	0.00128531	0.0223262	-0.573299	up	8.126	8.145	8.022	8.58	8.424	8.439
NREP	0.383472	10.6912	8.34299	0.000264754	0.013337	1.12935	up	10.44	10.563	10.496	10.862	10.892	10.895
INAFM1	0.383211	4.51387	1.35972	0.227491	0.404428	-6.08588		4.37	4.639	3.958	4.37	4.529	5.217
PPIC	0.383012	5.98649	2.74526	0.0370237	0.13276	-4.25405		5.984	5.809	5.592	6.15	6.002	6.381
PIGV	0.382445	7.23561	5.67403	0.00178568	0.0261184	-0.933685	up	7.119	7.069	6.945	7.479	7.338	7.464
CCNF	0.382341	10.0182	8.04479	0.000318677	0.0137073	0.932958	up	9.847	9.77	9.864	10.155	10.242	10.231
CCDC96	0.382198	3.36329	1.07381	0.328148	0.513069	-6.40573		3.59	2.885	3.041	2.978	3.487	4.198
MIR5087	0.381808	1.55246	0.532344	0.615481	0.761585	-6.85717		2.339	1.244	0.501	0.501	2.073	2.656
HIST1H3H	0.381658	11.6789	9.99868	0.000104085	0.00975823	2.09918	up	11.509	11.501	11.455	11.857	11.897	11.855
ABI2	0.381526	8.83308	6.31547	0.00106536	0.0214447	-0.368252	up	8.69	8.557	8.679	9.049	8.945	9.078
HACD4	0.381393	7.73608	4.73337	0.00414513	0.0394613	-1.86107	up	7.479	7.713	7.444	7.911	7.913	7.956
KAT2B	0.381073	7.32098	5.31836	0.00242429	0.0304714	-1.26985	up	7.089	7.138	7.165	7.459	7.424	7.651
RAB31	0.381044	9.37714	7.73126	0.000389794	0.0142806	0.718335	up	9.253	9.174	9.134	9.584	9.599	9.52
POGLUT2	0.381043	7.36704	4.16587	0.00728797	0.0525941	-2.4833		7.25	7.274	7.006	7.511	7.659	7.503
TET1	0.380929	3.3323	1.14329	0.300654	0.485602	-6.33207		2.6	3.784	3.041	3.455	3.261	3.853
HIST1H4C	0.380729	11.7509	8.5339	0.000235838	0.0124914	1.2513	up	11.579	11.57	11.533	11.889	11.999	11.936
LPAR6	0.380581	4.67695	1.55921	0.174912	0.343223	-5.84105		4.211	4.31	4.938	5.058	5.01	4.534
JAML	0.380547	2.86762	1.11198	0.312791	0.497809	-6.36563		3.34	2.073	2.619	2.837	2.985	3.352
AKR1B1	0.380426	7.25419	2.28787	0.0665245	0.189037	-4.87267		6.945	7.359	6.888	7.226	7.473	7.634
AMFR	0.380348	8.83364	7.4608	0.000466418	0.0148884	0.526148	up	8.658	8.639	8.634	8.945	9.028	9.098
PARP3	0.380312	6.18077	3.21952	0.0207865	0.0955757	-3.63157		6.218	5.868	5.885	6.272	6.499	6.342
EMID1	0.38	7.75898	4.05509	0.00818101	0.0559694	-2.61059		7.467	7.691	7.548	8.105	7.859	7.882
BAD	0.379765	6.3363	3.55949	0.0140381	0.0765152	-3.20344		6.038	6.342	6.059	6.448	6.657	6.473
ULBP3	0.379757	4.98771	1.96501	0.101879	0.24636	-5.30992		4.89	4.393	5.11	5.267	5.049	5.217
CACNA1A	0.379703	4.54069	1.87376	0.115043	0.265062	-5.43196		4.696	4.069	4.288	4.653	4.529	5.01
TUBA8	0.379498	8.63486	4.13503	0.00752492	0.0535054	-2.51854		8.575	8.287	8.474	8.747	8.8	8.927
ADAMTS14	0.379318	5.84367	6.72914	0.000780198	0.0183009	-0.0292468	up	5.577	5.678	5.706	6.101	5.98	6.019
LOC100506804	0.379225	5.07022	2.15643	0.0790563	0.209862	-5.05128		5.085	5.054	4.502	5.141	5.381	5.258
KCNS3	0.379178	2.80037	2.64122	0.0422058	0.14399	-4.39373		2.339	2.656	2.837	2.978	3.123	2.869
SORT1	0.379053	5.93647	2.25054	0.069856	0.195119	-4.92344		5.911	5.843	5.486	5.862	6.341	6.175
CBX7	0.378763	4.88031	1.85388	0.118132	0.269351	-5.45839		4.569	4.393	5.11	5.141	4.884	5.184
PHF13	0.378633	8.49378	7.53571	0.000443557	0.0145139	0.580055	up	8.284	8.255	8.375	8.69	8.723	8.637
LOC374443	0.378157	8.3053	6.12049	0.00124088	0.0220282	-0.53482	up	8.159	8.003	8.187	8.535	8.47	8.478
DKK2	0.378113	6.39987	3.37423	0.0173472	0.085976	-3.43467		6.392	6.102	6.138	6.43	6.617	6.72
RINL	0.377692	7.88583	8.18909	0.000291121	0.0134569	1.02891	up	7.687	7.759	7.644	8.105	8.05	8.068
CHKB	0.377418	3.05798	1.09048	0.321367	0.506207	-6.38833		2.6	2.656	3.352	3.886	2.985	2.869
ROGDI	0.376994	5.11519	2.51313	0.0496897	0.158261	-4.56674		4.89	5.054	4.836	5.352	5.549	5.01
HIST1H2AL	0.376591	10.9343	7.03783	0.000624584	0.0169929	0.211663	up	10.749	10.793	10.696	11.061	11.109	11.198
TOR2A	0.37618	7.05345	2.58988	0.0450481	0.14938	-4.46295		6.985	7.057	6.554	7.142	7.271	7.311
DUT	0.375613	10.8905	10.2937	8.94525e-05	0.00945557	2.25304	up	10.702	10.713	10.693	11.046	11.099	11.09
C6orf226	0.375573	3.15447	0.95422	0.380368	0.562784	-6.5253		3.34	2.073	3.487	3.178	3.362	3.487
PCDHGA10	0.375251	4.52139	1.34135	0.233011	0.410701	-6.10766		4.801	3.988	4.211	4.886	4.281	4.96
SLC7A7	0.375058	5.24839	5.25731	0.00255874	0.0313495	-1.32928	up	5.178	4.945	5.059	5.387	5.429	5.492
RWDD2A	0.374386	6.41097	1.71595	0.141988	0.301363	-5.63992		5.938	6.674	6.059	6.763	6.399	6.632
TICRR	0.374281	10.147	6.47422	0.000943532	0.0203475	-0.235887	up	9.946	9.902	10.032	10.396	10.346	10.26
SWI5	0.374053	5.95671	2.26921	0.0681682	0.191984	-4.89805		5.911	5.59	5.808	6.006	6.468	5.957
NUDT13	0.373332	5.42958	2.077	0.0878068	0.224007	-5.15893		5.289	5.549	4.89	5.604	5.753	5.492
HIST1H2AH	0.373282	11.3249	8.18901	0.000291135	0.0134569	1.02886	up	11.177	11.153	11.084	11.469	11.516	11.55
PXT1	0.371392	2.60036	0.548396	0.605141	0.753999	-6.84751		2.339	2.885	2.019	3.455	1.293	3.611
LOC100507250	0.371131	3.37781	1.0647	0.331906	0.516217	-6.41518		3.008	3.528	3.041	3.696	4.125	2.869
KIF24	0.371124	9.00434	4.50346	0.00518137	0.0445343	-2.1072	up	8.783	8.744	8.93	9.324	9.11	9.136
PCBD1	0.370886	8.39359	6.25507	0.00111645	0.021686	-0.419375	up	8.247	8.138	8.24	8.57	8.661	8.506
CASP6	0.370848	6.71892	2.88015	0.0313111	0.12057	-4.07442		6.489	6.504	6.607	6.628	7.083	7.003
ZNF710-AS1	0.370688	5.39952	1.95814	0.102815	0.247785	-5.31914		4.947	5.454	5.242	5.267	5.783	5.704
MAP3K12	0.370275	3.69908	1.0928	0.320429	0.505351	-6.38589		3.802	3.902	2.837	4.069	3.487	4.096
GGH	0.369955	9.44649	7.9588	0.00033655	0.0138311	0.874939	up	9.327	9.219	9.238	9.621	9.667	9.607
ZNF674	0.36976	5.16676	2.36294	0.0603236	0.177951	-4.7706		4.89	4.945	5.11	5.387	5.049	5.619
ABHD3	0.36949	9.03875	7.90876	0.000347487	0.0138311	0.840892	up	8.873	8.781	8.909	9.22	9.224	9.227
LIMK2	0.36896	8.23802	8.27655	0.000275778	0.0133877	1.08623	up	8.058	8.088	8.015	8.463	8.37	8.435
CCDC183-AS1	0.36885	4.95512	2.51186	0.0497704	0.158475	-4.56846		4.629	5.054	4.629	5.316	5.049	5.054
TOM1L2	0.368743	6.91953	3.01635	0.0265083	0.109126	-3.895		6.77	6.533	6.902	7.268	7.061	6.983
ZNF713	0.368346	6.54893	5.05406	0.00307253	0.0338372	-1.53088	up	6.218	6.418	6.457	6.752	6.745	6.702
LOC653712	0.368114	2.82077	0.681322	0.523552	0.687828	-6.75787		3.465	2.073	2.372	3.455	2.073	3.487
ZFP36	0.368075	9.81497	4.5017	0.00519037	0.0445343	-2.10912	up	9.682	9.741	9.47	10.043	9.945	10.008
LGALS1	0.368027	11.2031	5.02999	0.00314093	0.0341848	-1.55515	up	11.117	11.024	10.916	11.299	11.393	11.469
INCENP	0.368009	10.1977	7.15552	0.000575013	0.0165153	0.300933	up	10.085	9.958	9.997	10.425	10.385	10.335
COMMD4	0.367893	8.90666	6.20164	0.00116404	0.0217006	-0.464956	up	8.814	8.729	8.626	9.1	9.055	9.116
FAM110A	0.367814	6.53751	3.08508	0.0243979	0.10449	-3.8053		6.504	6.418	6.138	6.832	6.579	6.753
S100A4	0.367681	9.17645	5.84406	0.00155065	0.0246376	-0.778835	up	9.047	9.004	8.927	9.343	9.457	9.281
RGL1	0.36768	3.4842	2.48349	0.051617	0.161831	-4.6069		3.465	3.218	3.218	3.455	3.6	3.949
HIST1H2AE	0.367352	11.1222	6.22304	0.0011447	0.0217006	-0.446658	up	10.95	10.982	10.884	11.214	11.381	11.323
PLCD3	0.367351	4.69428	4.74059	0.00411667	0.0394613	-1.85347	up	4.569	4.393	4.569	4.886	4.972	4.776
AAMDC	0.367256	5.12724	1.76765	0.132529	0.288211	-5.5723		4.569	4.945	5.316	5.42	5.409	5.103
AFF1-AS1	0.367212	5.75446	4.44993	0.00546341	0.0456969	-2.16566	up	5.504	5.617	5.592	5.917	5.809	6.088
ACOT7	0.367165	8.56563	9.2904	0.000152359	0.0106207	1.70759	up	8.401	8.386	8.36	8.706	8.769	8.774
GPR137	0.367102	6.04192	3.17042	0.0220318	0.0985167	-3.69474		5.828	6.002	5.745	6.101	6.141	6.434
IFIT5	0.366813	5.31446	1.21834	0.273209	0.456861	-6.2494		5.799	4.704	4.89	5.352	5.489	5.653
CTSK	0.366396	5.63371	1.35178	0.229862	0.407352	-6.09531		5.316	5.549	5.486	6.394	5.352	5.704
CCR1	0.366342	7.224	6.27795	0.00109677	0.0216466	-0.399961	up	6.996	7.104	7.022	7.479	7.323	7.42
NPC2	0.365964	6.71713	2.03658	0.0926385	0.231435	-5.21354		6.863	6.438	6.301	6.665	7.013	7.022
TMEM217	0.365943	2.14727	0.977301	0.369797	0.553388	-6.50298		1.993	2.656	1.244	2.317	2.6	2.073
SCD	0.365578	13.6571	9.44555	0.000139852	0.0104144	1.79617	up	13.459	13.448	13.517	13.857	13.831	13.831
DLX4	0.365413	7.02291	2.33823	0.0622938	0.181505	-4.80419		6.985	6.832	6.703	7.014	7.083	7.52
C17orf53	0.365044	7.3047	4.17953	0.0071858	0.0521193	-2.46775		6.955	7.147	7.264	7.448	7.542	7.471
RPS10P7	0.364823	4.68488	2.01928	0.0947898	0.234976	-5.23688		4.3	4.639	4.569	4.932	4.529	5.141
SLC25A24	0.364709	7.53222	2.48212	0.051708	0.161831	-4.60875		7.479	7.429	7.142	7.858	7.456	7.83
CERCAM	0.364559	6.53545	4.00222	0.00865056	0.0577333	-2.67201		6.468	6.394	6.197	6.814	6.723	6.617
GNMT	0.36432	3.94669	1.553	0.176356	0.344795	-5.84887		4.017	3.666	3.611	4.146	3.706	4.534
TRPV1	0.364127	6.03699	3.49414	0.0151171	0.0797291	-3.28443		5.938	5.984	5.643	6.307	6.175	6.175
RBKS	0.364082	5.57469	2.89505	0.0307418	0.119484	-4.05469		5.178	5.549	5.451	5.638	5.928	5.704
GTF2IP23	0.363926	4.10285	4.82373	0.00380457	0.0380214	-1.76651	up	3.902	3.902	3.958	4.218	4.438	4.198
CES1	0.363793	8.2594	6.30194	0.00107656	0.0214913	-0.379663	up	8.167	8.05	8.015	8.482	8.382	8.46
IGFBP4	0.363629	7.23209	6.92945	0.000674694	0.017367	0.128212	up	7.022	7.024	7.105	7.44	7.464	7.338
IDI1	0.363363	9.39737	6.77722	0.000753222	0.0181432	0.00892898	up	9.271	9.12	9.256	9.593	9.557	9.587
PCDHGB4	0.362896	3.07548	0.522747	0.621711	0.765694	-6.86283		3.178	2.885	2.619	4.146	1.675	3.949
GNE	0.362858	6.38582	1.80968	0.125305	0.278753	-5.51694		6.433	5.809	6.372	6.332	6.679	6.691
ABR	0.362737	7.73236	6.44822	0.000962333	0.0205068	-0.257376	up	7.636	7.543	7.474	7.945	7.865	7.931
PABPN1L	0.362712	3.09156	2.35073	0.0612885	0.179917	-4.78719		3.008	2.885	2.837	3.178	3.6	3.041
PLB1	0.361986	6.23622	7.01956	0.000632719	0.017049	0.197679	up	6.002	6.081	6.082	6.346	6.433	6.473
IL2RG	0.361849	4.35042	1.17956	0.287104	0.472422	-6.2925		4.37	3.784	4.354	3.981	5.01	4.604
PRR5	0.361624	4.19188	1.4884	0.1921	0.363777	-5.92959		4.118	3.784	4.131	3.981	4.281	4.856
POLA1	0.361483	10.731	7.1741	0.000567614	0.0164012	0.3149	up	10.522	10.56	10.569	10.986	10.842	10.907
RAD51	0.361398	8.7981	4.41529	0.00565533	0.0463055	-2.20374	up	8.783	8.496	8.573	8.987	9.002	8.947
ENO3	0.360912	5.63769	4.11054	0.00771933	0.0541319	-2.54663		5.387	5.42	5.564	5.809	5.688	5.957
NEDD4	0.360785	9.00287	7.48388	0.000459233	0.0147688	0.542808	up	8.866	8.751	8.851	9.158	9.171	9.221
RHOBTB2	0.360602	8.95877	7.36045	0.000499238	0.0153413	0.453102	up	8.73	8.818	8.787	9.174	9.171	9.073
ARHGAP42	0.360194	5.22082	2.90686	0.0302989	0.118584	-4.03908		4.995	5.103	5.024	5.672	5.273	5.258
LOC730183	0.36013	2.42341	0.792887	0.460964	0.633142	-6.67017		2.6	2.885	1.244	2.317	2.837	2.656
SNORA20	0.360095	1.64473	0.484842	0.646659	0.783697	-6.88424		1.488	2.405	0.501	2.317	0.501	2.656
CIT	0.359904	10.8962	7.1796	0.000565445	0.0163865	0.319028	up	10.688	10.703	10.758	11.134	11.004	11.09
PTGS2	0.359271	6.34086	2.31485	0.0642217	0.184857	-4.83599		5.984	6.394	6.105	6.701	6.272	6.588
DNAL4	0.359144	6.31236	2.59332	0.0448511	0.149072	-4.4583		5.938	6.264	6.197	6.307	6.449	6.72
ASIC1	0.358912	5.77497	6.56123	0.000883668	0.0196821	-0.164551	up	5.544	5.678	5.564	5.987	5.98	5.897
SUCNR1	0.358632	6.16204	3.0349	0.0259196	0.107882	-3.87073		6.119	5.868	5.961	6.468	6.122	6.434
TMED1	0.358447	7.13563	2.94192	0.0290237	0.115415	-3.99279		6.863	7.147	6.858	7.217	7.511	7.217
SRGAP3	0.358296	5.01296	1.78001	0.130362	0.285134	-5.55605		4.753	4.639	5.11	5.544	4.929	5.103
ITPRIPL2	0.358264	7.50229	5.20701	0.00267601	0.0318357	-1.37863	up	7.44	7.227	7.303	7.676	7.628	7.74
NECTIN2	0.358179	9.52972	6.34097	0.00104461	0.0213154	-0.346798	up	9.382	9.388	9.282	9.636	9.713	9.777
PHYH	0.357613	8.753	8.22882	0.000284032	0.0134171	1.05502	up	8.584	8.614	8.524	8.932	8.899	8.965
NUP210	0.357595	11.6367	9.40749	0.000142805	0.0104144	1.77459	up	11.49	11.439	11.445	11.841	11.792	11.814
LINC02246	0.35743	4.70187	1.61085	0.163317	0.329134	-5.7755		4.118	4.776	4.676	5.058	4.574	5.01
RFX8	0.357286	6.81413	2.99605	0.0271697	0.110596	-3.92161		6.716	6.438	6.752	6.814	7.073	7.092
CDK1	0.35713	11.0205	7.67639	0.000404071	0.0144241	0.679884	up	10.767	10.887	10.871	11.201	11.207	11.189
ARL6IP4	0.357107	3.53842	0.559918	0.59778	0.748168	-6.84041		1.993	3.666	4.421	3.455	3.6	4.096
ID2	0.356771	10.1085	6.5798	0.000871472	0.0195452	-0.149437	up	9.876	9.933	9.982	10.257	10.238	10.365
SAMD4A	0.356594	3.52174	2.39275	0.0580339	0.174053	-4.73008		3.59	3.399	3.041	3.696	3.793	3.611
ARL6	0.356206	5.6718	1.2346	0.267563	0.450691	-6.23109		5.613	5.809	5.059	6.307	5.454	5.789
SNORA46	0.355996	2.87658	0.79307	0.460866	0.633142	-6.67002		2.339	2.405	3.352	2.317	3.123	3.724
POLD3	0.35536	10.1512	8.23671	0.000282648	0.0134071	1.06019	up	9.965	9.987	9.969	10.39	10.309	10.288
VSIR	0.355351	9.02234	5.75851	0.0016641	0.0255478	-0.856281	up	8.907	8.818	8.808	9.233	9.269	9.098
OPTN	0.355246	7.42199	3.25731	0.0198812	0.0928739	-3.58316		7.226	7.158	7.349	7.609	7.409	7.781
PABPC1L	0.355203	7.70842	6.21955	0.00114782	0.0217006	-0.449635	up	7.503	7.604	7.486	7.963	7.865	7.83
ACAA2	0.355132	7.62848	4.62279	0.00461057	0.0417837	-1.97846	up	7.401	7.519	7.433	7.762	7.708	7.948
LINC01127	0.355057	3.13231	1.6453	0.156003	0.319436	-5.73137		3.178	3.068	2.619	2.978	3.6	3.352
S100P	0.354336	4.60202	2.22179	0.0725406	0.199646	-4.96251		4.753	4.31	4.211	4.653	4.776	4.909
GPR161	0.353972	3.56847	1.45933	0.199612	0.373451	-5.96544		3.802	2.885	3.487	3.59	3.793	3.853
MYL6	0.353647	11.448	6.03634	0.00132687	0.022749	-0.608117	up	11.215	11.241	11.357	11.612	11.691	11.571
DHTKD1	0.353509	10.4697	6.72859	0.000780513	0.0183009	-0.0296842	up	10.263	10.344	10.272	10.726	10.617	10.596
BTG1	0.353453	9.81773	8.05127	0.000317376	0.0137073	0.937304	up	9.648	9.63	9.645	10.045	10.006	9.933
CMC4	0.353263	6.0456	2.84835	0.0325654	0.123265	-4.11661		5.774	6.059	5.774	6.307	6.341	6.019
WDR35	0.35326	3.18181	1.46388	0.198418	0.371757	-5.95985		3.008	2.656	3.352	2.978	3.487	3.611
LINC00920	0.352245	1.93551	0.397677	0.705977	0.824909	-6.92782		0.501	2.405	2.372	3.178	0.501	2.656
SYNJ1	0.352208	8.45812	3.93223	0.00931993	0.0605956	-2.754		8.385	8.157	8.304	8.738	8.5	8.664
INPP5D	0.35198	11.9771	9.42811	0.000141196	0.0104144	1.78629	up	11.806	11.783	11.814	12.118	12.167	12.174
CEP131	0.351924	6.57107	5.28526	0.00249614	0.0310118	-1.30201	up	6.325	6.418	6.442	6.645	6.754	6.842
METTL27	0.351606	2.78565	1.10275	0.31645	0.501565	-6.37541		1.993	3.218	2.619	3.178	2.837	2.869
KHDRBS2	0.351238	5.67086	1.57131	0.172124	0.339821	-5.82575		5.613	5.387	5.486	6.034	5.352	6.153
TTLL7	0.351118	4.34333	0.998556	0.360273	0.54442	-6.4821		4.3	3.528	4.676	4.886	4.574	4.096
CTNNBIP1	0.35111	7.52606	2.90155	0.0304971	0.119106	-4.0461		7.538	7.324	7.189	7.522	7.784	7.799
MYADM	0.350429	10.2717	8.83979	0.00019686	0.0116991	1.44084	up	10.131	10.074	10.085	10.477	10.415	10.449
TNNT1	0.350347	2.2584	0.943178	0.385509	0.566944	-6.53584		2.6	2.405	1.244	2.317	2.6	2.383
F3	0.350072	11.642	5.71596	0.0017241	0.0257498	-0.895156	up	11.356	11.487	11.558	11.832	11.796	11.822
MPP2	0.34999	4.11491	1.82315	0.123073	0.2762	-5.49913		3.706	3.902	4.211	4.218	4.048	4.604
FAM171A2	0.34986	5.43447	5.23671	0.00260603	0.031489	-1.34945	up	5.352	5.233	5.194	5.575	5.549	5.704
DYNC1I1	0.3497	7.82603	4.18898	0.00711605	0.0517881	-2.457		7.578	7.685	7.691	7.858	8.004	8.14
TMEM9B-AS1	0.349531	4.33099	3.04715	0.0255388	0.106896	-3.85474		4.118	4.393	3.958	4.512	4.529	4.476
C22orf46	0.349507	7.63112	4.1226	0.00762291	0.0538068	-2.53279		7.479	7.359	7.531	7.956	7.742	7.72
ARHGAP9	0.349239	9.60407	4.79672	0.00390288	0.0385905	-1.79465	up	9.532	9.385	9.372	9.669	9.849	9.818
SPIDR	0.349005	10.0756	6.92355	0.000677557	0.017391	0.12363	up	9.933	9.941	9.829	10.296	10.245	10.209
GNB5	0.348639	7.89125	2.79132	0.0349546	0.128462	-4.19253		7.548	7.759	7.843	8.223	8.119	7.855
ZNF385A	0.348523	9.5439	4.95292	0.00337196	0.0354399	-1.6334	up	9.485	9.327	9.296	9.634	9.749	9.771
PPDPF	0.348199	8.13088	3.73302	0.0115698	0.0688466	-2.99153		7.968	8.081	7.821	8.177	8.329	8.41
NENF	0.348067	8.36497	5.54604	0.00199002	0.0274181	-1.05272	up	8.144	8.231	8.198	8.426	8.606	8.585
PJA1	0.347657	5.73334	2.19766	0.0748785	0.203462	-4.9953		5.577	5.749	5.352	5.672	5.896	6.153
KIAA0895L	0.347458	7.14527	3.46052	0.0157081	0.0816207	-3.32634		6.88	7.117	6.918	7.47	7.186	7.301
ZNF837	0.347204	3.88414	0.76797	0.474461	0.645836	-6.69069		4.696	3.218	3.218	3.793	3.965	4.415
DSCC1	0.347014	8.87539	4.08682	0.00791309	0.0549527	-2.57393		8.616	8.822	8.668	9.072	9.152	8.923
LFNG	0.346997	5.62402	2.65546	0.0414521	0.142134	-4.37456		5.577	5.387	5.387	5.917	5.944	5.532
MPPE1	0.346658	8.11983	6.24914	0.00112162	0.021686	-0.424413	up	7.978	7.881	7.98	8.308	8.218	8.354
SLC2A9	0.346631	7.9196	5.57669	0.00193873	0.0272946	-1.02402	up	7.847	7.737	7.654	8.138	8.091	8.05
ARPC5	0.346364	11.4023	7.10136	0.000597233	0.016599	0.260023	up	11.169	11.263	11.256	11.538	11.632	11.556
LINC00963	0.345924	8.83339	5.21488	0.00265725	0.0317002	-1.37088	up	8.568	8.706	8.707	9.09	8.923	9.006
PTAFR	0.345389	7.71589	4.31475	0.00625727	0.0487281	-2.31526	up	7.495	7.587	7.548	7.735	7.921	8.009
HIST1H4L	0.345216	10.9262	5.14608	0.00282645	0.032736	-1.43889	up	10.764	10.739	10.758	11	11.228	11.068
UBE2T	0.345063	8.897	5.36355	0.00233002	0.029818	-1.2262	up	8.796	8.599	8.779	9.082	9.045	9.082
HFE	0.344568	4.99537	2.07175	0.0884194	0.225214	-5.16603		4.696	5.145	4.629	5.141	5.352	5.01
SLFNL1	0.344482	3.12676	0.817595	0.447857	0.622242	-6.64931		3.178	3.666	2.019	3.317	3.362	3.218
PCTP	0.344352	7.2155	2.74337	0.0371117	0.132832	-4.25659		7.064	7.264	6.803	7.459	7.403	7.301
DYNLT1	0.343891	8.04589	2.86219	0.032013	0.121958	-4.09824		8.009	7.951	7.662	8.217	8.078	8.359
F11R	0.343775	8.95849	3.94501	0.00919348	0.0600299	-2.73897		8.873	8.696	8.791	9.015	9.282	9.094
ZNF219	0.343731	6.90986	3.71825	0.0117597	0.069571	-3.00939		6.781	6.774	6.659	7.155	7.192	6.898
ANXA2	0.343688	9.71572	7.9712	0.0003339	0.0138311	0.883348	up	9.587	9.506	9.539	9.914	9.845	9.903
PIPOX	0.343678	4.90074	1.8438	0.11973	0.271392	-5.47177		4.848	4.836	4.502	5.184	5.316	4.717
CCDC159	0.343618	6.29957	3.23325	0.0204524	0.0945392	-3.61396		6.197	6.081	6.105	6.589	6.579	6.247
JMJD7-PLA2G4B	0.343579	4.81646	1.6401	0.157085	0.320685	-5.73805		5.038	4.393	4.502	5.184	4.727	5.054
SEMA4A	0.343186	5.6374	1.1875	0.28421	0.469352	-6.28374		5.724	4.836	5.838	5.604	5.98	5.843
HIST2H2BE	0.342706	12.3286	6.09972	0.00126149	0.0221939	-0.552834	up	12.16	12.166	12.146	12.398	12.532	12.571
LZTS3	0.34265	3.6101	1.22917	0.269437	0.452842	-6.23722		3.178	3.528	3.611	4.37	3.487	3.487
KIF18B	0.342559	9.7445	8.91046	0.000188962	0.0115491	1.48364	up	9.534	9.608	9.578	9.923	9.903	9.922
SULT1A3	0.342159	2.05021	0.854008	0.429044	0.606418	-6.61767		2.339	1.675	1.623	1.606	2.985	2.073
LCA5	0.341969	5.35299	1.55476	0.175946	0.344341	-5.84666		4.947	5.184	5.415	5.809	5.66	5.103
IFI35	0.341518	6.97151	6.87809	0.00070007	0.0174945	0.0882404	up	6.77	6.774	6.858	7.08	7.186	7.161
HIST1H2BM	0.341208	11.1287	7.7328	0.0003894	0.0142806	0.719416	up	10.956	10.961	10.957	11.232	11.338	11.328
PARP16	0.341189	6.04686	3.2295	0.0205429	0.0948185	-3.61875		5.799	5.843	5.987	6.394	6.218	6.04
UNC5B	0.341013	6.26963	1.97255	0.100862	0.244728	-5.29978		6.272	6.319	5.706	6.448	6.399	6.473
MS4A4A	0.34046	6.31314	2.39224	0.0580725	0.174053	-4.73078		6.288	6.002	6.138	6.272	6.745	6.434
KLHL22	0.34009	7.53756	7.12346	0.000588047	0.016594	0.276752	up	7.36	7.348	7.395	7.683	7.659	7.781
OBSCN	0.340025	7.54607	2.50475	0.0502262	0.159144	-4.57808		7.264	7.203	7.662	7.821	7.683	7.644
SDHAP3	0.339898	5.93015	4.32674	0.0061818	0.0485213	-2.30188	up	5.859	5.648	5.774	6.101	6.002	6.197
IFITM3	0.339321	5.84517	2.63429	0.0425779	0.144344	-4.40306		5.828	5.454	5.745	5.835	6.122	6.088
PHTF2	0.339233	8.86425	5.66537	0.00179871	0.0261818	-0.941669	up	8.647	8.655	8.782	9.106	9.019	8.976
CPLX1	0.338483	4.63178	3.54647	0.014246	0.0772889	-3.21952		4.508	4.31	4.569	4.932	4.696	4.776
PAK1	0.337779	10.4293	6.29501	0.00108236	0.0215402	-0.385521	up	10.319	10.252	10.209	10.573	10.55	10.671
CMAS	0.33775	8.39697	8.46817	0.000245355	0.0127407	1.20964	up	8.222	8.255	8.208	8.567	8.603	8.528
POGLUT3	0.337523	9.70354	7.28167	0.000526901	0.0157087	0.395086	up	9.513	9.488	9.604	9.874	9.894	9.849
TXK	0.33745	3.00273	0.665377	0.532945	0.696056	-6.7695		3.34	1.675	3.487	3.178	2.985	3.352
HIST2H3D	0.337379	10.3556	4.41449	0.00565985	0.0463131	-2.20462	up	10.246	10.252	10.062	10.431	10.538	10.604
EBF4	0.337315	2.98043	1.19345	0.282058	0.467354	-6.27716		3.178	2.885	2.372	2.978	3.6	2.869
TMSB10	0.337295	11.3702	5.98723	0.00138024	0.0229812	-0.651282	up	11.242	11.21	11.153	11.457	11.543	11.617
SAMHD1	0.337212	11.0064	6.07544	0.00128608	0.0223262	-0.573951	up	10.884	10.84	10.789	11.092	11.242	11.19
C16orf95	0.337209	4.36482	1.79484	0.12781	0.281846	-5.53653		4.017	4.069	4.502	4.305	4.819	4.476
IRF1	0.336748	9.21095	9.51003	0.000135011	0.0104144	1.8325	up	9.034	9.063	9.031	9.373	9.366	9.399
TBC1D7-LOC100130357	0.336234	2.25647	1.1207	0.30937	0.494632	-6.35634		1.488	2.405	2.372	2.6	2.6	2.073
ACAP3	0.336099	8.27684	5.85552	0.00153614	0.0244569	-0.76853	up	8.052	8.18	8.094	8.511	8.449	8.375
ZNF503-AS2	0.335723	4.97403	4.71765	0.00420787	0.0396962	-1.87764	up	4.753	4.776	4.89	5.058	5.11	5.258
MACF1	0.335629	12.8147	4.30219	0.00633755	0.049053	-2.32931	up	12.642	12.63	12.669	13.104	12.828	13.016
LINC02236	0.335602	2.3102	0.453022	0.66801	0.79817	-6.90108		0.501	2.885	3.041	2.978	2.073	2.383
SMCO4	0.334615	5.98368	2.28819	0.0664968	0.189011	-4.87224		6.002	5.961	5.486	6.179	6.141	6.133
LOC100128568	0.334468	2.42379	0.979641	0.368739	0.552551	-6.5007		1.993	2.405	2.372	3.317	2.073	2.383
LMO7	0.334095	10.0451	6.72362	0.000783371	0.0183346	-0.033651	up	9.929	9.876	9.829	10.263	10.154	10.22
LOC105376114	0.333708	4.66066	1.58186	0.169731	0.336851	-5.8124		4.696	4.574	4.211	4.444	5.079	4.96
SIGLEC10	0.333665	4.36333	1.40357	0.214797	0.390791	-6.03334		4.118	3.902	4.569	4.146	4.727	4.717
GRN	0.333487	10.475	5.06796	0.00303381	0.0336998	-1.51691	up	10.44	10.245	10.24	10.643	10.629	10.653
FGD6	0.332985	5.76137	1.64951	0.155131	0.318257	-5.72596		5.911	5.387	5.486	6.247	5.859	5.678
NUMA1	0.332891	10.9318	6.97026	0.000655296	0.0172943	0.159774	up	10.787	10.701	10.808	11.144	11.072	11.079
DAPP1	0.332725	7.91518	4.73612	0.00413427	0.0394613	-1.85818	up	7.687	7.677	7.882	8.126	8.088	8.031
CPEB2-DT	0.332716	2.14408	0.941447	0.38632	0.567652	-6.53749		1.488	2.073	2.372	2.6	1.675	2.656
LIMD2	0.332648	9.3212	5.64438	0.00183077	0.0264089	-0.96107	up	9.06	9.253	9.151	9.477	9.475	9.511
MAST3	0.332359	9.67722	6.75847	0.000763608	0.0182244	-0.00592457	up	9.544	9.537	9.452	9.821	9.903	9.806
DUSP19	0.332231	6.66438	2.47481	0.0521971	0.162728	-4.61868		6.353	6.451	6.69	6.628	7.022	6.842
ICAM2	0.332141	7.21367	7.2921	0.000523136	0.0157087	0.402806	up	7.041	7.069	7.033	7.311	7.409	7.42
SREBF2	0.33206	11.1466	8.69767	0.000213946	0.0122624	1.35366	up	10.94	11.013	10.989	11.304	11.32	11.313
NBPF19	0.331873	8.60554	3.56289	0.0139845	0.0764304	-3.19925		8.447	8.541	8.331	8.929	8.729	8.656
ARHGEF9	0.331313	8.33892	5.52262	0.00203026	0.0277944	-1.07472	up	8.174	8.138	8.208	8.541	8.397	8.576
LOC100507373	0.331183	7.28855	6.59183	0.000863674	0.0194041	-0.139663	up	7.064	7.104	7.201	7.459	7.424	7.479
LOC100506472	0.331025	2.78879	1.18149	0.286401	0.471641	-6.29038		3.178	2.073	2.619	2.837	2.985	3.041
LRTOMT	0.330748	4.41237	5.57108	0.00194799	0.0273355	-1.02926	up	4.3	4.23	4.211	4.584	4.487	4.662
JAZF1	0.330342	5.72472	1.46675	0.197668	0.370621	-5.95632		5.523	5.145	6.011	5.752	5.961	5.957
RTN2	0.330237	6.17345	3.4314	0.0162411	0.0829812	-3.36278		6.197	5.896	5.932	6.247	6.388	6.381
DPCD	0.32988	7.12964	3.88894	0.00976331	0.0621467	-2.80509		6.895	7.003	6.996	7.311	7.431	7.142
PPP1R14C	0.329583	6.42223	4.1934	0.00708362	0.0516868	-2.45197		6.325	6.342	6.105	6.522	6.607	6.632
ZSCAN21	0.32936	6.06716	1.83081	0.121822	0.274672	-5.48898		6.002	5.843	5.862	5.835	6.388	6.473
OAS2	0.329163	4.6642	1.02804	0.34739	0.531366	-6.45262		4.848	4.23	4.421	4.37	5.454	4.662
TYMSOS	0.329076	4.15895	2.32137	0.0636776	0.183875	-4.82712		3.706	4.146	4.131	4.444	4.328	4.198
CHKB-DT	0.328987	4.22709	1.03397	0.344845	0.528915	-6.44662		4.508	4.069	3.611	4.218	4.048	4.909
ASPRV1	0.328755	2.03205	0.861629	0.425183	0.603506	-6.61092		2.339	1.244	2.019	1.606	2.6	2.383
ACO1	0.328672	8.89541	7.37173	0.000495416	0.0153211	0.461362	up	8.723	8.696	8.774	9.055	9.017	9.107
COL1A1	0.328649	2.23181	0.688951	0.519096	0.68411	-6.75223		2.339	1.244	2.619	1.993	3.123	2.073
HIST1H2AJ	0.328598	11.4288	5.00872	0.0032028	0.0345057	-1.57665	up	11.219	11.322	11.253	11.488	11.599	11.691
USP11	0.328592	9.56961	3.59986	0.0134149	0.0749642	-3.15373		9.567	9.417	9.233	9.691	9.769	9.742
EXO5	0.328436	7.30285	3.35777	0.0176811	0.0865062	-3.45546		7.171	7.08	7.165	7.403	7.669	7.329
LHFPL6	0.328398	6.24493	2.69465	0.0394527	0.137844	-4.32189		6.13	6.102	6.011	6.332	6.229	6.666
EMP3	0.328338	9.6285	3.72115	0.0117222	0.0694711	-3.00589		9.625	9.392	9.375	9.695	9.817	9.866
HIST1H1A	0.32822	5.60043	2.50606	0.0501422	0.159104	-4.57632		5.419	5.648	5.242	5.672	5.944	5.678
BPHL	0.328076	6.7675	3.27189	0.0195437	0.0919168	-3.56454		6.674	6.559	6.577	6.775	6.891	7.129
STARD4	0.327544	8.23125	3.8669	0.00999818	0.0630496	-2.83122		8.119	8.003	8.08	8.559	8.348	8.278
DCAKD	0.327491	8.21452	5.79161	0.00161911	0.025187	-0.826214	up	7.994	8.13	8.029	8.433	8.386	8.316
CAMK1	0.327422	6.77526	1.89595	0.11169	0.260461	-5.40237		6.908	6.319	6.607	6.738	7.022	7.057
AP2A1	0.327257	10.2252	5.10078	0.00294465	0.0333171	-1.48403	up	10.153	10.062	9.97	10.32	10.445	10.402
ERG28	0.327053	7.99171	4.96349	0.00333915	0.0352899	-1.62262	up	7.858	7.881	7.746	8.052	8.207	8.206
PARD6G-AS1	0.327019	5.55344	1.80527	0.126043	0.279431	-5.52276		5.451	5.233	5.486	6.101	5.518	5.532
FCHSD1	0.326935	7.26533	3.36072	0.0176207	0.0864644	-3.45173		7.022	7.25	7.033	7.572	7.403	7.311
PKM	0.326815	13.3168	5.70824	0.00173524	0.0257498	-0.902229	up	13.236	13.147	13.077	13.422	13.502	13.517
LINC00649	0.326798	5.25875	1.92663	0.107218	0.254122	-5.36137		5.352	4.776	5.158	5.352	5.61	5.304
GPRASP2	0.326725	4.13192	1.80196	0.126601	0.280282	-5.52713		3.706	3.988	4.211	4.584	4.205	4.096
HDAC5	0.326268	9.21661	4.23719	0.00677192	0.0504195	-2.40238		9.082	9.177	8.901	9.369	9.392	9.379
PHTF1	0.325976	8.54278	4.15363	0.007381	0.0529986	-2.49727		8.354	8.426	8.36	8.624	8.628	8.865
SNORA74C-1	0.325971	3.12964	0.866363	0.422798	0.601479	-6.6067		3.008	2.405	3.487	3.886	3.123	2.869
HIST1H4I	0.325885	10.8735	6.17986	0.0011841	0.0217994	-0.483627	up	10.764	10.724	10.643	11.011	10.998	11.1
BAIAP2	0.325834	7.01187	3.09551	0.0240941	0.103573	-3.79173		6.895	6.656	6.996	7.13	7.104	7.29
POLE	0.325284	11.499	6.78029	0.000751534	0.0181432	0.0113628	up	11.291	11.32	11.398	11.711	11.64	11.634
MUC19	0.32506	4.12862	1.40339	0.21485	0.390791	-6.03357		4.017	3.528	4.354	4.069	4.328	4.476
TTC31	0.324778	8.61614	5.57849	0.00193575	0.0272824	-1.02233	up	8.521	8.438	8.403	8.73	8.74	8.865
KATNAL1	0.324628	8.07533	2.98934	0.0273925	0.111191	-3.93042		8.042	7.815	7.882	8.415	8.23	8.068
MYH9	0.324225	13.3502	3.41943	0.0164659	0.0835742	-3.37779		13.288	12.989	13.288	13.563	13.509	13.464
PMAIP1	0.323848	8.14192	5.7835	0.00163	0.0252494	-0.833566	up	7.91	8.032	7.998	8.287	8.377	8.248
SEL1L3	0.323829	10.3248	6.31672	0.00106433	0.0214447	-0.367196	up	10.095	10.219	10.174	10.506	10.432	10.522
C4orf33	0.323769	7.10002	4.06862	0.00806553	0.0555893	-2.59494		6.919	6.804	7.092	7.28	7.264	7.242
HIST1H2BO	0.32359	11.6776	7.53502	0.000443762	0.0145139	0.57956	up	11.54	11.494	11.514	11.784	11.854	11.88
ACSS2	0.323572	7.92086	5.11315	0.0029118	0.0331719	-1.47167	up	7.819	7.685	7.773	8.071	8.004	8.173
COL5A2	0.32353	2.08706	0.514004	0.627417	0.769436	-6.86789		0.501	2.656	2.619	2.6	2.073	2.073
TRMT9B	0.323261	7.5447	4.14618	0.00743831	0.0532627	-2.50579		7.25	7.493	7.407	7.691	7.784	7.644
CAMK2D	0.323116	8.49161	5.72017	0.00171804	0.0257498	-0.891294	up	8.424	8.308	8.258	8.619	8.69	8.651
HIST2H2BC	0.323025	7.69496	2.55393	0.0471609	0.153777	-4.51151		7.43	7.493	7.677	7.956	7.615	7.998
LOC728613	0.322761	7.12288	3.21639	0.0208635	0.0957838	-3.63558		7.129	6.914	6.842	7.422	7.226	7.205
HRAT92	0.322564	3.90376	2.68323	0.0400245	0.138938	-4.33723		3.59	3.784	3.853	4.218	4.125	3.853
PTGES3L	0.322385	6.37098	3.70049	0.0119926	0.0701712	-3.03091		6.175	6.372	6.082	6.607	6.516	6.473
FBF1	0.322375	7.75876	4.43967	0.00551948	0.0459344	-2.17692	up	7.569	7.533	7.691	7.894	7.835	8.031
HIST2H2BF	0.322171	12.4054	5.05294	0.00307568	0.033843	-1.53201	up	12.237	12.251	12.245	12.445	12.659	12.595
FAM168A	0.321943	9.3426	6.24251	0.00112743	0.021686	-0.430053	up	9.265	9.171	9.109	9.519	9.491	9.5
SUSD3	0.321926	4.93301	1.41838	0.210662	0.38612	-6.01542		5.178	4.462	4.676	4.819	5.11	5.352
LOC728715	0.321867	5.54394	1.59212	0.167434	0.33373	-5.79937		4.995	5.59	5.564	5.935	5.688	5.492
LPAR1	0.321718	6.69142	2.68395	0.0399882	0.138887	-4.33626		6.665	6.626	6.301	6.976	6.842	6.739
DNA2	0.321505	9.69568	6.12069	0.00124069	0.0220282	-0.534651	up	9.483	9.495	9.627	9.876	9.839	9.854
LRRC25	0.321397	5.77769	1.72329	0.140607	0.299336	-5.63036		5.799	5.7	5.352	5.89	6.247	5.678
BNIP3	0.321221	8.45531	6.95426	0.000662822	0.0173032	0.14742	up	8.291	8.24	8.353	8.64	8.628	8.58
HAUS5	0.321073	9.13625	7.59796	0.000425554	0.0145017	0.624449	up	8.998	8.965	8.964	9.344	9.246	9.301
AKR7A2	0.320388	9.79073	4.85664	0.00368858	0.0374256	-1.73236	up	9.641	9.667	9.584	9.831	9.984	10.038
HIST2H2AC	0.320252	11.3464	5.62713	0.00185759	0.0265826	-0.977047	up	11.186	11.228	11.145	11.41	11.549	11.56
SNORD94	0.319993	4.00744	1.22833	0.269726	0.453152	-6.23816		3.902	3.902	3.737	3.59	4.574	4.337
PALM	0.319505	6.42947	2.64818	0.0418354	0.143101	-4.38435		6.288	6.198	6.323	6.832	6.388	6.548
PARP14	0.319215	10.868	8.41151	0.000253923	0.0128415	1.17345	up	10.711	10.681	10.734	11.055	11.022	11.006
ACAP1	0.319193	5.70676	3.62094	0.013102	0.0739084	-3.12788		5.577	5.387	5.677	5.89	5.783	5.926
FUNDC1	0.319135	5.91745	2.10917	0.0841471	0.218254	-5.11537		6.078	5.489	5.706	6.08	6.088	6.063
NBPF8	0.31907	7.38044	2.01168	0.0957516	0.236283	-5.24713		7.101	7.519	7.043	7.341	7.601	7.677
SCNM1	0.318498	4.93321	1.3413	0.233026	0.410701	-6.10771		4.801	5.233	4.288	5.058	5.079	5.141
ORAI3	0.318394	7.55109	4.20603	0.00699207	0.0513016	-2.43763		7.457	7.324	7.395	7.701	7.595	7.835
TMEM107	0.318336	6.49715	2.9688	0.0280861	0.11294	-3.9574		6.218	6.559	6.237	6.607	6.745	6.617
SCARB2	0.31831	8.86013	4.66486	0.00442675	0.0409323	-1.93358	up	8.707	8.67	8.726	9.04	9.124	8.893
HMX3	0.318236	9.70102	4.64086	0.00453058	0.0413373	-1.95915	up	9.633	9.574	9.419	9.81	9.862	9.908
NIBAN3	0.317718	4.82868	2.50541	0.0501839	0.159114	-4.57719		4.753	4.836	4.421	5.058	5.049	4.856
IDS	0.317165	9.22259	6.14526	0.00121682	0.0220282	-0.513413	up	9.115	9.04	9.037	9.446	9.383	9.314
C5orf34	0.317095	7.86074	4.21511	0.00692708	0.0510727	-2.42734		7.64	7.843	7.624	8.052	7.949	8.057
GPR146	0.316854	1.82829	0.421688	0.689379	0.813082	-6.91662		0.501	2.885	1.623	1.244	1.675	3.041
FMO5	0.316808	3.71219	0.985245	0.366214	0.549918	-6.49521		3.706	3.218	3.737	3.59	3.487	4.534
PCDHGA8	0.31653	3.88966	0.808819	0.452481	0.626032	-6.65678		2.837	4.069	4.288	4.146	4.048	3.949
BCDIN3D	0.316389	6.30457	2.81282	0.0340318	0.126303	-4.16386		6.325	6.128	5.987	6.307	6.534	6.548
CNN2	0.315991	11.683	6.50707	0.000920392	0.0200572	-0.208856	up	11.568	11.554	11.454	11.801	11.868	11.854
RIMS3	0.315921	5.34329	2.29002	0.0663376	0.188805	-4.86975		5.387	5.145	5.024	5.387	5.729	5.387
TESK1	0.315625	6.16052	1.45054	0.201935	0.37578	-5.97622		6.175	6.305	5.528	6.179	6.416	6.36
SLC25A29	0.315466	8.29256	5.45994	0.00214272	0.0285904	-1.134	up	8.119	8.057	8.229	8.43	8.495	8.426
DHCR24	0.315179	10.5861	7.64258	0.000413172	0.0144241	0.656057	up	10.438	10.425	10.422	10.693	10.789	10.749
PKN1	0.315166	10.6266	8.80885	0.000200439	0.0117227	1.422	up	10.476	10.488	10.443	10.77	10.794	10.789
SHCBP1	0.315143	10.44	7.95426	0.000337525	0.0138311	0.871858	up	10.316	10.267	10.264	10.587	10.572	10.634
DPEP2	0.314938	2.90185	0.669131	0.530723	0.694209	-6.76679		3.34	1.675	3.218	2.837	3.123	3.218
PTK2B	0.314692	11.4828	6.40769	0.000992508	0.0208459	-0.291014	up	11.312	11.331	11.333	11.566	11.71	11.644
UBL7-AS1	0.314471	6.82796	4.35731	0.00599394	0.047774	-2.26786	up	6.701	6.589	6.722	6.911	6.936	7.109
HEIH	0.314167	7.47515	3.17873	0.0218154	0.0981274	-3.68403		7.533	7.227	7.195	7.648	7.644	7.605
FLT3	0.314026	12.0997	9.30389	0.000151221	0.0105986	1.71536	up	11.937	11.938	11.954	12.253	12.253	12.264
MFSD13A	0.313565	7.96804	4.12578	0.00759771	0.0538023	-2.52914		7.736	7.957	7.74	8.077	8.186	8.111
SCOC-AS1	0.313502	4.05987	2.10038	0.0851314	0.219652	-5.12728		3.902	4.069	3.737	4.146	4.487	4.017
CCDC28B	0.313397	6.38865	1.90282	0.110672	0.259038	-5.3932		6.392	6.372	5.932	6.483	6.388	6.766
KNTC1	0.313278	11.9611	6.63971	0.000833438	0.0190906	-0.100929	up	11.757	11.82	11.837	12.174	12.069	12.111
CDT1	0.313262	10.3748	3.85656	0.0101106	0.0633858	-2.8435		10.336	10.257	10.062	10.479	10.535	10.58
NABP1	0.313202	9.11734	3.2967	0.0189841	0.0903391	-3.53292		8.793	8.973	9.116	9.364	9.229	9.229
FBXL13	0.313189	6.33007	2.5915	0.0449551	0.149264	-4.46075		6.119	6.128	6.273	6.738	6.341	6.381
SLC50A1	0.313042	7.42209	2.34144	0.0620342	0.18124	-4.79983		7.187	7.25	7.36	7.297	7.683	7.756
AMPD3	0.312968	8.49086	4.13433	0.00753042	0.0535054	-2.51935		8.271	8.487	8.245	8.615	8.64	8.686
MGST3	0.312958	9.24968	5.99114	0.00137591	0.0229812	-0.647839	up	9.088	9.072	9.119	9.495	9.352	9.371
GGT1	0.312921	7.47445	2.73667	0.0374242	0.133542	-4.26555		7.187	7.418	7.349	7.801	7.431	7.66
MAP1LC3B	0.312757	8.58188	6.18012	0.00118386	0.0217994	-0.483408	up	8.433	8.469	8.375	8.734	8.68	8.801
RAB26	0.312628	4.1145	1.76876	0.132334	0.287974	-5.57084		4.118	4.146	3.611	4.069	4.328	4.415
HIST1H2BJ	0.312626	11.4217	4.6399	0.00453478	0.0413373	-1.96017	up	11.218	11.4	11.178	11.584	11.573	11.577
SEZ6L	0.312541	4.14534	3.041	0.0257293	0.107402	-3.86277		4.017	3.902	4.048	4.37	4.438	4.096
TRIOBP	0.312517	8.879	4.88746	0.00358366	0.0368539	-1.70054	up	8.828	8.676	8.664	9.001	8.998	9.107
CSRP1	0.312283	9.64004	6.37966	0.00101402	0.0210576	-0.314382	up	9.436	9.488	9.528	9.775	9.86	9.754
LINC01772	0.31224	3.58882	0.807415	0.453224	0.626602	-6.65797		3.802	2.885	3.611	4.069	4.125	3.041
FCER1G	0.311847	2.86905	0.464211	0.660461	0.792972	-6.89528		1.993	3.528	2.619	3.317	3.965	1.793
HRC	0.311773	2.6656	0.733755	0.493447	0.660799	-6.71801		2.837	2.073	2.619	1.993	2.985	3.487
CNEP1R1	0.311533	7.25362	3.3916	0.0170024	0.084854	-3.41278		7.041	6.975	7.278	7.354	7.389	7.485
PSMC3IP	0.31128	7.18795	3.09951	0.0239786	0.103314	-3.78653		6.933	6.962	7.201	7.479	7.241	7.311
XBP1	0.311255	12.0458	7.75911	0.000382772	0.0142806	0.737752	up	11.899	11.899	11.872	12.153	12.223	12.229
SFXN5	0.311225	7.94995	5.91833	0.00145938	0.0237031	-0.712351	up	7.774	7.788	7.821	8.177	8.119	8.021
ABTB1	0.311209	6.31026	3.06395	0.0250264	0.105643	-3.83282		6.078	6.149	6.237	6.332	6.399	6.666
NUDT1	0.311173	8.74937	3.34881	0.0178659	0.0871402	-3.46679		8.758	8.421	8.602	8.881	8.961	8.873
SLC47A1	0.311058	8.65293	3.79495	0.0108106	0.066084	-2.91703		8.517	8.421	8.554	8.796	8.68	8.949
EZH2	0.310889	10.3298	5.19656	0.00270114	0.031946	-1.38893	up	10.164	10.168	10.191	10.587	10.388	10.481
RAD9B	0.310789	4.50526	2.34812	0.061497	0.180242	-4.79074		4.3	4.462	4.288	4.932	4.574	4.476
PRIM1	0.310783	10.0244	6.47852	0.000940466	0.0203475	-0.232344	up	9.9	9.831	9.875	10.131	10.248	10.161
FN3KRP	0.310522	8.17345	4.00414	0.00863299	0.0576845	-2.66977		7.951	7.988	8.116	8.211	8.434	8.342
ELL3	0.310456	4.31145	1.2764	0.253518	0.434699	-6.1834		4.118	4.393	3.958	4.717	3.965	4.717
ZNF836	0.310434	5.97684	1.66767	0.151424	0.313827	-5.70255		5.984	5.549	5.932	6.411	6.141	5.843
PRIM2	0.310332	10.1576	8.78964	0.0002027	0.0117748	1.41025	up	9.982	10	10.025	10.325	10.306	10.308
ZNF833P	0.310224	5.73675	1.91321	0.109151	0.25691	-5.37932		5.451	5.549	5.745	6.218	5.753	5.704
PTGFRN	0.30994	7.13874	6.06418	0.00129768	0.0223728	-0.583771	up	6.996	6.922	7.033	7.311	7.233	7.338
EXO1	0.309906	10.4095	6.92063	0.000678975	0.017391	0.121367	up	10.315	10.205	10.244	10.581	10.576	10.537
NBEAL2	0.309573	10.1755	6.00538	0.00136024	0.0229196	-0.635297	up	9.979	10.013	10.07	10.404	10.282	10.304
NR2F1-AS1	0.309551	6.68164	1.85176	0.118466	0.269586	-5.4612		6.433	6.759	6.389	7.001	6.534	6.974
CPLANE1	0.309495	8.97835	2.83553	0.0330865	0.12457	-4.13365		8.885	8.762	8.824	9.343	8.942	9.114
AOAH	0.309451	5.43532	2.02401	0.0941973	0.233879	-5.23051		5.451	5.233	5.158	5.835	5.316	5.619
ALOX5AP	0.309361	5.51931	1.15733	0.295346	0.480604	-6.31685		5.724	5.59	4.78	5.544	5.859	5.619
ARL6IP5	0.309165	9.90223	6.1362	0.00122555	0.0220282	-0.521232	up	9.794	9.739	9.71	10.074	10.11	9.986
PSAP	0.30893	11.6216	6.3968	0.0010008	0.0209458	-0.300084	up	11.532	11.435	11.434	11.742	11.762	11.824
ANKRD39	0.308796	4.01079	0.862763	0.424611	0.602927	-6.60991		4.37	3.068	4.131	4.218	4.328	3.949
IFITM1	0.308792	5.97423	2.0356	0.0927597	0.231558	-5.21487		5.938	6.036	5.486	6.101	6.197	6.088
GTSE1	0.308763	9.40718	6.20514	0.00116084	0.0217006	-0.461952	up	9.309	9.253	9.197	9.545	9.522	9.618
FTH1	0.308729	10.7835	5.71078	0.00173156	0.0257498	-0.899898	up	10.724	10.587	10.576	10.918	10.965	10.931
CIRBP-AS1	0.308509	3.91937	0.938662	0.387628	0.569281	-6.54013		3.178	4.069	4.048	3.981	3.706	4.534
CENPN	0.308376	8.90212	7.82925	0.000365738	0.0140873	0.786334	up	8.761	8.718	8.765	9.092	9.026	9.05
RNASEH2A	0.308034	10.2164	4.87126	0.00363836	0.0371205	-1.71725	up	10.033	10.103	10.051	10.253	10.444	10.414
ZNF396	0.30791	3.61529	1.30139	0.245442	0.425483	-6.15449		3.706	3.068	3.611	3.696	4.125	3.487
CTSB	0.307845	11.4001	8.56733	0.000231164	0.0124732	1.27236	up	11.265	11.25	11.223	11.536	11.558	11.569
TRAIP	0.307796	7.90188	4.94927	0.00338339	0.0354733	-1.63713	up	7.742	7.788	7.714	8.004	8.17	7.993
UBAC2-AS1	0.307223	4.64589	1.07952	0.325811	0.510757	-6.39979		4.211	5.054	4.211	4.512	5.11	4.776
RAB6B	0.30712	8.42144	3.09578	0.0240863	0.103573	-3.79138		8.366	8.27	8.168	8.392	8.693	8.64
LRMP	0.306888	9.77693	7.08757	0.000603049	0.0166583	0.249561	up	9.587	9.598	9.685	9.946	9.916	9.928
CACNB3	0.306805	6.62848	1.61065	0.163361	0.329172	-5.77576		6.836	6.288	6.301	6.563	6.992	6.791
DNASE1	0.306288	7.30303	4.33057	0.0061579	0.0484301	-2.29761	up	7.119	7.25	7.08	7.494	7.354	7.52
SCARNA9	0.306261	6.70692	3.25045	0.0200422	0.0933543	-3.59193		6.468	6.723	6.471	6.938	6.745	6.898
LPP	0.306239	9.98159	6.34637	0.00104027	0.0212605	-0.342258	up	9.797	9.81	9.878	10.16	10.071	10.173
GTPBP2	0.305909	9.78368	6.68611	0.000805304	0.0187171	-0.0636285	up	9.572	9.673	9.648	9.944	9.968	9.898
CACNA2D4	0.30581	9.99118	6.32056	0.00106118	0.0214447	-0.36396	up	9.866	9.872	9.777	10.12	10.114	10.198
TMEM81	0.305711	5.0845	1.37102	0.224156	0.400876	-6.07243		4.995	4.776	5.024	5.672	5.217	4.823
CDCA8	0.305593	9.56405	4.71924	0.0042015	0.0396651	-1.87597	up	9.428	9.381	9.425	9.593	9.797	9.761
PIGQ	0.305578	7.67878	4.00904	0.00858827	0.0574452	-2.66406		7.503	7.567	7.508	7.821	7.703	7.97
RNPEP	0.304932	10.8769	7.58549	0.00042909	0.0145139	0.615586	up	10.753	10.682	10.738	11.022	11.059	11.007
STAT2	0.30473	9.33613	5.22861	0.0026249	0.031489	-1.35739	up	9.201	9.162	9.188	9.38	9.555	9.53
CCDC167	0.304616	7.71909	2.61491	0.0436375	0.146327	-4.42918		7.713	7.677	7.311	7.832	7.906	7.876
TRIM38	0.30437	9.15888	3.36021	0.0176311	0.0864644	-3.45237		8.893	8.975	9.151	9.434	9.264	9.235
GGNBP2	0.304339	1.41859	0.846724	0.43276	0.609865	-6.62409		0.501	1.675	1.623	1.244	1.675	1.793
CENPH	0.304183	8.73526	6.47423	0.000943529	0.0203475	-0.235885	up	8.644	8.537	8.568	8.849	8.926	8.887
BBS9	0.304003	6.46034	2.16328	0.0783463	0.208751	-5.042		6.059	6.288	6.577	6.563	6.553	6.72
DBI	0.303798	9.97667	8.21188	0.00028703	0.0134569	1.0439	up	9.82	9.838	9.817	10.094	10.139	10.153
SCCPDH	0.303755	8.19961	4.28012	0.00648132	0.0493776	-2.35404	up	8.062	8.118	7.963	8.36	8.446	8.248
TMEM79	0.303441	5.63629	1.6995	0.145137	0.305864	-5.66132		5.131	5.549	5.774	5.935	5.66	5.77
ANKRD9	0.303435	6.49202	2.29707	0.0657297	0.187943	-4.86017		6.272	6.394	6.355	6.628	6.902	6.402
RFC5	0.303297	10.186	6.19037	0.00117437	0.0217772	-0.474611	up	10.046	10.013	10.044	10.345	10.404	10.264
KCNN4	0.303193	8.80004	5.03503	0.00312646	0.0341685	-1.55006	up	8.727	8.606	8.612	8.87	8.967	9.018
ARMCX3	0.30316	8.08226	3.88893	0.00976343	0.0621467	-2.80511		7.814	8.003	7.975	8.287	8.119	8.296
AGFG2	0.303024	6.64159	5.49461	0.00207966	0.028083	-1.10115	up	6.574	6.438	6.457	6.844	6.745	6.791
SLC4A2	0.30294	9.70863	5.5499	0.00198347	0.0273722	-1.04909	up	9.641	9.55	9.48	9.891	9.823	9.866
GIN1	0.302913	6.10355	4.05146	0.00821232	0.0560647	-2.61479		6.1	5.918	5.838	6.247	6.247	6.272
ADAM11	0.302811	3.54743	1.03881	0.342782	0.527193	-6.44171		3.902	3.068	3.218	3.886	3.261	3.949
SPINDOC	0.302618	8.08805	5.03149	0.00313662	0.0341848	-1.55364	up	8	7.938	7.872	8.254	8.31	8.155
NCAPG2	0.302532	11.0786	8.13316	0.000301457	0.0137073	0.991925	up	10.916	10.954	10.912	11.217	11.215	11.258
DPH6-DT	0.302501	3.12799	0.731121	0.494931	0.661824	-6.72007		3.34	3.218	2.372	3.886	2.6	3.352
ST8SIA6	0.302494	4.2724	0.967908	0.37407	0.556852	-6.51211		4.118	4.393	3.853	5.058	3.965	4.248
FLNA	0.302469	14.4436	5.98487	0.00138287	0.0229812	-0.653361	up	14.346	14.251	14.28	14.56	14.663	14.56
GINM1	0.30243	8.54186	4.50189	0.00518942	0.0445343	-2.10891	up	8.284	8.503	8.385	8.644	8.729	8.706
PARP10	0.302235	8.24927	6.11817	0.00124317	0.0220282	-0.536836	up	8.098	8.106	8.091	8.317	8.429	8.455
MCM8	0.301845	10.3791	5.99644	0.00137005	0.0229572	-0.643168	up	10.179	10.202	10.304	10.533	10.566	10.491
RACGAP1	0.30164	10.5231	5.12147	0.00288996	0.0331309	-1.46337	up	10.36	10.436	10.32	10.594	10.677	10.751
CYP2W1	0.301638	3.46662	0.80739	0.453237	0.626602	-6.65799		2.837	4.069	3.041	3.981	3.261	3.611
TRIM22	0.30102	10.0165	8.03855	0.000319936	0.0137073	0.928766	up	9.855	9.861	9.882	10.133	10.194	10.174
SOAT1	0.300954	9.87564	5.15462	0.0028048	0.0326561	-1.43041	up	9.788	9.614	9.774	10.029	10.023	10.026
BBS2	0.300916	8.11178	2.81691	0.0338595	0.125982	-4.15842		7.829	8.191	7.865	8.262	8.214	8.31
GLYCTK	0.300786	6.15844	1.78995	0.128647	0.282676	-5.54297		6.1	6.247	5.677	6.483	6.197	6.247
KLF6	0.300618	9.77514	5.72167	0.00171591	0.0257498	-0.889928	up	9.717	9.562	9.595	9.925	9.916	9.935
CD300A	0.30001	6.67015	2.12598	0.0822986	0.214973	-5.09259		6.716	6.418	6.426	6.814	7.042	6.604
BPNT1	0.299581	9.1062	3.75619	0.0112789	0.0676523	-2.96359		8.923	8.973	8.972	9.119	9.244	9.405
PCNA	0.299568	11.7464	8.84495	0.00019627	0.0116991	1.44398	up	11.598	11.602	11.59	11.909	11.887	11.893
TPM4	0.29909	13.0694	7.90874	0.000347492	0.0138311	0.840876	up	12.892	12.912	12.955	13.219	13.236	13.202
GLRX	0.299041	7.53584	3.01243	0.0266348	0.10932	-3.90014		7.33	7.264	7.566	7.618	7.804	7.634
KIF11	0.298932	11.8368	8.28091	0.00027504	0.0133877	1.08906	up	11.684	11.679	11.699	12	12.003	11.956
MDFIC	0.298889	6.43682	3.64943	0.0126919	0.0723904	-3.09304		6.306	6.319	6.237	6.507	6.499	6.753
BST2	0.298453	9.17832	6.43687	0.00097067	0.0206223	-0.266772	up	9.006	9.094	8.988	9.303	9.364	9.316
AURKB	0.298433	9.35329	5.20374	0.00268385	0.0318612	-1.38185	up	9.186	9.293	9.134	9.558	9.479	9.471
C10orf91	0.298249	9.04392	3.21943	0.0207886	0.0955757	-3.63167		8.765	8.872	9.047	9.308	9.152	9.119
NRIP3	0.297982	9.24688	7.96484	0.000335256	0.0138311	0.879037	up	9.127	9.06	9.106	9.399	9.394	9.395
PBLD	0.297716	4.87851	1.25444	0.260813	0.443141	-6.20856		4.89	4.945	4.354	4.886	4.776	5.42
KCNQ1	0.297643	7.09897	2.08039	0.0874128	0.223491	-5.15433		6.996	6.774	7.08	7.027	7.491	7.226
MFAP4	0.29761	11.3019	5.88609	0.00149821	0.0240657	-0.741124	up	11.207	11.104	11.149	11.387	11.467	11.498
TSC22D4	0.297539	8.68011	5.63158	0.00185064	0.0265471	-0.972927	up	8.596	8.491	8.506	8.796	8.899	8.792
CENPK	0.297421	9.25802	2.80244	0.0344739	0.127262	-4.17769		8.969	9.106	9.253	9.558	9.267	9.395
SLC27A1	0.297419	7.65894	3.15462	0.02245	0.0996068	-3.71514		7.43	7.668	7.433	7.743	7.94	7.74
ATP2B1-AS1	0.297376	4.83361	3.03685	0.0258585	0.10778	-3.86818		4.848	4.704	4.502	5.058	4.929	4.96
HPSE	0.297277	6.36166	1.75392	0.134979	0.291523	-5.59031		6.218	6.264	6.157	6.883	6.247	6.402
RGS16	0.296627	9.82211	7.62752	0.000417303	0.0144596	0.645409	up	9.671	9.709	9.641	9.976	9.99	9.946
ZKSCAN3	0.296239	8.2597	6.95807	0.000661022	0.0172943	0.150362	up	8.148	8.057	8.13	8.392	8.397	8.435
TP53INP1	0.296107	6.58361	1.64662	0.155728	0.319026	-5.72967		6.651	6.418	6.237	6.844	6.949	6.402
FLOT2	0.295986	10.8711	5.17577	0.00275196	0.0322629	-1.40946	up	10.762	10.687	10.721	10.922	11.087	11.048
NCAPH	0.295835	10.2682	5.00638	0.00320969	0.0345222	-1.57902	up	10.197	10.069	10.095	10.335	10.442	10.471
TBC1D16	0.295619	9.26019	3.00863	0.0267579	0.109546	-3.90512		8.966	9.106	9.265	9.525	9.398	9.301
NNT-AS1	0.29553	7.53114	4.77434	0.00398655	0.0389179	-1.81804	up	7.314	7.501	7.335	7.66	7.669	7.707
CD1D	0.294959	6.80416	3.78995	0.0108697	0.066277	-2.92302		6.593	6.674	6.703	6.976	6.811	7.068
LOC100288798	0.29443	5.93876	1.58162	0.169786	0.336884	-5.8127		5.859	5.678	5.838	6.128	5.71	6.42
PLXNB1	0.294196	6.45732	1.77924	0.130497	0.285283	-5.55707		6.231	6.543	6.157	6.483	6.433	6.898
IER2	0.294108	10.2592	4.03267	0.00837648	0.0568243	-2.63658		10.163	10.2	9.973	10.461	10.37	10.388
SGSM2	0.293904	9.00549	3.91734	0.00946981	0.0611431	-2.77154		8.81	8.989	8.776	9.217	9.073	9.167
CEP57	0.293777	10.2156	6.33103	0.00105264	0.0213442	-0.355152	up	10.003	10.083	10.12	10.392	10.351	10.344
NEK8	0.293487	6.20471	2.41092	0.0566837	0.171072	-4.70539		6.218	5.896	6.059	6.288	6.218	6.548
FLVCR1-DT	0.293408	5.3539	2.86523	0.0318931	0.121865	-4.09421		5.085	5.184	5.352	5.387	5.66	5.455
BDH2	0.293385	7.55574	4.01137	0.00856711	0.0574002	-2.66134		7.309	7.501	7.417	7.6	7.742	7.766
TNFSF9	0.293259	7.73635	4.72605	0.00417423	0.0395599	-1.86879	up	7.543	7.594	7.632	7.791	7.982	7.876
PLA2G15	0.293239	6.94527	4.52346	0.00508031	0.0440589	-2.08548	up	6.74	6.843	6.813	7.094	6.992	7.19
KIRREL2	0.293217	4.68017	0.858869	0.426579	0.604523	-6.61337		5.131	4.512	3.958	5.017	5.049	4.415
C9orf43	0.293131	3.39199	0.673527	0.52813	0.691673	-6.76359		2.6	3.784	3.352	4.146	3.6	2.869
GOLGA2P5	0.292949	6.32307	2.44813	0.0540224	0.165995	-4.65486		6.231	6.288	6.011	6.43	6.313	6.666
CCDC15	0.292904	8.04692	3.33797	0.0180922	0.0879116	-3.48051		7.722	7.951	8.029	8.164	8.238	8.178
SLC24A1	0.292819	6.77837	2.30668	0.0649099	0.186307	-4.8471		6.638	6.723	6.535	7.188	6.821	6.766
GGA2	0.292779	11.5006	6.93098	0.000673959	0.017367	0.129392	up	11.333	11.377	11.353	11.659	11.688	11.594
PROCR	0.292622	6.05704	3.74106	0.0114679	0.0684356	-2.98182		5.859	5.942	5.932	6.128	6.122	6.36
CASTOR1	0.292622	3.5892	0.944436	0.384921	0.566401	-6.53465		3.706	2.885	3.737	3.317	3.793	4.096
ARHGAP23	0.292503	4.75856	6.05381	0.00130847	0.0225287	-0.59283	up	4.629	4.639	4.569	4.886	4.972	4.856
STXBP1	0.292464	6.43344	3.62496	0.0130432	0.0737417	-3.12295		6.153	6.319	6.389	6.494	6.579	6.666
TMEM87B	0.292437	8.1277	4.65467	0.00447048	0.0409941	-1.94442	up	8	7.976	7.969	8.308	8.359	8.155
HMCES	0.292401	7.9388	3.54464	0.0142756	0.0773115	-3.2218		7.968	7.713	7.697	8.1	8.078	8.078
LOC400684	0.292358	4.46358	1.16374	0.29295	0.47876	-6.30986		4.848	4.146	3.958	4.776	4.639	4.415
SSBP3	0.292319	9.15648	3.12482	0.0232628	0.101763	-3.7537		9.104	8.846	9.081	9.235	9.423	9.249
GPR55	0.292301	3.82645	1.26265	0.258065	0.439689	-6.19919		3.465	3.528	4.048	4.069	3.6	4.248
ISYNA1	0.292269	6.77761	1.84333	0.119805	0.271483	-5.47239		6.798	6.607	6.489	7.167	6.63	6.974
DERA	0.292205	9.01103	7.65731	0.000409176	0.0144241	0.666454	up	8.873	8.85	8.872	9.158	9.192	9.121
ALKBH7	0.292157	8.21585	2.53726	0.0481768	0.155371	-4.53407		8.237	8.138	7.834	8.338	8.302	8.446
LINC01970	0.291944	2.69413	0.471779	0.65538	0.790159	-6.89128		1.488	3.784	2.372	2.317	2.985	3.218
HMX2	0.291635	8.46992	6.00856	0.00135676	0.0229196	-0.632498	up	8.3	8.363	8.31	8.595	8.566	8.686
CHRNA6	0.291378	3.03706	1.42567	0.208653	0.383994	-6.00657		2.837	3.218	2.619	3.317	3.362	2.869
ETFB	0.291344	8.80015	5.77488	0.00164167	0.025372	-0.841392	up	8.696	8.655	8.612	8.971	8.993	8.873
HOOK2	0.291148	6.43932	1.65179	0.154661	0.317596	-5.72302		6.019	6.607	6.254	6.775	6.579	6.402
TMEM59	0.291108	9.70058	6.03167	0.00133184	0.022749	-0.612208	up	9.528	9.612	9.525	9.862	9.887	9.789
SEPTIN8	0.290912	9.76486	6.90857	0.00068488	0.0174205	0.111993	up	9.665	9.574	9.619	9.939	9.898	9.893
APEX2	0.290538	8.54546	3.30466	0.0188084	0.0896682	-3.52279		8.39	8.397	8.414	8.545	8.659	8.868
C5	0.290344	8.07095	5.06292	0.00304779	0.0337333	-1.52197	up	7.887	7.886	8.004	8.154	8.284	8.21
PRORSD1P	0.290207	3.68298	0.850436	0.430863	0.608255	-6.62082		4.118	2.885	3.611	3.981	3.487	4.017
PAN2	0.290092	9.29365	4.02973	0.00840252	0.0568813	-2.64		9.146	9.238	9.062	9.427	9.351	9.538
CASP10	0.290043	7.78954	3.68403	0.0122132	0.0707465	-3.0509		7.636	7.567	7.73	7.813	7.94	8.05
USP18	0.289984	6.9305	3.69013	0.0121309	0.0705317	-3.04348		6.691	6.914	6.752	6.976	7.121	7.129
ATG16L2	0.289924	9.60269	3.01704	0.0264864	0.109123	-3.89411		9.265	9.497	9.611	9.799	9.728	9.716
TIMELESS	0.289917	11.3295	6.53064	0.000904202	0.0199093	-0.189541	up	11.196	11.174	11.184	11.451	11.432	11.541
APAF1	0.28971	10.8062	8.24251	0.000281635	0.0134071	1.06399	up	10.661	10.645	10.677	10.961	10.932	10.96
RAB17	0.289298	3.94865	1.11066	0.313313	0.498271	-6.36703		3.34	3.784	4.288	4.146	4.281	3.853
SLC27A5	0.289229	3.69565	0.622908	0.558496	0.717438	-6.79933		3.178	3.988	3.487	4.37	4.281	2.869
ANO10	0.28915	4.26769	1.85183	0.118455	0.269586	-5.46111		4.37	4.146	3.853	4.305	4.328	4.604
ITGB7	0.288952	6.92098	4.16588	0.00728793	0.0525941	-2.48329		6.836	6.79	6.703	6.951	7.094	7.151
C1orf112	0.288919	9.7509	5.64232	0.00183395	0.0264252	-0.962977	up	9.618	9.645	9.557	9.968	9.845	9.873
CMTM1	0.28879	5.09114	1.06622	0.331278	0.515712	-6.41361		4.508	4.945	5.387	5.604	5.049	5.054
HELLS	0.288707	11.8996	3.49016	0.0151857	0.0799651	-3.28938		11.677	11.734	11.855	12.184	11.954	11.994
TBC1D19	0.288587	5.06973	2.83167	0.0332449	0.124957	-4.13877		4.995	4.945	4.836	5.316	5.316	5.01
BVES	0.288483	9.03845	3.43864	0.0161066	0.0824578	-3.35371		8.808	8.865	9.01	9.297	9.066	9.185
ORC6	0.288199	9.07173	4.24073	0.0067474	0.0503669	-2.39838		8.896	8.865	9.022	9.267	9.264	9.116
PLP2	0.287662	10.2255	5.64012	0.00183734	0.0264446	-0.965008	up	10.122	10.032	10.091	10.296	10.405	10.407
OAF	0.287474	9.02984	6.24953	0.00112128	0.021686	-0.424082	up	8.849	8.95	8.86	9.139	9.204	9.178
CHPF	0.286705	6.6547	1.83925	0.120459	0.272436	-5.4778		6.701	6.656	6.177	6.683	6.835	6.877
RAP1GAP	0.286317	5.71493	1.68539	0.147891	0.30931	-5.67962		5.639	5.59	5.486	5.961	6.122	5.492
ADCY4	0.285903	4.99672	1.67312	0.150329	0.312433	-5.69551		4.569	5.054	4.938	4.886	5.316	5.217
TCEA2	0.285829	5.51889	0.98624	0.365767	0.549311	-6.49424		5.859	5.489	4.78	5.454	5.688	5.843
WDR76	0.285783	9.88973	5.41696	0.00222401	0.029164	-1.17496	up	9.753	9.682	9.806	9.971	10.074	10.054
C1RL-AS1	0.285659	7.27984	2.22166	0.0725533	0.199646	-4.96269		6.985	7.057	7.369	7.55	7.456	7.263
FRRS1	0.285603	7.41009	3.58708	0.0136088	0.0754186	-3.16944		7.349	7.104	7.349	7.58	7.567	7.511
SKA2	0.285379	9.46724	4.63504	0.00455616	0.0414055	-1.96536	up	9.245	9.368	9.361	9.58	9.699	9.551
GATM	0.284987	4.51114	1.10749	0.314565	0.499739	-6.37039		3.902	4.574	4.629	5.017	4.529	4.415
HLA-A	0.284965	7.11363	3.93103	0.00933188	0.0605956	-2.7554		6.908	6.962	7.043	7.217	7.381	7.17
RPS6KA1	0.284767	11.8666	6.20223	0.0011635	0.0217006	-0.464447	up	11.774	11.707	11.691	11.959	12.05	12.018
C2orf48	0.28464	7.06423	1.69391	0.146221	0.307113	-5.66857		6.593	7.069	7.105	7.335	7.013	7.272
MUS81	0.284633	9.42195	4.98021	0.00328797	0.0349848	-1.60559	up	9.284	9.28	9.275	9.669	9.535	9.488
EDEM1	0.284628	11.5346	6.87674	0.000700753	0.0174945	0.0871849	up	11.387	11.375	11.415	11.667	11.726	11.637
MYO15B	0.284594	9.36548	2.12481	0.082426	0.215219	-5.09418		8.963	9.308	9.399	9.626	9.522	9.375
KALRN	0.28434	2.9759	0.785507	0.464933	0.637238	-6.6763		3.008	2.656	2.837	3.178	3.793	2.383
HIST3H2BB	0.284153	8.30684	3.14163	0.0228001	0.100601	-3.73192		8.247	8.157	8.091	8.298	8.6	8.449
ADA	0.284119	8.12379	4.2002	0.00703417	0.0514596	-2.44425		7.906	7.995	8.044	8.322	8.322	8.155
MS4A6A	0.284026	8.74348	6.09001	0.00127126	0.022305	-0.561272	up	8.634	8.59	8.581	8.82	8.899	8.937
CENPU	0.283935	9.55519	5.42784	0.00220311	0.0290801	-1.16457	up	9.339	9.469	9.431	9.65	9.743	9.699
IFFO1	0.283905	7.4171	2.463	0.0529966	0.164217	-4.63469		7.42	7.117	7.288	7.564	7.393	7.72
BBS12	0.28373	4.93589	1.48248	0.193608	0.365362	-5.93691		5.085	4.574	4.722	5.141	5.316	4.776
CDC6	0.283508	10.3015	5.1819	0.00273686	0.0322006	-1.4034	up	10.182	10.139	10.159	10.539	10.376	10.415
ZWINT	0.283488	11.2397	6.14871	0.00121351	0.0220282	-0.510438	up	11.155	11.104	11.034	11.36	11.403	11.381
PLSCR1	0.283338	8.68077	3.72703	0.0116464	0.0691808	-2.99877		8.523	8.526	8.568	8.772	8.719	8.976
CRELD2	0.283245	7.33593	6.40776	0.000992455	0.0208459	-0.290955	up	7.226	7.147	7.21	7.431	7.491	7.511
WDR1	0.283151	11.7499	7.91825	0.000345381	0.0138311	0.847367	up	11.625	11.594	11.605	11.878	11.881	11.916
FIBCD1	0.283045	8.49264	3.51096	0.0148308	0.0787336	-3.26353		8.486	8.315	8.252	8.567	8.606	8.73
RAB23	0.283029	8.24629	3.42454	0.0163695	0.0833073	-3.37138		8.068	8.099	8.148	8.421	8.516	8.226
HIST2H4A	0.282739	3.74033	1.24487	0.264049	0.446932	-6.21945		3.59	3.988	3.218	4.069	3.965	3.611
TRIM59-IFT80	0.282488	5.4004	2.7113	0.0386351	0.136132	-4.29955		5.131	5.489	5.158	5.544	5.549	5.532
TMX4	0.28246	9.56771	4.01697	0.00851651	0.0572291	-2.65483		9.44	9.429	9.41	9.612	9.666	9.849
FAM111A-DT	0.282434	4.6172	1.83468	0.121195	0.27367	-5.48386		4.696	4.23	4.502	4.976	4.696	4.604
PXN	0.282298	8.36667	2.67579	0.0404013	0.139608	-4.34722		8.262	8.261	8.154	8.36	8.438	8.726
MEGF9	0.282239	7.52646	2.42326	0.0557862	0.169474	-4.68863		7.607	7.18	7.369	7.587	7.691	7.725
URB1-AS1	0.282169	3.51608	1.53098	0.181578	0.351333	-5.87653		3.706	3.068	3.352	3.455	3.793	3.724
FANCA	0.282051	10.0914	2.74693	0.0369463	0.132645	-4.25182		9.805	10.018	10.028	10.397	10.102	10.198
LOC101929054	0.281807	2.55167	0.457215	0.665176	0.796444	-6.89892		2.339	1.675	3.218	1.606	2.985	3.487
GXYLT1	0.28163	8.93686	2.91064	0.0301583	0.118253	-4.03408		8.896	8.701	8.791	9.198	8.902	9.133
CD300LF	0.281496	7.62712	3.53458	0.0144388	0.0776492	-3.23423		7.503	7.533	7.423	7.894	7.784	7.626
VEGFB	0.281204	7.37999	2.45528	0.0535264	0.165336	-4.64516		7.457	7.17	7.092	7.487	7.644	7.431
GINS1	0.281192	10.0775	4.68156	0.00435616	0.0405712	-1.91585	up	9.896	9.943	9.971	10.157	10.326	10.171
SLC20A1	0.280968	10.2399	4.42606	0.00559487	0.0461917	-2.19188	up	10.023	10.139	10.136	10.475	10.302	10.364
LOC643072	0.280794	7.12953	3.37314	0.017369	0.0859834	-3.43604		6.945	7.092	6.931	7.13	7.304	7.376
PIK3R5	0.28057	6.96951	3.13813	0.0228958	0.100911	-3.73646		6.88	6.949	6.659	7.027	7.142	7.161
FCGR1A	0.280326	9.01303	2.91293	0.0300736	0.118061	-4.03105		8.926	8.999	8.693	9.052	9.2	9.208
VAMP4	0.280154	7.52235	4.47313	0.0053391	0.0453278	-2.14028	up	7.376	7.376	7.395	7.67	7.765	7.552
PCED1B	0.280149	4.72722	0.886093	0.412966	0.594076	-6.58892		4.801	5.002	3.958	4.932	4.529	5.141
CDKN2C	0.279822	10.718	6.53193	0.000903323	0.0199093	-0.188483	up	10.558	10.548	10.628	10.855	10.826	10.892
ARHGAP4	0.279791	11.706	6.24202	0.00112786	0.021686	-0.430475	up	11.535	11.536	11.627	11.879	11.822	11.836
PPP1R3G	0.279785	3.73852	0.823528	0.444751	0.620122	-6.64423		4.118	3.068	3.611	3.455	4.328	3.853
CDK2	0.279745	10.2638	5.5149	0.00204374	0.0279196	-1.082	up	10.177	10.089	10.106	10.355	10.382	10.473
HADH	0.279442	10.1436	6.56122	0.000883679	0.0196821	-0.164565	up	9.98	10.037	9.994	10.234	10.294	10.322
ARID5B	0.278891	5.86726	1.49292	0.190957	0.362464	-5.92399		5.698	5.648	5.838	5.702	5.916	6.402
CDK5	0.278821	7.26122	3.99773	0.00869182	0.0578388	-2.67725		7.201	7.035	7.129	7.324	7.502	7.376
CCS	0.278773	6.69942	1.88229	0.113742	0.263438	-5.42059		6.519	6.607	6.554	6.701	6.645	7.17
RFX2	0.278749	8.44071	3.77866	0.0110046	0.0668467	-2.93657		8.215	8.426	8.263	8.634	8.495	8.611
CCDC163	0.27853	4.10801	1.98285	0.0994912	0.242449	-5.28594		3.802	4.146	3.958	4.218	4.048	4.476
GUSB	0.278456	9.10118	5.71263	0.00172889	0.0257498	-0.898204	up	8.995	8.996	8.896	9.22	9.29	9.211
WASH2P	0.278444	6.36288	0.923853	0.39464	0.576064	-6.55408		5.613	6.504	6.554	6.218	6.484	6.804
MIR3153	0.278037	4.69244	1.37221	0.223805	0.400582	-6.071		4.569	4.31	4.78	5.184	4.776	4.534
ITGAV	0.277993	8.22261	3.57835	0.0137431	0.0758357	-3.18019		8.207	8.081	7.963	8.397	8.41	8.278
BIRC5	0.277939	10.2077	4.60208	0.00470425	0.0421584	-2.00065	up	10.108	9.995	10.103	10.274	10.335	10.431
FGD3	0.277892	8.34973	3.7251	0.0116712	0.0692645	-3.00111		8.237	8.308	8.087	8.573	8.438	8.455
NANOS1	0.277815	6.4666	1.8514	0.118523	0.269668	-5.46168		6.534	6.438	6.011	6.574	6.716	6.526
HMGB2	0.277609	12.1408	6.34864	0.00103846	0.0212571	-0.340355	up	11.994	12.013	11.999	12.266	12.231	12.342
ZFP90	0.277466	8.40275	3.02547	0.0262172	0.108538	-3.88307		8.271	8.099	8.422	8.592	8.474	8.559
MBNL2	0.27725	7.96396	3.53972	0.0143552	0.0774254	-3.22788		7.858	7.805	7.813	7.963	8.244	8.101
DHRS4L2	0.276971	7.50333	5.54925	0.00198457	0.0273722	-1.0497	up	7.338	7.324	7.433	7.635	7.691	7.599
PMEPA1	0.276882	5.44074	1.82788	0.122299	0.275392	-5.49287		5.613	5.184	5.11	5.454	5.58	5.704
CABLES2	0.276695	7.34894	3.07272	0.0247633	0.104979	-3.82138		7.264	7.239	7.129	7.55	7.313	7.599
LRRN4CL	0.27648	2.43301	0.416485	0.69296	0.815602	-6.9191		2.837	1.675	2.372	1.244	3.6	2.869
FAM83D	0.276474	8.26153	5.11846	0.00289785	0.0331309	-1.46638	up	8.08	8.21	8.08	8.392	8.362	8.446
EGR1	0.276385	8.43978	1.62339	0.160616	0.325882	-5.75947		8.291	8.585	8.029	8.78	8.401	8.553
TACC3	0.276309	10.9007	5.82289	0.00157787	0.0249271	-0.797917	up	10.804	10.783	10.701	10.999	11.082	11.036
CAST	0.27622	10.083	7.6526	0.00041045	0.0144241	0.663128	up	9.973	9.928	9.933	10.217	10.21	10.236
MYO18A	0.276184	10.0067	6.61444	0.000849242	0.0193495	-0.121344	up	9.911	9.836	9.859	10.16	10.167	10.107
PARP2	0.276158	8.79293	5.29699	0.00247041	0.0307881	-1.2906	up	8.612	8.74	8.612	8.968	8.902	8.923
LIMA1	0.275942	9.07401	4.41787	0.00564074	0.0463051	-2.20089	up	8.926	9.043	8.839	9.244	9.207	9.185
GDI1	0.275896	9.52133	5.78806	0.00162386	0.0252001	-0.829427	up	9.317	9.424	9.409	9.648	9.701	9.629
SKIL	0.275891	9.71666	3.2333	0.0204511	0.0945392	-3.61389		9.526	9.523	9.688	10.002	9.782	9.78
HPS3	0.275796	9.52005	7.10294	0.000596573	0.016599	0.261217	up	9.416	9.382	9.348	9.679	9.66	9.635
ADCY7	0.275554	10.5559	7.91442	0.00034623	0.0138311	0.844753	up	10.432	10.424	10.398	10.696	10.703	10.682
C2orf81	0.275554	3.24599	0.77371	0.471327	0.642724	-6.68601		3.178	3.528	2.619	3.317	3.965	2.869
STX12	0.275466	8.33321	3.33208	0.0182166	0.0882829	-3.48797		8.068	8.261	8.258	8.573	8.362	8.478
MPND	0.275417	7.33596	3.53261	0.0144711	0.0777465	-3.23668		7.349	7.129	7.117	7.511	7.502	7.408
LCP2	0.275329	9.95631	7.25808	0.00053553	0.0158763	0.377597	up	9.818	9.829	9.809	10.108	10.054	10.12
STX17	0.275239	8.05023	3.27271	0.019525	0.0918621	-3.56349		7.936	7.767	8.034	8.147	8.138	8.278
TRMT2B	0.274951	8.69472	4.20742	0.00698209	0.0512762	-2.43606		8.452	8.676	8.544	8.832	8.816	8.849
APOL2	0.274797	6.95726	2.8815	0.0312593	0.120552	-4.07264		6.963	6.82	6.677	7.064	7.217	7.003
ARAP1	0.274778	10.4111	7.28175	0.00052687	0.0157087	0.39515	up	10.268	10.274	10.279	10.589	10.535	10.522
SNAPIN	0.274692	8.3066	2.62205	0.0432437	0.145492	-4.41955		8.116	8.339	8.053	8.326	8.588	8.417
DUSP16	0.2746	6.15156	2.74351	0.037105	0.132832	-4.2564		5.884	6.198	5.961	6.247	6.218	6.402
STARD10	0.27412	3.45736	1.37375	0.223355	0.400283	-6.06916		3.465	2.885	3.611	3.696	3.6	3.487
TGFB1	0.274062	9.77765	4.23365	0.00679649	0.0504967	-2.40637		9.719	9.592	9.611	9.885	9.844	10.015
SENCR	0.273747	4.22359	2.51937	0.0492935	0.157466	-4.55829		3.902	4.146	4.211	4.218	4.388	4.476
GOLGA2	0.273578	8.80549	6.21551	0.00115146	0.0217006	-0.453086	up	8.682	8.701	8.622	8.987	8.905	8.935
FLT4	0.273577	6.23663	1.91102	0.109471	0.257193	-5.38225		5.859	6.264	6.177	6.563	6.197	6.36
NUTM2D	0.273541	4.52465	1.03109	0.34608	0.52999	-6.44954		4.211	4.23	4.722	4.146	4.929	4.909
SNX24	0.273495	6.54505	2.01792	0.0949612	0.23527	-5.23871		6.638	6.264	6.323	6.844	6.499	6.702
SNAP25	0.273441	6.06041	2.50349	0.0503076	0.159251	-4.57979		6.019	5.843	5.908	6.411	6.047	6.133
TSTD3	0.273279	4.75706	1.37829	0.222034	0.398907	-6.06374		4.444	4.393	5.024	4.932	4.696	5.054
ZNF347	0.273156	5.9	3.28279	0.0192957	0.0912828	-3.55064		5.672	5.781	5.838	6.15	5.896	6.063
PILRA	0.273096	4.57317	1.12025	0.309547	0.494845	-6.35683		4.444	4.512	4.354	4.776	5.155	4.198
TECPR1	0.273035	7.87185	6.2206	0.00114688	0.0217006	-0.448738	up	7.707	7.753	7.746	8.045	8.032	7.948
PTPRC	0.272992	11.0273	5.69824	0.00174981	0.0258779	-0.911407	up	10.855	10.864	10.953	11.182	11.114	11.196
CD68	0.272919	9.01507	4.29881	0.00635929	0.0491022	-2.33309	up	8.852	8.989	8.795	9.109	9.148	9.197
CKS1B	0.272888	9.79332	7.08712	0.000603243	0.0166583	0.249214	up	9.69	9.656	9.625	9.933	9.95	9.907
LOC441204	0.272644	3.15719	0.807898	0.452968	0.626432	-6.65756		3.34	2.885	2.837	2.6	3.793	3.487
ZFYVE19	0.272318	7.82242	2.83576	0.0330769	0.12457	-4.13334		7.871	7.622	7.566	8.045	7.949	7.882
CBR3-AS1	0.272284	4.97074	0.572549	0.589773	0.742021	-6.83249		4.211	5.233	5.059	5.604	5.518	4.198
CMIP	0.272	10.5247	5.4966	0.00207611	0.0280693	-1.09927	up	10.344	10.467	10.355	10.689	10.631	10.662
MST1	0.271997	3.07525	0.461968	0.66197	0.79397	-6.89645		1.993	3.784	3.041	2.317	3.706	3.611
RADX	0.271981	7.57917	1.53878	0.179714	0.348667	-5.86676		7.144	7.429	7.756	7.841	7.784	7.52
CDK14	0.271951	4.99368	1.74579	0.13645	0.293816	-5.60096		4.753	5.145	4.676	4.932	5.273	5.184
HIST1H3I	0.271884	11.8219	4.96337	0.00333952	0.0352899	-1.62274	up	11.731	11.683	11.643	11.87	12.006	11.997
RAB11B-AS1	0.271646	5.90212	2.09895	0.0852923	0.219898	-5.12922		5.774	5.961	5.564	5.935	5.961	6.218
FDFT1	0.271644	11.1803	7.43208	0.000475546	0.0149414	0.505342	up	11.023	11.077	11.033	11.305	11.326	11.317
ZMAT3	0.271357	9.2185	4.42066	0.00562504	0.0462468	-2.19781	up	9.016	9.057	9.176	9.367	9.286	9.409
EPHB4	0.271334	9.58723	6.78573	0.000748557	0.0181114	0.0156673	up	9.446	9.449	9.46	9.722	9.768	9.679
HSD17B13	0.271151	2.95007	0.355892	0.735292	0.84423	-6.94584		1.488	3.218	3.737	4.218	2.383	2.656
JUND	0.271012	10.6207	6.27677	0.00109777	0.0216466	-0.400953	up	10.529	10.469	10.457	10.79	10.712	10.767
PLAUR	0.270859	8.9968	5.00689	0.00320821	0.0345222	-1.57851	up	8.849	8.818	8.917	9.19	9.152	9.055
TAX1BP3	0.270606	3.68734	0.737007	0.491621	0.659189	-6.71546		4.37	3.068	3.218	3.696	4.048	3.724
SRGAP2C	0.270321	7.80172	2.50656	0.0501097	0.159104	-4.57563		7.701	7.456	7.843	8.009	7.876	7.925
FEN1	0.270282	10.7736	8.07235	0.000313187	0.0137073	0.951413	up	10.644	10.631	10.64	10.91	10.906	10.91
LOC100507507	0.270145	5.38242	2.6262	0.0430168	0.145189	-4.41396		5.316	5.184	5.242	5.638	5.61	5.304
PIF1	0.270086	7.06652	1.4822	0.193678	0.365423	-5.93725		6.548	7.129	7.117	7.29	7.034	7.281
C3orf38	0.270082	8.78465	6.83102	0.000724312	0.0177919	0.0513611	up	8.644	8.665	8.64	8.937	8.949	8.873
APOLD1	0.269569	7.31702	2.82628	0.0334679	0.125393	-4.14594		7.022	7.18	7.344	7.479	7.517	7.36
DOCK5	0.269562	11.0684	3.79194	0.0108461	0.066227	-2.92064		10.866	10.951	10.984	11.307	11.085	11.217
RNU4-2	0.269547	5.01166	0.936302	0.388739	0.570457	-6.54236		4.508	5.233	4.89	4.819	5.66	4.96
LOC100130987	0.269298	2.66687	0.793478	0.460648	0.632912	-6.66968		2.339	2.885	2.372	2.317	2.6	3.487
SLC25A20	0.269257	6.93008	2.15554	0.0791496	0.210023	-5.0525		6.754	6.656	6.976	7.142	7.192	6.859
KLHL7-DT	0.269051	4.36854	1.67124	0.150706	0.312913	-5.69793		4.508	4.146	4.048	4.305	4.487	4.717
ORAI2	0.268945	7.28683	1.80772	0.125632	0.278916	-5.51952		7.022	7.047	7.388	7.239	7.373	7.651
PROCA1	0.268869	4.55599	0.664276	0.533598	0.696556	-6.7703		3.802	4.146	5.316	4.776	4.819	4.476
TRIM32	0.268828	8.02605	3.24207	0.0202408	0.093928	-3.60265		7.871	7.861	7.942	8.211	7.995	8.276
RCN3	0.268695	4.83629	1.8077	0.125636	0.278916	-5.51955		4.569	4.512	5.024	4.886	4.972	5.054
ZNF211	0.26837	7.78753	3.56044	0.0140231	0.0764983	-3.20227		7.64	7.567	7.752	7.807	7.965	7.993
FBXO46	0.267798	8.20218	4.98551	0.00327194	0.0349103	-1.6002	up	8.062	8.145	7.998	8.33	8.296	8.382
LINC00847	0.267781	5.52588	2.4613	0.0531132	0.164453	-4.637		5.577	5.282	5.316	5.518	5.783	5.678
CPEB3	0.267565	7.34197	3.42059	0.0164441	0.0835528	-3.37634		7.281	7.08	7.264	7.431	7.417	7.579
RTL6	0.267475	7.59445	2.31488	0.0642187	0.184857	-4.83594		7.67	7.227	7.486	7.711	7.753	7.72
ITGB1	0.267435	10.8888	5.56565	0.00195702	0.0273722	-1.03434	up	10.696	10.77	10.8	11.029	10.974	11.064
ELK3	0.267265	8.99353	3.8208	0.0105104	0.0650082	-2.88611		8.917	8.928	8.734	9.143	9.061	9.178
RRAGA	0.267141	8.21179	2.89919	0.0305859	0.119201	-4.04922		8.215	8.039	7.98	8.236	8.479	8.322
MPP3	0.267059	2.64324	1.30782	0.243402	0.423034	-6.147		2.837	2.073	2.619	2.837	2.837	2.656
FILIP1L	0.267014	5.57011	1.72736	0.139845	0.298434	-5.62504		5.504	5.648	5.158	5.518	5.859	5.734
SLC6A8	0.266185	6.41941	1.40281	0.215012	0.390974	-6.03426		6.353	6.574	5.932	6.377	6.754	6.526
TMEM67	0.266095	6.90095	2.67813	0.0402827	0.139552	-4.34408		6.626	6.82	6.858	6.911	7.001	7.19
KIF2C	0.265936	10.4235	3.58991	0.0135656	0.0752546	-3.16597		10.258	10.371	10.242	10.427	10.603	10.64
FAM8A1	0.265832	8.84084	5.23585	0.00260804	0.031489	-1.3503	up	8.717	8.628	8.779	8.973	8.991	8.957
SNX20	0.265813	8.88932	3.69915	0.0120105	0.0702435	-3.03254		8.86	8.618	8.791	8.984	9.039	9.043
C17orf64	0.26564	2.22832	1.10387	0.316002	0.501255	-6.37422		1.993	1.675	2.619	2.317	2.383	2.383
CYB5RL	0.265529	7.90393	1.89613	0.111663	0.260446	-5.40213		7.618	7.746	7.949	8.276	7.848	7.987
STS	0.265523	6.28936	1.72306	0.140649	0.299336	-5.63065		6.272	5.843	6.355	6.272	6.484	6.511
ACOT9	0.265487	7.23751	3.46745	0.0155843	0.0813992	-3.31769		7.171	7.014	7.129	7.494	7.344	7.272
CNTN4	0.265467	8.33313	4.01654	0.00852047	0.0572291	-2.65534		8.098	8.231	8.272	8.449	8.544	8.404
PSMB10	0.265383	8.01523	3.7201	0.0117357	0.0694902	-3.00715		7.968	7.901	7.778	8.126	8.078	8.241
ZSWIM8	0.265149	9.32515	7.00834	0.000637776	0.0170694	0.189074	up	9.204	9.2	9.174	9.436	9.495	9.442
COTL1	0.264973	11.2922	3.60666	0.0133131	0.07465	-3.14539		11.212	11.217	11.05	11.322	11.453	11.499
LOC101928504	0.264956	3.17617	0.577405	0.586712	0.739647	-6.8294		1.993	3.528	3.611	3.178	3.261	3.487
SLC9A3	0.264842	3.70003	0.580757	0.584604	0.738327	-6.82725		4.3	3.784	2.619	3.886	4.125	3.487
ECM1	0.264831	10.4081	5.59312	0.00191185	0.0270872	-1.00868	up	10.348	10.225	10.254	10.531	10.525	10.565
PRPS2	0.264197	9.21912	5.1106	0.00291855	0.0332	-1.47422	up	9.14	9.04	9.081	9.346	9.416	9.292
TTC30B	0.264096	5.80631	3.92172	0.00942545	0.0608971	-2.76637		5.698	5.648	5.677	5.917	5.835	6.063
ZNF575	0.263978	3.63437	1.11696	0.310836	0.496112	-6.36034		3.802	3.218	3.487	4.069	3.878	3.352
UBTD1	0.263802	6.10689	1.46955	0.196938	0.369736	-5.95286		6.306	6.002	5.617	6.179	6.341	6.197
SMTN	0.2637	6.35641	1.54111	0.179158	0.348216	-5.86382		6.504	5.896	6.273	6.589	6.553	6.322
NCAPD3	0.26366	11.4186	5.50958	0.0020531	0.0280178	-1.08702	up	11.318	11.243	11.3	11.607	11.553	11.492
IER5	0.263644	9.00348	3.35329	0.0177731	0.086786	-3.46112		8.825	9.008	8.782	9.171	9.045	9.19
CENPO	0.263464	9.35945	3.28879	0.0191605	0.0909332	-3.54299		9.212	9.131	9.34	9.58	9.515	9.379
BAIAP2-DT	0.263455	6.7254	2.62207	0.0432425	0.145492	-4.41952		6.534	6.483	6.764	6.844	6.745	6.983
RPA1	0.263289	11.4856	5.45108	0.00215919	0.0287062	-1.14243	up	11.397	11.296	11.369	11.579	11.671	11.602
NFKBIZ	0.2631	7.18291	2.05873	0.0899573	0.227424	-5.18362		6.908	7.129	7.117	7.542	7.111	7.29
SCAMP2	0.262893	9.63115	6.45094	0.000960345	0.0205068	-0.255123	up	9.513	9.474	9.512	9.806	9.76	9.722
SHMT1	0.262726	9.47054	3.20027	0.0212651	0.096732	-3.65629		9.484	9.211	9.323	9.542	9.67	9.593
STX5	0.26265	8.56222	6.23679	0.00113247	0.021686	-0.434927	up	8.424	8.432	8.436	8.663	8.753	8.664
PCOTH	0.262627	3.68174	0.878101	0.416927	0.597682	-6.59616		4.211	3.399	3.041	3.793	3.793	3.853
TCF19	0.262365	7.48622	2.71129	0.0386354	0.136132	-4.29956		7.314	7.429	7.323	7.431	7.77	7.651
MR1	0.262358	9.03871	3.6976	0.012031	0.0702997	-3.03441		8.822	8.85	9.051	9.149	9.176	9.185
TMOD2	0.262234	6.70629	3.8604	0.0100686	0.0632773	-2.83893		6.638	6.533	6.554	6.927	6.865	6.72
RSPH3	0.262146	7.4463	4.01926	0.00849598	0.057209	-2.65217		7.226	7.303	7.417	7.593	7.628	7.511
STPG1	0.262128	5.10128	2.67001	0.0406971	0.140441	-4.35499		5.131	4.89	4.89	5.352	5.242	5.103
CYB561A3	0.261764	9.0787	5.91902	0.00145857	0.0237031	-0.711739	up	8.961	8.973	8.909	9.158	9.219	9.252
GMFG	0.261749	10.6899	4.49052	0.00524803	0.0448797	-2.1213	up	10.538	10.662	10.477	10.811	10.804	10.848
ITGAE	0.261605	7.39888	1.91685	0.108624	0.256043	-5.37446		7.43	7.388	6.986	7.635	7.535	7.42
EDRF1-DT	0.261591	5.18399	0.731684	0.494614	0.661679	-6.71963		4.508	4.945	5.706	4.886	5.638	5.42
TREML2	0.261354	4.49698	0.87312	0.419411	0.599304	-6.60064		4.995	4.146	3.958	4.584	4.884	4.415
SIVA1	0.261036	8.62294	3.9762	0.00889281	0.0587208	-2.7024		8.421	8.576	8.481	8.672	8.838	8.751
ARPC1B	0.261034	10.1806	4.29614	0.00637661	0.0491022	-2.33609	up	10.131	10.029	9.99	10.228	10.346	10.359
SMURF2P1-LRRC37BP1	0.260991	8.5227	4.20157	0.00702428	0.0514396	-2.4427		8.318	8.401	8.458	8.71	8.563	8.686
NIPSNAP3A	0.260976	9.09111	3.56289	0.0139844	0.0764304	-3.19924		8.926	9.06	8.896	9.303	9.25	9.112
ANO8	0.26048	7.30511	1.5829	0.169498	0.33663	-5.81108		7.195	6.897	7.433	7.609	7.456	7.242
MGME1	0.260375	8.86345	3.42027	0.0164501	0.0835528	-3.37674		8.719	8.778	8.703	9.065	8.841	9.076
ZBTB47	0.260295	6.17043	3.21169	0.0209796	0.0960431	-3.64161		5.957	6.128	6.036	6.307	6.175	6.42
ZNF672	0.260268	9.18785	3.86229	0.0100481	0.0632124	-2.83669		9.182	9.043	8.947	9.317	9.327	9.31
BLVRB	0.260219	7.49675	3.19788	0.0213253	0.096903	-3.65936		7.525	7.324	7.251	7.683	7.608	7.589
BRD8	0.26019	9.53387	4.74005	0.00411879	0.0394613	-1.85404	up	9.454	9.348	9.41	9.738	9.598	9.655
LOC101929709	0.260131	6.60488	2.01786	0.0949694	0.23527	-5.2388		6.402	6.533	6.489	7.014	6.617	6.574
DVL2	0.260075	8.82978	3.54979	0.0141926	0.0771294	-3.21542		8.798	8.734	8.568	8.922	9.026	8.932
TMEM237	0.259973	8.04214	2.93793	0.029166	0.11566	-3.99806		7.793	7.945	7.998	8.077	8.316	8.123
MASTL	0.259963	9.32417	4.9628	0.00334127	0.0352899	-1.62332	up	9.21	9.146	9.227	9.534	9.419	9.409
RRAGD	0.259933	8.03695	4.39199	0.00578872	0.046784	-2.22944	up	7.901	7.969	7.851	8.229	8.078	8.195
LOC100507600	0.259852	4.18683	1.84808	0.11905	0.270341	-5.46609		3.902	4.31	3.958	4.146	4.328	4.476
FZD6	0.259781	6.52889	4.56236	0.00489008	0.0432216	-2.04338	up	6.489	6.319	6.389	6.628	6.701	6.647
AP2S1	0.259577	10.1217	4.20583	0.0069935	0.0513016	-2.43786		10.069	9.955	9.952	10.165	10.326	10.264
LOC100240735	0.25944	3.26776	0.996665	0.361112	0.545044	-6.48397		3.178	3.399	2.837	2.978	3.362	3.853
TTYH3	0.259412	10.7094	6.01744	0.00134712	0.0228285	-0.624693	up	10.612	10.601	10.526	10.807	10.845	10.865
ITPR3	0.259316	8.66642	2.86485	0.0319078	0.121885	-4.0947		8.39	8.696	8.524	8.727	8.788	8.873
TUBA4A	0.259281	9.60769	2.78852	0.0350765	0.128635	-4.19625		9.648	9.46	9.326	9.663	9.751	9.798
SH3GL1P1	0.259267	4.24782	0.869469	0.421238	0.600617	-6.60392		3.706	4.146	4.502	4.886	4.048	4.198
RAB30-DT	0.259134	6.48463	3.12514	0.0232539	0.101763	-3.75328		6.489	6.222	6.355	6.701	6.567	6.574
MIB2	0.258979	7.95781	1.77665	0.130949	0.28587	-5.56048		7.968	7.604	7.913	7.963	8.329	7.97
LOC100507053	0.258828	2.84531	0.594633	0.575928	0.731927	-6.81825		2.6	3.528	2.019	3.455	2.6	2.869
PIK3C2B	0.258821	8.00367	2.3044	0.0651028	0.186695	-4.85019		7.694	8.057	7.872	8.236	8.16	8.003
SCUBE1	0.258792	7.30024	2.84254	0.0328004	0.123864	-4.12433		7.144	7.239	7.129	7.28	7.409	7.599
ATP10D	0.258615	8.85976	5.98531	0.00138238	0.0229812	-0.652975	up	8.779	8.71	8.703	8.948	9.017	9.003
MYO1F	0.258612	11.8763	6.68043	0.000808692	0.0187537	-0.0681875	up	11.769	11.76	11.712	11.992	12.035	11.99
MYL12B	0.258605	10.2662	3.44213	0.0160423	0.0823573	-3.34933		10.139	10.202	10.07	10.266	10.501	10.42
NCF2	0.258593	6.10861	1.5568	0.175469	0.343899	-5.84408		6.119	6.175	5.643	6.307	6.065	6.342
EMC10	0.25847	8.95447	4.40126	0.00573518	0.0465455	-2.2192	up	8.913	8.841	8.722	9.065	9.088	9.098
CYBA	0.258456	11.0283	4.19704	0.00705714	0.0515923	-2.44784		10.974	10.939	10.784	11.173	11.175	11.125
RFC2	0.258411	9.72732	4.81366	0.00384089	0.0382031	-1.77699	up	9.633	9.608	9.553	9.775	9.873	9.922
PET117	0.258086	5.41462	1.58134	0.169849	0.336929	-5.81306		5.085	5.489	5.282	5.835	5.409	5.387
IRF2	0.257922	8.23005	1.96078	0.102453	0.247099	-5.31559		8.222	8.231	7.851	8.223	8.5	8.354
PPARD	0.257875	8.24806	2.63258	0.0426701	0.14451	-4.40536		8.254	8.099	8.004	8.491	8.225	8.414
OSBPL7	0.257797	7.5961	2.02729	0.0937878	0.233099	-5.22608		7.409	7.519	7.474	7.975	7.708	7.492
ZNF184	0.257553	9.01065	5.14658	0.00282518	0.032736	-1.43839	up	8.866	8.853	8.927	9.072	9.146	9.2
PGBD2	0.257518	7.72037	2.92315	0.0296988	0.116945	-4.01755		7.694	7.533	7.548	7.991	7.714	7.843
TMEM19	0.257432	9.09892	3.78191	0.0109656	0.0666728	-2.93267		8.904	9.066	8.94	9.293	9.131	9.259
CRISPLD2	0.257336	2.83278	0.40534	0.70066	0.820831	-6.92431		3.34	3.528	1.244	3.178	2.837	2.869
CNP	0.257111	9.85713	6.85803	0.000710286	0.0176151	0.0725483	up	9.753	9.718	9.715	9.973	10.017	9.966
DENND5A	0.256871	10.2826	5.77082	0.0016472	0.025372	-0.845084	up	10.175	10.126	10.161	10.356	10.465	10.412
LRRC8C	0.256728	10.4589	5.14004	0.0028419	0.032781	-1.44489	up	10.408	10.288	10.296	10.619	10.59	10.552
LRP11	0.256718	9.32235	5.15586	0.00280165	0.0326561	-1.42918	up	9.191	9.146	9.245	9.444	9.51	9.399
PLOD1	0.256371	9.38579	3.21248	0.0209601	0.0960218	-3.6406		9.338	9.245	9.19	9.373	9.618	9.551
SHOX2	0.256329	9.35131	4.66568	0.00442325	0.0409323	-1.93271	up	9.317	9.185	9.167	9.454	9.466	9.518
CRYBG1	0.256288	11.1808	6.98283	0.000649452	0.0172082	0.169461	up	11.053	11.045	11.06	11.34	11.309	11.279
HERC5	0.256154	8.74615	5.29567	0.0024733	0.0307881	-1.29188	up	8.627	8.631	8.596	8.808	8.87	8.944
ANKRD13A	0.256127	10.8835	4.93199	0.00343804	0.0358133	-1.65479	up	10.771	10.689	10.806	10.958	11.011	11.066
LMF2	0.256043	8.13912	3.39554	0.0169254	0.0847314	-3.40782		8.077	8.032	7.925	8.342	8.138	8.322
CD44	0.255903	11.643	7.35839	0.000499937	0.0153413	0.451598	up	11.497	11.528	11.52	11.769	11.76	11.784
SPATS2	0.255867	8.70485	3.04083	0.0257344	0.107402	-3.86299		8.641	8.45	8.64	8.948	8.726	8.825
LOC100506100	0.255744	3.06712	0.543785	0.6081	0.756313	-6.85031		1.993	3.784	3.041	3.455	3.261	2.869
PRADC1	0.255665	7.51838	4.5079	0.00515873	0.0444997	-2.10237	up	7.44	7.429	7.303	7.618	7.708	7.613
CIC	0.255519	9.62066	3.59835	0.0134377	0.0749664	-3.15559		9.498	9.377	9.604	9.764	9.686	9.796
RSRP1	0.255515	9.44839	2.59198	0.0449281	0.149213	-4.46012		9.229	9.355	9.378	9.766	9.44	9.523
NFKBID	0.25532	7.25783	2.72424	0.0380123	0.134895	-4.28221		7.144	7.129	7.117	7.201	7.403	7.552
HIST1H4K	0.255221	7.5693	2.33506	0.0625517	0.181887	-4.8085		7.64	7.388	7.297	7.58	7.804	7.707
LNPEP	0.255162	11.5548	4.34544	0.00606612	0.048077	-2.28105	up	11.398	11.462	11.422	11.789	11.629	11.629
HIST1H1E	0.255138	12.7293	4.82124	0.0038135	0.0380642	-1.7691	up	12.627	12.659	12.519	12.816	12.892	12.863
C1orf162	0.255067	7.67056	4.27743	0.00649914	0.0494471	-2.35706	up	7.489	7.633	7.508	7.865	7.742	7.788
TMEM45A	0.254961	4.67069	0.686012	0.520809	0.685403	-6.75441		4.89	5.002	3.737	4.653	4.639	5.103
C19orf54	0.254938	8.19209	3.3945	0.0169456	0.0847673	-3.40912		8.015	8.21	7.969	8.284	8.373	8.302
CD38	0.254766	8.51283	4.65726	0.00445933	0.0409941	-1.94167	up	8.347	8.351	8.458	8.71	8.6	8.611
ZFAND3	0.254734	9.33194	4.28373	0.00645759	0.0493056	-2.35	up	9.178	9.171	9.265	9.371	9.54	9.467
KIF15	0.254555	10.1281	6.36225	0.00102766	0.0211029	-0.328949	up	10.021	9.968	10.013	10.233	10.238	10.295
MRPS36	0.254546	6.61587	1.78309	0.129828	0.284208	-5.552		6.682	6.483	6.301	6.507	6.881	6.842
BTN2A2	0.254271	6.95874	4.91894	0.00347999	0.0361639	-1.66817	up	6.821	6.832	6.842	7.075	7.013	7.17
RFC1	0.254149	10.7351	5.94985	0.00142254	0.0233205	-0.684339	up	10.625	10.61	10.589	10.911	10.81	10.865
ADAMTSL4	0.253984	9.11396	5.62386	0.00186274	0.0265826	-0.980088	up	8.94	9.049	8.972	9.258	9.253	9.211
FHL1	0.253693	4.84028	0.857784	0.427128	0.605102	-6.61433		4.89	4.574	4.676	5.454	5.11	4.337
MKI67	0.253645	13.9118	4.9142	0.00349538	0.036206	-1.67304	up	13.762	13.762	13.831	14.097	13.963	14.056
ELF4	0.253575	9.54539	3.66703	0.0124458	0.0714607	-3.07157		9.54	9.419	9.296	9.68	9.657	9.679
FANCD2	0.253573	10.8766	5.64793	0.00182529	0.0263594	-0.957779	up	10.713	10.755	10.782	10.985	11.06	10.966
UBE2S	0.253462	9.62711	2.94538	0.0289014	0.115177	-3.98824		9.613	9.523	9.366	9.66	9.741	9.861
NCKAP5L	0.253428	7.63236	2.02979	0.0934778	0.23263	-5.22271		7.585	7.317	7.615	7.642	7.669	7.966
DHRS1	0.253133	5.87628	2.03742	0.0925361	0.231371	-5.21241		5.724	5.781	5.745	5.809	5.928	6.272
MYO1C	0.253084	9.75274	5.45934	0.00214384	0.0285904	-1.13458	up	9.653	9.673	9.553	9.864	9.89	9.883
ZNF559-ZNF177	0.253061	4.00473	1.35392	0.22922	0.406438	-6.09277		3.802	3.784	4.048	3.793	4.125	4.476
CLSPN	0.252986	10.8005	4.26404	0.00658844	0.0497742	-2.37211	up	10.729	10.617	10.676	11.009	10.845	10.927
SPECC1	0.252916	10.5218	5.50645	0.00205861	0.0280336	-1.08997	up	10.339	10.398	10.448	10.649	10.614	10.681
PGAP2	0.252722	7.6872	3.68697	0.0121735	0.0706557	-3.04732		7.555	7.543	7.584	7.807	7.936	7.698
NRBP2	0.252196	5.41241	1.30146	0.245418	0.425483	-6.1544		4.89	5.352	5.617	5.672	5.489	5.455
NARF	0.25219	8.70615	3.4805	0.0153537	0.0806196	-3.30141		8.548	8.614	8.578	8.929	8.878	8.69
LOC646383	0.252162	2.06901	0.378104	0.719642	0.833942	-6.9365		3.34	1.244	1.244	2.837	1.675	2.073
ACSL3	0.251976	10.6278	4.41331	0.0056665	0.0463211	-2.20591	up	10.486	10.472	10.547	10.837	10.757	10.667
IGFBP7	0.251946	9.52031	3.28627	0.0192172	0.091045	-3.5462		9.446	9.466	9.271	9.565	9.632	9.742
TSHZ3	0.251787	7.31535	2.16437	0.0782336	0.208551	-5.04051		7.36	7.203	7.006	7.422	7.313	7.589
SDCBP	0.251445	10.6702	5.22983	0.00262204	0.031489	-1.35619	up	10.512	10.528	10.594	10.77	10.859	10.759
SOCS3	0.251	6.1278	2.08235	0.0871864	0.223086	-5.15168		6.059	6.016	5.932	6.468	6.272	6.019
COX8A	0.250966	9.52448	3.2424	0.0202331	0.093928	-3.60224		9.523	9.348	9.326	9.586	9.755	9.61
PRKCA	0.25085	9.70209	3.19814	0.0213188	0.096903	-3.65903		9.602	9.432	9.696	9.791	9.804	9.887
PPIL3	0.250739	8.422	2.41626	0.0562932	0.170452	-4.69813		8.105	8.363	8.422	8.474	8.668	8.5
GAA	0.250456	8.6403	6.35149	0.00103619	0.0212443	-0.337964	up	8.557	8.487	8.501	8.79	8.751	8.756
MAPK3	0.250308	7.33035	2.37988	0.0590107	0.175548	-4.74757		7.171	7.147	7.297	7.348	7.669	7.349
LINC00888	0.250039	5.3728	2.97874	0.027748	0.111929	-3.94433		5.316	5.145	5.282	5.352	5.58	5.562
PSMG3-AS1	0.249941	5.78154	1.65855	0.153274	0.315957	-5.71431		5.419	5.59	5.961	5.783	5.98	5.957
SDSL	0.249772	3.91586	0.778332	0.468814	0.64038	-6.68222		4.37	3.784	3.218	4.218	3.706	4.198
KIFC2	0.249655	6.9616	2.26829	0.0682502	0.192061	-4.8993		6.798	6.934	6.778	7.311	6.975	6.974
ZNF772	0.24963	5.51404	1.97517	0.100512	0.244151	-5.29626		5.131	5.42	5.617	5.604	5.66	5.653
CNRIP1	0.249596	4.7945	3.61653	0.0131668	0.0741157	-3.13329		4.629	4.704	4.676	4.886	5.049	4.823
GATA6	0.249577	2.10251	0.518856	0.624247	0.767279	-6.86509		1.488	2.073	2.372	2.6	2.837	1.244
TRPA1	0.249546	7.20496	2.40247	0.0573076	0.172431	-4.71688		7.089	7.035	7.117	7.119	7.367	7.503
TRIM62	0.249287	5.59251	1.76644	0.132744	0.288437	-5.57389		5.289	5.522	5.592	5.862	5.835	5.455
PRR11	0.249247	10.0808	5.04464	0.0030991	0.0339558	-1.54037	up	9.962	9.976	9.93	10.126	10.258	10.233
NSD2	0.249221	11.6744	5.43995	0.0021801	0.0288947	-1.15302	up	11.488	11.581	11.58	11.838	11.775	11.784
PTGS1	0.249099	6.49267	1.384	0.22038	0.397152	-6.05689		6.415	6.264	6.426	6.799	6.835	6.218
ASB3	0.249027	4.93287	0.82914	0.441828	0.617448	-6.6394		4.753	5.103	4.569	4.444	5.273	5.455
ZNF821	0.248962	6.36323	2.12867	0.0820072	0.214603	-5.08895		6.288	6.002	6.426	6.553	6.416	6.493
ALDOA	0.248912	13.6142	4.55629	0.00491922	0.0433618	-2.04994	up	13.572	13.483	13.414	13.705	13.78	13.732
FAM174A	0.24888	5.19351	0.887334	0.412353	0.593826	-6.58779		5.131	4.512	5.564	5.267	5.155	5.532
LAPTM5	0.2487	11.7313	5.54374	0.00199394	0.0274291	-1.05488	up	11.67	11.566	11.585	11.827	11.87	11.87
SESN3	0.248429	8.11381	2.81233	0.0340527	0.126303	-4.16452		8.098	7.988	7.882	8.369	8.119	8.226
LOC105372440	0.248334	4.82068	0.668708	0.530974	0.694412	-6.76709		3.902	4.945	5.242	4.653	5.079	5.103
SNURF	0.248329	3.65551	1.06872	0.330242	0.514953	-6.41101		3.34	3.902	3.352	4.146	3.706	3.487
CFAP58	0.248067	2.92309	0.701733	0.511689	0.677976	-6.74265		2.837	2.073	3.487	2.978	3.123	3.041
C5orf56	0.247803	6.56177	0.971107	0.372611	0.555861	-6.50901		6.1	6.372	6.842	6.987	6.765	6.305
SCARNA10	0.247673	9.86547	3.36614	0.0175104	0.0861228	-3.44488		9.76	9.617	9.848	9.918	10.012	10.038
RNF167	0.247635	9.56511	3.40014	0.0168358	0.0844474	-3.40203		9.546	9.467	9.311	9.695	9.634	9.738
ZNF789	0.247625	8.07366	2.71103	0.0386481	0.136139	-4.29991		7.793	7.983	8.074	8.087	8.251	8.254
AKAP13	0.24748	10.3656	4.63119	0.00457315	0.0415027	-1.96947	up	10.221	10.189	10.315	10.538	10.432	10.498
SNORD116-14	0.247387	3.2972	0.623869	0.557909	0.716898	-6.79868		2.6	3.068	3.853	3.793	3.6	2.869
GBA2	0.247204	8.93123	5.24857	0.00257868	0.0314001	-1.33783	up	8.837	8.832	8.754	8.999	9.076	9.089
SSBP3-AS1	0.247056	1.98369	0.571368	0.590519	0.742525	-6.83323		1.488	2.073	2.019	1.606	1.675	3.041
DEPDC1	0.246874	8.94554	3.06509	0.0249918	0.105599	-3.83132		8.866	8.758	8.843	8.912	9.167	9.127
TTLL5	0.246717	9.87648	6.33158	0.0010522	0.0213442	-0.354687	up	9.765	9.736	9.758	10.038	9.962	10
IFNAR2	0.246594	8.9678	4.72278	0.00418729	0.0395599	-1.87223	up	8.805	8.869	8.86	9.149	9.008	9.116
GPRC5C	0.246323	7.62759	3.14487	0.0227122	0.10041	-3.72773		7.555	7.614	7.344	7.735	7.742	7.775
NDUFB11	0.246226	9.51018	4.67167	0.00439778	0.0408601	-1.92634	up	9.39	9.443	9.328	9.568	9.684	9.647
MEX3D	0.246184	8.54658	2.65409	0.0415242	0.142305	-4.3764		8.584	8.326	8.36	8.549	8.735	8.726
CCDC171	0.245804	6.73946	1.88753	0.11295	0.262403	-5.4136		6.548	6.674	6.627	7.142	6.679	6.766
ANKRD44	0.245636	9.42749	5.07635	0.00301072	0.0336446	-1.50848	up	9.233	9.37	9.311	9.551	9.568	9.532
SORBS3	0.245445	9.00863	3.68855	0.0121522	0.0705921	-3.0454		8.937	8.878	8.843	9.039	9.248	9.107
HIST1H2BK	0.245336	12.3584	3.7034	0.0119541	0.0701685	-3.02738		12.234	12.342	12.131	12.532	12.477	12.434
LINC01679	0.245326	3.97075	0.747552	0.485729	0.655054	-6.70712		3.59	3.666	4.288	4.512	4.281	3.487
BUB1	0.24531	11.1827	6.16125	0.00120157	0.0219171	-0.499629	up	11.04	11.059	11.081	11.26	11.328	11.328
DGCR6L	0.245201	7.15676	1.69212	0.146571	0.307558	-5.6709		7.134	7.217	6.752	7.119	7.381	7.338
LPIN2	0.245151	8.57954	4.324	0.00619897	0.0485351	-2.30494	up	8.447	8.376	8.548	8.727	8.664	8.715
MRPL33	0.245091	8.42067	2.73225	0.0376322	0.134062	-4.27147		8.421	8.173	8.3	8.454	8.504	8.672
DRAM1	0.244855	7.97345	5.67164	0.00178927	0.0261318	-0.935891	up	7.894	7.832	7.828	8.105	8.05	8.132
TMCO3	0.244784	8.86481	4.75962	0.00404272	0.0391403	-1.83348	up	8.758	8.701	8.768	8.999	9.051	8.911
DAB2IP	0.244551	5.71836	2.43828	0.0547139	0.167519	-4.66824		5.613	5.648	5.528	5.987	5.638	5.897
EIF4EBP2	0.244532	12.3177	5.95713	0.00141419	0.023265	-0.677892	up	12.178	12.215	12.193	12.438	12.486	12.396
ASAP2	0.244422	8.80292	5.70555	0.00173915	0.0257498	-0.904697	up	8.638	8.701	8.703	8.971	8.905	8.899
ZC3H6	0.244351	8.07495	4.95743	0.00335792	0.0353788	-1.6288	up	7.894	8.015	7.949	8.177	8.17	8.244
KCNE3	0.244346	8.44208	2.43658	0.0548344	0.167698	-4.67055		8.372	8.191	8.397	8.387	8.634	8.672
LOC731157	0.24409	2.60971	0.431457	0.682681	0.808806	-6.91189		3.178	1.244	3.041	2.317	2.837	3.041
HDAC1	0.24397	10.9959	5.81203	0.00159205	0.0250443	-0.807728	up	10.917	10.884	10.821	11.112	11.136	11.105
PCDHGA11	0.243819	6.39714	2.79068	0.0349821	0.128527	-4.19337		6.153	6.247	6.426	6.607	6.516	6.434
DDX12P	0.243786	7.9928	2.60126	0.0444006	0.148109	-4.44758		7.73	7.861	8.022	8.2	8.004	8.14
TIMM17B	0.243745	7.71445	2.38924	0.0582983	0.174516	-4.73484		7.774	7.587	7.417	7.887	7.876	7.746
DNM1P46	0.243657	4.49019	1.2536	0.261094	0.443386	-6.20952		4.118	4.776	4.211	4.584	4.776	4.476
SERINC3	0.243439	10.6192	6.11607	0.00124523	0.0220282	-0.53865	up	10.502	10.461	10.529	10.711	10.746	10.766
FAM234B	0.243378	7.63775	3.70049	0.0119927	0.0701712	-3.03091		7.44	7.587	7.522	7.781	7.663	7.835
ZNF367	0.243337	8.70988	2.18524	0.0761126	0.205603	-5.01218		8.576	8.625	8.563	9.076	8.696	8.722
NPHP3	0.243274	4.52746	1.60359	0.164901	0.330864	-5.78477		4.696	4.31	4.211	4.776	4.696	4.476
PDE7A	0.243231	10.7961	5.38922	0.00227836	0.0295888	-1.20153	up	10.677	10.643	10.704	10.966	10.86	10.927
LASP1	0.243166	11.7986	5.55451	0.00197568	0.0273722	-1.04477	up	11.73	11.656	11.645	11.886	11.921	11.954
NDRG1	0.243144	9.15063	5.60204	0.00189744	0.0269784	-1.00037	up	9.081	8.999	9.007	9.3	9.235	9.281
YAP1	0.24291	5.4213	1.08235	0.324658	0.509467	-6.39684		5.613	4.836	5.451	5.42	5.753	5.455
PNPLA6	0.242739	9.02683	2.39211	0.0580818	0.174053	-4.73094		9.05	8.92	8.746	9.012	9.195	9.238
CAMK1D	0.242437	8.81761	2.79993	0.0345819	0.127452	-4.18104		8.672	8.596	8.821	9.07	8.878	8.868
PPM1M	0.242419	7.76196	1.92462	0.107505	0.254603	-5.36406		7.823	7.614	7.486	7.781	8.088	7.781
ANXA5	0.242394	10.9045	6.00402	0.00136172	0.0229196	-0.636492	up	10.81	10.755	10.784	11.054	11.04	10.984
ALDH3B1	0.242148	8.48136	4.22041	0.0068895	0.0510029	-2.42135		8.372	8.372	8.336	8.496	8.655	8.656
IL16	0.242083	7.19668	4.44981	0.00546406	0.0456969	-2.16579	up	7.053	7.057	7.117	7.257	7.288	7.408
TTLL1	0.242061	7.08441	1.84689	0.119238	0.270672	-5.46766		7.171	6.723	6.996	7.13	7.344	7.142
TANC1	0.242018	4.08	1.10267	0.31648	0.501565	-6.37549		4.017	3.902	3.958	4.305	4.574	3.724
BRCA1	0.241956	11.1943	6.42723	0.000977824	0.0206952	-0.274773	up	11.091	11.034	11.095	11.328	11.309	11.309
PAM	0.241676	8.88864	3.99723	0.00869645	0.0578388	-2.67783		8.787	8.774	8.743	9.109	8.91	9.009
SUV39H1	0.241414	8.96166	2.93963	0.0291053	0.115561	-3.99581		8.966	8.822	8.734	8.971	9.143	9.133
MAGT1	0.241243	10.2554	3.72958	0.0116138	0.0690306	-2.99569		10.19	10.027	10.187	10.305	10.422	10.402
RAD54B	0.241071	8.59296	4.08193	0.00795377	0.0550278	-2.57958		8.416	8.443	8.559	8.772	8.723	8.646
UBA7	0.240912	8.55288	4.12021	0.00764192	0.0539115	-2.53553		8.469	8.379	8.449	8.715	8.729	8.576
CPNE2	0.240895	9.98817	5.22476	0.00263394	0.0315095	-1.36118	up	9.935	9.822	9.846	10.081	10.115	10.13
CD27-AS1	0.24079	3.25611	0.361149	0.731574	0.842431	-6.94367		4.118	3.666	1.623	3.178	3.6	3.352
MVP	0.24077	8.32344	2.81749	0.0338351	0.125982	-4.15764		8.267	8.235	8.107	8.298	8.47	8.563
ALDH2	0.240707	9.84515	4.16099	0.00732491	0.0528016	-2.48887		9.697	9.814	9.664	9.902	9.995	9.999
IMPA2	0.240705	8.58847	3.69628	0.0120486	0.0703391	-3.03602		8.557	8.438	8.409	8.615	8.746	8.765
CHRNA5	0.240629	6.05572	1.35307	0.229475	0.406722	-6.09378		6.038	5.961	5.808	6.247	6.468	5.813
CKAP2L	0.240604	9.03424	4.93727	0.00342122	0.0356674	-1.64939	up	8.896	8.97	8.876	9.121	9.128	9.214
GSTO1	0.240538	9.83	5.0186	0.00317389	0.0343665	-1.56666	up	9.736	9.756	9.637	9.966	9.967	9.917
PRKACA	0.240509	9.45646	4.11721	0.00766584	0.0539459	-2.53898		9.431	9.256	9.321	9.542	9.62	9.568
SLC25A45	0.240108	3.27998	0.875247	0.418349	0.598516	-6.59873		2.6	3.528	3.352	3.59	3.123	3.487
GLIPR2	0.240053	8.13589	2.26307	0.0687181	0.192977	-4.90639		8.163	8.057	7.828	8.383	8.197	8.188
SPATA20	0.240047	7.35096	1.99169	0.0983284	0.240632	-5.27404		7.155	7.274	7.264	7.217	7.644	7.552
CREB3	0.23999	7.11133	1.42515	0.208796	0.384112	-6.0072		7.322	6.656	6.996	7.217	7.251	7.226
ZNF792	0.239854	6.86335	2.2516	0.0697589	0.194932	-4.92199		6.919	6.533	6.778	7.001	6.915	7.034
MAPK9	0.239645	9.40276	4.8171	0.00382844	0.038159	-1.77341	up	9.258	9.28	9.311	9.442	9.564	9.562
MIR3942	0.239489	2.40232	0.64426	0.545553	0.706158	-6.78455		2.339	2.885	1.623	2.837	2.073	2.656
DTNBP1	0.23941	8.2075	2.41399	0.0564592	0.170714	-4.70122		8.123	7.983	8.158	8.478	8.352	8.152
POLR3GL	0.239377	8.08344	2.62147	0.0432754	0.145561	-4.42033		7.921	8.106	7.865	8.338	8.131	8.14
CCND3	0.239331	10.8738	3.90106	0.00963678	0.0617673	-2.79075		10.843	10.759	10.66	10.986	10.948	11.046
SMIM3	0.23916	8.12041	3.673	0.0123636	0.0711542	-3.06431		8.123	7.925	7.955	8.276	8.244	8.2
DYNLRB1	0.238849	8.68191	4.17986	0.00718333	0.0521193	-2.46737		8.535	8.58	8.573	8.701	8.825	8.878
SIGIRR	0.238835	6.74187	1.79584	0.127639	0.281614	-5.5352		6.701	6.559	6.607	6.589	6.915	7.08
ZYX	0.238484	11.1705	4.41784	0.00564092	0.0463051	-2.20092	up	11.137	11.04	10.977	11.256	11.298	11.315
SLC22A20P	0.238324	3.48175	0.74508	0.487105	0.655985	-6.70908		3.465	2.885	3.737	4.069	3.123	3.611
GAS6-DT	0.238297	4.12007	1.19065	0.28307	0.468489	-6.28026		3.802	4.069	4.131	4.653	4.048	4.017
DUSP10	0.238188	9.02603	3.15884	0.0223372	0.0993412	-3.70968		8.917	8.895	8.909	9.297	9.105	9.033
HARBI1	0.23817	5.96241	3.13618	0.0229489	0.101041	-3.73898		5.911	5.781	5.838	5.987	6.218	6.04
KLHDC3	0.238109	10.7183	3.51158	0.0148203	0.078716	-3.26276		10.722	10.574	10.501	10.796	10.874	10.841
RAC2	0.237988	11.5684	4.28674	0.00643784	0.0492715	-2.34662	up	11.49	11.451	11.408	11.61	11.682	11.77
TIMP1	0.237821	8.37293	1.72591	0.140115	0.298863	-5.62693		8.442	8.276	8.044	8.308	8.495	8.672
ARHGEF11	0.237816	9.84244	5.65936	0.00180783	0.0261818	-0.947221	up	9.712	9.712	9.747	10.006	9.967	9.911
NCOA1	0.237653	8.7835	2.42377	0.0557491	0.169402	-4.68794		8.747	8.482	8.765	8.873	8.822	9.012
AHSA2P	0.237595	9.28959	1.95738	0.102919	0.247861	-5.32016		9.037	9.219	9.256	9.616	9.207	9.402
GNA15	0.237567	11.6219	3.65027	0.01268	0.0723779	-3.09201		11.59	11.527	11.393	11.683	11.758	11.781
PLXDC2	0.237292	9.39605	4.08298	0.00794503	0.0550278	-2.57837		9.277	9.25	9.305	9.58	9.409	9.555
MAN2B2	0.237223	9.06998	6.02785	0.00133592	0.0227583	-0.615552	up	8.991	8.946	8.917	9.176	9.212	9.178
EIF4EBP3	0.237142	2.29062	0.317469	0.762698	0.863771	-6.96071		3.178	0.501	2.837	2.317	2.837	2.073
ZNF654	0.236987	9.1052	5.36857	0.00231981	0.029818	-1.22136	up	8.995	9.014	8.951	9.28	9.201	9.19
ROS1	0.236795	7.2985	3.32933	0.018275	0.0884001	-3.49146		7.322	7.138	7.08	7.403	7.417	7.431
PAQR8	0.236778	8.69277	5.06991	0.00302843	0.0336998	-1.51495	up	8.535	8.537	8.651	8.815	8.809	8.809
REEP6	0.236758	7.54778	2.65968	0.0412315	0.141717	-4.36888		7.563	7.281	7.444	7.58	7.663	7.756
RFWD3	0.236696	10.9479	5.1791	0.00274373	0.0322006	-1.40616	up	10.782	10.892	10.815	11.068	11.094	11.037
DHCR7	0.236437	8.91579	6.6007	0.000857978	0.0194024	-0.132469	up	8.825	8.79	8.779	9.021	9.045	9.036
MHENCR	0.236436	4.38323	1.36736	0.225229	0.40207	-6.07678		4.211	4.23	4.354	4.886	4.281	4.337
B2M	0.236405	10.0775	4.01884	0.00849973	0.057209	-2.65265		9.998	9.903	9.977	10.244	10.245	10.098
PBK	0.236317	8.73804	5.29564	0.00247336	0.0307881	-1.29191	up	8.612	8.625	8.622	8.925	8.822	8.822
CHAF1A	0.236237	10.9738	3.60617	0.0133203	0.074654	-3.14598		10.826	10.879	10.863	11.217	11.055	11.005
LY9	0.235874	5.44032	0.837782	0.437353	0.613226	-6.6319		5.724	5.184	5.059	5.352	6.065	5.258
ANKRD34A	0.235813	3.01194	0.550879	0.60355	0.753109	-6.84599		3.178	2.885	2.619	2.317	3.123	3.949
ATAD2	0.235761	12.1273	4.60976	0.00466924	0.0420364	-1.99241	up	11.988	12.012	12.029	12.33	12.183	12.223
FLYWCH1	0.235726	8.1747	3.84713	0.0102142	0.0639121	-2.85471		8.123	8.106	7.942	8.258	8.31	8.31
TSNAX-DISC1	0.235628	3.43937	0.915237	0.398765	0.580545	-6.56213		3.706	3.218	3.041	3.696	3.123	3.853
PLXND1	0.235594	11.225	5.57231	0.00194595	0.0273355	-1.02811	up	11.1	11.132	11.091	11.324	11.307	11.398
CDK19	0.235501	10.0504	5.50065	0.00206889	0.0280551	-1.09544	up	9.982	9.915	9.901	10.187	10.131	10.187
ITGB3BP	0.23543	8.77261	4.19194	0.0070943	0.0517174	-2.45363		8.599	8.631	8.734	8.857	8.957	8.857
NAPA	0.235401	9.16981	2.3823	0.0588255	0.175204	-4.74428		9.235	8.97	8.951	9.31	9.177	9.375
HERC1	0.235393	11.2703	3.89686	0.00968046	0.061955	-2.79572		11.18	11.098	11.18	11.492	11.329	11.343
GPSM2	0.235389	8.52692	5.26666	0.00253761	0.031285	-1.32015	up	8.401	8.405	8.422	8.595	8.628	8.71
CALU	0.235235	10.7823	5.62574	0.00185979	0.0265826	-0.978344	up	10.683	10.692	10.619	10.92	10.917	10.863
B4GALT4	0.235208	6.76299	2.45202	0.0537524	0.16567	-4.64959		6.534	6.589	6.813	6.763	6.969	6.909
BCL10	0.235198	8.44429	3.1779	0.0218367	0.0981892	-3.68509		8.372	8.363	8.245	8.458	8.683	8.545
SLC45A3	0.234986	7.57383	2.73935	0.0372987	0.133279	-4.26196		7.33	7.509	7.531	7.564	7.79	7.72
ANKMY2	0.234967	7.89176	2.75461	0.0365933	0.131793	-4.24155		7.951	7.718	7.654	8.022	7.975	8.031
TMEM229B	0.234701	5.24574	1.51047	0.186576	0.357358	-5.90216		5.316	5.233	4.836	5.184	5.518	5.387
MX1	0.234602	4.33245	0.903027	0.404668	0.586491	-6.57343		3.706	4.31	4.629	4.512	4.639	4.198
PSRC1	0.234578	6.56845	2.21848	0.0728574	0.200164	-4.96702		6.612	6.504	6.237	6.738	6.617	6.702
CTSZ	0.234223	9.47283	3.51851	0.0147041	0.078348	-3.25415		9.424	9.41	9.233	9.545	9.638	9.587
MELTF	0.233893	6.33335	4.13135	0.00755377	0.0536123	-2.52276		6.231	6.222	6.197	6.542	6.449	6.36
TSPAN14	0.233849	9.4194	3.93412	0.00930116	0.0605185	-2.75178		9.235	9.318	9.354	9.619	9.526	9.463
PARD6A	0.233713	3.27587	0.451077	0.669326	0.799077	-6.90207		3.706	3.399	2.372	3.317	4.205	2.656
TFEB	0.233658	7.92062	1.91294	0.10919	0.256938	-5.37968		8.068	7.705	7.638	8.06	7.975	8.078
NUDT22	0.233609	6.95192	5.80551	0.00160063	0.0250815	-0.813626	up	6.798	6.865	6.842	7.053	7.104	7.049
SH3GLB2	0.233506	6.94238	3.36623	0.0175086	0.0861228	-3.44477		6.836	6.723	6.918	7.142	7.001	7.034
LOC644656	0.23331	4.80197	1.04444	0.340392	0.524769	-6.43598		4.444	4.776	4.836	4.584	4.819	5.352
GINS4	0.233193	10.103	4.25427	0.00665452	0.0500097	-2.38311		9.971	9.917	10.071	10.246	10.24	10.173
LOC105376671	0.233105	4.15317	0.883106	0.414443	0.595348	-6.59163		4.37	3.528	4.211	4.218	4.574	4.017
SLC25A4	0.232702	7.18674	1.94319	0.104881	0.250656	-5.33919		7.264	6.843	7.105	7.311	7.393	7.205
GAB1	0.232659	6.59754	2.14051	0.0807345	0.212784	-5.07288		6.448	6.418	6.577	6.814	6.835	6.493
CHEK2	0.232648	9.05322	5.02796	0.00314676	0.0342164	-1.5572	up	8.972	8.917	8.922	9.166	9.229	9.114
TNS3	0.232577	11.4685	6.30593	0.00107325	0.0214913	-0.3763	up	11.353	11.325	11.378	11.605	11.573	11.576
ARMC7	0.232426	7.0866	4.77803	0.00397259	0.0388995	-1.81418	up	6.933	6.934	7.043	7.188	7.179	7.242
APBB1IP	0.231978	10.5116	4.86635	0.00365516	0.037233	-1.72233	up	10.404	10.359	10.424	10.64	10.681	10.562
MOCS2	0.231961	8.04953	4.06603	0.00808748	0.055595	-2.59793		7.984	7.909	7.908	8.071	8.225	8.2
MAP3K6	0.2319	6.60275	2.13502	0.0813222	0.21377	-5.08034		6.701	6.288	6.471	6.752	6.701	6.702
RFNG	0.231891	6.41003	2.1745	0.0771959	0.207527	-5.02676		6.306	6.222	6.355	6.665	6.607	6.305
TEDC1	0.231828	7.0912	3.507	0.0148976	0.0789964	-3.26844		6.88	7.003	7.043	7.239	7.264	7.118
DEDD2	0.231741	7.65148	2.03227	0.0931703	0.232179	-5.21936		7.742	7.317	7.548	7.701	7.813	7.788
RBBP7	0.231732	11.0341	5.66007	0.00180674	0.0261818	-0.946561	up	10.924	10.922	10.909	11.156	11.194	11.1
TNFRSF10B	0.231714	10.6197	4.65634	0.00446329	0.0409941	-1.94265	up	10.424	10.572	10.516	10.739	10.729	10.738
DHRS3	0.231653	6.26007	1.80899	0.12542	0.278913	-5.51785		6.1	6.372	5.961	6.288	6.534	6.305
SELENON	0.231649	9.2012	3.96414	0.00900776	0.0591768	-2.71653		9.081	9.162	9.013	9.264	9.386	9.301
RNF122	0.231644	6.46837	2.22439	0.0722934	0.199336	-4.95898		6.373	6.342	6.342	6.394	6.567	6.791
CHST11	0.231559	11.8581	6.11411	0.00124717	0.0220321	-0.540347	up	11.724	11.784	11.719	11.975	11.975	11.971
DISP1	0.231509	6.36628	2.00275	0.0968935	0.238098	-5.25915		6.231	6.198	6.323	6.665	6.534	6.247
LINC00910	0.23135	4.32111	1.45168	0.201634	0.375545	-5.97483		4.211	3.902	4.502	4.444	4.529	4.337
SYCE2	0.231314	4.36238	0.669247	0.530655	0.69419	-6.7667		4.118	4.574	4.048	5.141	3.878	4.415
GNAI2	0.231171	11.3279	4.3428	0.00608229	0.0480984	-2.28399	up	11.212	11.219	11.206	11.356	11.451	11.523
DGKQ	0.231035	7.89127	3.36808	0.0174711	0.0860608	-3.44243		7.829	7.854	7.644	8.009	8.045	7.966
RBBP8	0.231011	10.0865	4.58251	0.0047948	0.042644	-2.02168	up	9.914	10.044	9.955	10.246	10.18	10.18
TADA3	0.230921	9.32772	3.44016	0.0160786	0.0824305	-3.35181		9.119	9.283	9.235	9.35	9.475	9.505
RASA4B	0.230913	3.8195	0.624263	0.557668	0.716732	-6.79841		3.008	4.146	3.958	3.981	3.487	4.337
PRC1	0.230868	9.89332	4.91891	0.00348011	0.0361639	-1.66821	up	9.824	9.748	9.761	9.95	10.023	10.054
MVK	0.230823	7.975	2.91428	0.030024	0.117974	-4.02927		7.876	7.901	7.801	8.039	7.988	8.244
MIR4435-2HG	0.230786	7.61159	3.97694	0.0088858	0.0587208	-2.70153		7.449	7.509	7.531	7.655	7.703	7.823
DUSP22	0.23073	9.20577	3.98206	0.00883765	0.0585646	-2.69555		9.022	9.143	9.106	9.283	9.276	9.405
TMEM18	0.230649	8.45897	2.58358	0.0454111	0.150084	-4.47146		8.341	8.482	8.208	8.631	8.628	8.463
ZBTB4	0.230242	8.57421	2.78088	0.0354121	0.129296	-4.20645		8.576	8.491	8.31	8.634	8.664	8.769
DNAJB2	0.230174	5.70515	1.47052	0.196688	0.369535	-5.95167		5.639	5.454	5.677	5.575	5.753	6.133
CLDND1	0.229949	8.84355	3.66178	0.0125186	0.0717191	-3.07797		8.658	8.813	8.714	8.912	8.92	9.043
SERPINB8	0.229734	9.31207	4.40893	0.00569136	0.046453	-2.21074	up	9.216	9.238	9.137	9.376	9.495	9.409
[truncated: 10,897 more rows]
