# Supplementary material for: HDAC8 inhibition targets STAT3–MYC axis and synergizes with Venetoclax in KMT2A-rearranged acute myeloid leukemia
Source: Leukemia. 2026 Apr 21;40(6):1271–83. doi: 10.1038/s41375-026-02950-1 (PMC13233295; doi:10.1038/s41375-026-02950-1)
Supplement: Supplementary file 3 — Table S7 [file 41375_2026_2950_MOESM3_ESM.xlsx]

## Sheet: Table S7 KG-1 RNA-seq
symbol	logFC	AveExpr	t	P.Value	adj.P.Val	B	DEG	ctrl-1	ctrl-2	ctrl-3	HDAC8i (22d)-1	HDAC8i (22d)-2	HDAC8i (22d)-3
PFKFB4	5.47534	7.70715	37.348	7.21773e-08	3.11084e-05	9.25813	up	5.091	5.173	4.644	10.425	10.405	10.504
ADM	5.08725	5.97443	12.8302	2.49766e-05	0.000631949	3.13262	up	4.264	3.357	2.671	8.421	8.521	8.612
JUN	5.07784	4.7201	12.3712	3.03799e-05	0.000690398	2.91058	up	2.595	2.655	1.293	7.276	6.931	7.569
ICAM1	4.45215	7.36663	38.4417	6.15487e-08	2.86084e-05	9.4005	up	5.125	5.205	5.091	9.526	9.417	9.835
ENO2	4.2407	6.6781	16.6083	6.17498e-06	0.000290155	4.69979	up	4.74	4.956	3.977	8.776	8.793	8.827
DARS-AS1	4.20144	5.7727	39.5829	5.23708e-08	2.86084e-05	9.54277	up	3.86	3.689	3.467	7.876	7.923	7.822
TRAF1	4.17788	6.62732	16.529	6.33792e-06	0.000293399	4.67092	up	4.704	3.973	4.938	8.701	8.642	8.806
DDIT4	4.11324	9.62409	66.8492	2.89224e-09	2.45142e-05	11.6843	up	7.565	7.621	7.516	11.602	11.664	11.776
N4BP3	4.08174	3.66582	7.9859	0.000305719	0.00254745	0.268444	up	0.501	2.238	2.136	6.002	5.305	5.813
IL4I1	3.6221	5.73161	23.1542	1.00366e-06	0.00010722	6.66734	up	3.668	3.973	4.121	7.382	7.469	7.777
BBC3	3.49802	2.77809	14.8571	1.13102e-05	0.000399339	4.0253	up	1.293	1.293	0.501	4.529	4.4	4.652
BNIP3	3.40194	9.26079	48.6644	1.67344e-08	2.45142e-05	10.484	up	7.451	7.553	7.676	10.912	10.963	11.01
ATF3	3.31746	5.16889	10.9746	5.76558e-05	0.00097913	2.18117	up	4.112	3.222	3.197	6.924	6.47	7.089
RGS13	3.30369	5.168	7.89048	0.000325236	0.00266043	0.197295	up	2.595	3.689	4.264	6.895	6.784	6.78
LINC01929	3.27731	3.42917	14.3347	1.37299e-05	0.000449239	3.80777	up	2.045	1.529	1.798	4.848	5.508	4.848
TMEM45A	3.13763	5.64784	9.97153	9.587e-05	0.00129459	1.59969	up	4.549	3.357	4.331	7.168	7.203	7.279
ANO7	3.11588	3.64345	8.61853	0.000205996	0.00201651	0.722192	up	2.726	2.238	1.293	5.253	5.104	5.247
FKBP9P1	3.07753	6.66065	18.7276	3.20784e-06	0.000196844	5.42035	up	4.904	5.003	5.459	8.177	8.073	8.348
P4HA1	3.06073	10.2885	34.0901	1.19419e-07	3.96522e-05	8.79557	up	8.571	8.879	8.824	11.794	11.806	11.857
SIGLEC6	3.04642	4.6924	11.8742	3.78517e-05	0.000779421	2.66072	up	3.357	3.479	2.671	6.105	6.534	6.008
TNFRSF10D	3.03178	4.29875	14.2378	1.4243e-05	0.000457642	3.76653	up	2.726	2.426	3.197	5.652	5.784	6.008
DHRS3	2.97953	3.41818	18.9427	3.01385e-06	0.000187414	5.48839	up	2.045	1.943	1.798	4.946	5.173	4.604
ASGR1	2.93256	4.1609	8.11486	0.00028147	0.00243298	0.363446	up	2.726	3.222	2.136	5.091	5.734	6.056
HELZ2	2.92916	4.35805	10.4502	7.47931e-05	0.00114878	1.88383	up	2.365	2.849	3.467	5.74	5.759	5.969
SLC16A3	2.89458	7.94819	26.233	5.05489e-07	7.61218e-05	7.37898	up	6.72	6.319	6.463	9.44	9.323	9.424
BHLHE40	2.88611	9.3186	40.1597	4.83506e-08	2.86084e-05	9.61235	up	8.005	7.833	7.789	10.776	10.699	10.81
TNFAIP3	2.87197	9.4128	30.3169	2.27958e-07	5.47932e-05	8.17609	up	8.101	7.845	7.984	10.811	10.747	10.988
FHDC1	2.86909	3.52131	8.42346	0.000232019	0.00218374	0.585507	up	2.595	1.529	2.136	4.565	4.877	5.426
SDAD1P1	2.81043	4.8841	12.3617	3.05055e-05	0.000691001	2.9059	up	3.074	3.479	3.884	6.045	6.435	6.388
PLA2G4C	2.74999	4.166	7.14665	0.000539228	0.00357929	-0.384026	up	2.045	3.479	2.849	5.599	5.212	5.813
BIRC3	2.6875	9.67067	24.7662	6.93537e-07	8.7383e-05	7.05343	up	8.343	8.388	8.25	11.001	10.825	11.217
BNIP3L	2.56079	10.8492	63.0106	4.01131e-09	2.45142e-05	11.485	up	9.525	9.595	9.586	12.145	12.122	12.122
CSF1	2.53611	2.96892	8.84501	0.000179949	0.00186037	0.877457	up	1.674	1.293	2.136	4.487	3.779	4.445
DOK3	2.51827	5.05608	9.02133	0.000162316	0.001755	0.995873	up	3.467	3.594	4.331	6.68	6.16	6.105
ANKRD37	2.4933	4.07989	8.84552	0.000179895	0.00186037	0.877805	up	2.928	2.238	3.334	5.253	5.479	5.247
DLGAP3	2.42789	1.71503	5.39007	0.00216403	0.00916067	-1.97851	up	0.501	0.501	0.501	2.671	2.171	3.945
SCAND2P	2.42219	7.87677	26.2991	4.98543e-07	7.59914e-05	7.39311	up	6.784	6.732	6.481	9.104	9.138	9.021
ITGA6-AS1	2.26719	2.50597	5.53526	0.00190575	0.00831992	-1.83309	up	1.674	1.943	0.501	3.991	3.357	3.57
SLC2A3	2.25921	10.6178	39.3385	5.41923e-08	2.86084e-05	9.51282	up	9.417	9.57	9.477	11.718	11.718	11.806
EFEMP2	2.23376	4.08719	9.95153	9.68921e-05	0.00130221	1.58754	up	2.595	2.849	3.467	5.225	5.14	5.247
DIRC3	2.22473	4.03449	5.20251	0.00255972	0.0102676	-2.17043	up	3.357	1.943	3.467	4.946	5.212	5.283
RND1	2.21347	4.01419	6.43686	0.000911548	0.00509284	-0.987366	up	3.074	3.222	2.426	4.811	4.791	5.76
SNAI1	2.20883	3.78329	4.97182	0.00316583	0.0119007	-2.41294	up	3.668	1.943	2.426	4.811	4.791	5.061
FAM162A	2.2044	9.51238	29.0675	2.87422e-07	6.41515e-05	7.94768	up	8.431	8.526	8.273	10.562	10.626	10.656
KLF10	2.19655	9.53569	44.9457	2.59631e-08	2.49626e-05	10.1355	up	8.464	8.447	8.401	10.665	10.565	10.672
TNIP1	2.19195	9.08294	21.2098	1.62359e-06	0.000135894	6.15675	up	8.159	7.825	7.977	10.081	10.165	10.291
NFKB2	2.18083	8.66981	22.8568	1.07744e-06	0.000108604	6.5926	up	7.621	7.526	7.591	9.716	9.613	9.952
PLEKHG1	2.10917	4.45279	8.35687	0.000241769	0.0022236	0.5382	up	2.928	3.479	3.788	5.479	5.259	5.784
GPR146	2.10437	5.54445	6.87851	0.000654088	0.00408977	-0.606012	up	5.091	3.973	4.412	6.816	6.313	6.66
ANKZF1	2.09492	8.30012	25.7286	5.62441e-07	7.94833e-05	7.26962	up	7.138	7.202	7.418	9.371	9.352	9.32
VEGFA	2.07921	7.80736	23.9357	8.36443e-07	9.59146e-05	6.85844	up	6.784	6.649	6.87	8.866	8.721	8.954
SLAMF1	2.06269	2.74328	9.0791	0.000156983	0.00172395	1.03422	up	2.045	1.293	1.798	3.493	3.97	3.86
LOC100288175	2.05924	4.34725	13.549	1.86192e-05	0.000522607	3.46472	up	3.357	3.594	3.002	5.417	5.386	5.328
PLOD2	2.05904	9.95645	52.9462	1.05e-08	2.45142e-05	10.8335	up	8.899	8.931	8.951	10.991	10.966	11.001
ZNF160	2.0477	9.21084	43.8084	2.99118e-08	2.67049e-05	10.0194	up	8.237	8.15	8.174	10.207	10.214	10.284
PCAT6	2.04006	2.60818	3.86181	0.00974316	0.0271587	-3.68613	up	1.674	1.293	1.798	4.194	4.264	2.426
TXNIP	2.02887	10.8157	34.2168	1.17e-07	3.96522e-05	8.81473	up	9.734	9.816	9.854	11.868	11.744	11.879
KDM6B	2.02785	7.00158	20.1105	2.1729e-06	0.000161661	5.84338	up	5.879	5.921	6.163	8.065	7.883	8.098
MKNK2	2.02718	10.5149	36.44	8.26763e-08	3.33346e-05	9.13521	up	9.535	9.557	9.411	11.509	11.504	11.572
LRP2BP	2.02588	2.91015	7.50018	0.000421811	0.00308317	-0.10166	up	2.365	1.529	1.798	3.679	3.779	4.311
PFKFB3	2.02538	9.41272	32.7752	1.48341e-07	4.52222e-05	8.59081	up	8.424	8.322	8.454	10.36	10.407	10.51
FGF11	2.01656	4.38378	7.74398	0.000358108	0.00281509	0.0865951	up	3.357	3.767	3.002	5.652	4.981	5.543
CLIP3	2.00359	3.64229	7.99363	0.000304197	0.00253816	0.274181	up	2.595	2.655	2.671	5.225	4.324	4.383
EFNA3	1.99707	6.37526	17.743	4.30763e-06	0.00023009	5.09735	up	5.205	5.383	5.542	7.532	7.31	7.279
AGAP1-IT1	1.99118	2.79386	3.36019	0.0172	0.0418987	-4.3208	up	2.045	0.501	2.849	3.914	3.594	3.86
GDPD4	1.98956	1.92811	4.4091	0.00547569	0.0176807	-3.03584	up	0.501	0.501	1.798	2.863	3.479	2.426
JUNB	1.98465	8.05633	23.31	9.67381e-07	0.000106064	6.70605	up	7.094	6.963	7.135	9.065	8.912	9.169
GBE1	1.94955	11.1788	41.1689	4.21591e-08	2.86084e-05	9.7305	up	10.156	10.26	10.196	12.127	12.139	12.194
CD300A	1.94449	2.58024	7.1695	0.000530575	0.00355585	-0.365428	up	1.293	2.238	1.293	3.493	3.594	3.57
PLXNB3	1.93051	2.98103	12.1929	3.28415e-05	0.000715132	2.82212	up	1.674	2.238	2.136	3.845	3.97	4.024
TCAF2P1	1.89672	3.5725	5.79533	0.00152691	0.00716398	-1.57925	up	2.928	1.943	3.002	4.737	4.646	4.179
SPAG4	1.8759	2.06032	3.41609	0.0161131	0.0398413	-4.24832	up	2.365	0.501	0.501	3.143	2.655	3.197
SLC2A14	1.87275	4.62131	6.91713	0.000635906	0.00400983	-0.573608	up	3.86	3.074	4.121	5.599	5.508	5.566
LNCSRLR	1.86772	2.63514	3.46108	0.0152937	0.0383232	-4.19029	up	2.365	2.238	0.501	3.914	3.222	3.57
KDM3A	1.86014	10.3789	29.5198	2.6399e-07	5.99928e-05	8.03184	up	9.545	9.354	9.448	11.31	11.263	11.354
STX17-AS1	1.85286	2.60612	3.28801	0.0187263	0.0446423	-4.41502	up	2.595	1.943	0.501	3.767	3.063	3.767
LOC101929464	1.84949	1.68982	6.03839	0.00124959	0.00631057	-1.34944	up	0.501	0.501	1.293	3.002	2.171	2.671
CSRNP1	1.84683	7.64681	20.4869	1.96317e-06	0.000152408	5.95285	up	6.886	6.641	6.644	8.605	8.465	8.641
ZNF395	1.84339	8.83612	30.7613	2.10399e-07	5.25955e-05	8.25433	up	8.021	7.842	7.88	9.744	9.741	9.789
PDK1	1.84323	9.99433	45.0727	2.55617e-08	2.49626e-05	10.1481	up	9.042	9.077	9.099	10.892	10.907	10.949
PNRC1	1.84229	8.89699	21.8764	1.37031e-06	0.000125018	6.33777	up	7.93	8.094	7.904	9.813	9.704	9.937
EGLN1	1.83377	9.55379	22.3739	1.21133e-06	0.0001147	6.46874	up	8.49	8.73	8.691	10.451	10.404	10.557
C10orf91	1.82249	3.43736	10.0385	9.25357e-05	0.00127239	1.64023	up	2.726	2.426	2.426	3.991	4.451	4.604
FUT11	1.8212	8.4923	28.3919	3.27147e-07	6.41889e-05	7.81878	up	7.631	7.631	7.482	9.456	9.424	9.328
BTG2	1.81874	7.82824	18.5421	3.38711e-06	0.000201598	5.36094	up	7.004	6.883	6.87	8.731	8.57	8.912
TFRC	1.81328	13.595	36.5073	8.18394e-08	3.33346e-05	9.14447	up	12.641	12.705	12.719	14.566	14.458	14.481
TPM2	1.80014	1.92915	5.71764	0.00163013	0.00749029	-1.65421	up	1.293	1.293	0.501	2.499	2.655	3.334
GNA15	1.77495	11.1043	33.0412	1.41876e-07	4.43328e-05	8.63314	up	10.196	10.177	10.277	11.921	12.016	12.039
MIR421	1.77237	1.77809	2.8163	0.0332852	0.069804	-5.04622		1.674	0.501	0.501	3.914	1.943	2.136
VASH1	1.77087	9.30448	28.2251	3.37931e-07	6.41889e-05	7.78634	up	8.534	8.347	8.376	10.186	10.161	10.223
CFAP69	1.76275	2.48422	3.31273	0.0181871	0.0436903	-4.38267	up	2.365	1.943	0.501	2.863	3.779	3.455
CDKN1A	1.74822	5.44196	9.36865	0.000133158	0.00157013	1.2231	up	4.819	4.554	4.331	6.633	6.093	6.222
RXRA	1.73541	9.13063	25.4978	5.90998e-07	8.20765e-05	7.2187	up	8.347	8.129	8.312	9.986	9.991	10.018
NIBAN2	1.72162	6.1306	6.79572	0.000695142	0.00424566	-0.675978	up	5.799	4.956	5.054	7.086	6.738	7.149
LFNG	1.72077	5.03842	11.4623	4.57192e-05	0.000864515	2.44573	up	4.371	3.899	4.264	5.716	5.945	6.035
WDR54	1.71527	6.64814	15.8917	7.84874e-06	0.000323764	4.43337	up	6.012	5.725	5.635	7.476	7.582	7.459
HK2	1.6958	11.3618	34.5787	1.10405e-07	3.96522e-05	8.86888	up	10.562	10.459	10.521	12.159	12.222	12.248
YPEL1	1.67706	3.85682	6.60007	0.000804652	0.00468476	-0.844082	up	3.357	2.849	2.849	4.529	5.173	4.383
CFAP161	1.6649	8.83208	23.0249	1.03497e-06	0.000108434	6.63499	up	8.001	7.948	8.05	9.647	9.556	9.79
ZNF436-AS1	1.66441	3.11933	3.44889	0.0155111	0.0387209	-4.20599	up	3.197	1.529	2.136	3.767	4.517	3.57
CXCL2	1.66424	6.79107	16.1533	7.1824e-06	0.000309561	4.53206	up	5.817	6.141	5.918	7.566	7.557	7.746
PELI2	1.65666	3.91543	3.43616	0.0157416	0.0391162	-4.2224	up	3.074	4.052	2.136	4.646	4.981	4.604
ACTA2-AS1	1.65626	5.38546	16.2758	6.89325e-06	0.000302874	4.57771	up	4.598	4.371	4.704	6.201	6.313	6.127
CDKN2A	1.64479	2.70675	2.62353	0.0424975	0.0844747	-5.3104		2.726	2.426	0.501	3.845	3.063	3.679
DUSP5	1.64301	7.96738	24.9746	6.6233e-07	8.5345e-05	7.10111	up	7.065	7.164	7.209	8.804	8.697	8.866
CELF5	1.64122	2.41521	3.08352	0.0239305	0.0539321	-4.68555		2.045	2.238	0.501	3.679	3.357	2.671
TNFRSF4	1.63735	7.10835	20.1476	2.15107e-06	0.000160996	5.85429	up	6.193	6.252	6.424	7.89	7.863	8.027
DBN1	1.63118	2.83302	4.26987	0.00631363	0.0196548	-3.19705	up	2.726	1.529	1.798	3.143	3.779	4.024
C15orf62	1.62776	2.01121	2.98191	0.0270957	0.0593844	-4.82181		1.293	0.501	1.798	1.798	3.222	3.455
TCP11L2	1.61858	4.82975	9.20956	0.000145678	0.00164781	1.11999	up	3.668	4.129	4.264	5.815	5.508	5.594
CKB	1.6142	6.52413	12.8475	2.47961e-05	0.000631215	3.14084	up	5.508	5.725	5.918	7.176	7.396	7.422
SETBP1	1.60956	4.95657	12.6577	2.68635e-05	0.000647381	3.05011	up	3.964	4.371	4.121	5.599	5.849	5.836
PTGS2	1.60802	6.91956	11.3812	4.74866e-05	0.00087801	2.40251	up	6.423	5.942	5.982	7.727	7.642	7.802
IL21R	1.60681	6.46873	28.502	3.20252e-07	6.41889e-05	7.84006	up	5.661	5.626	5.709	7.187	7.287	7.342
ZNF467	1.60399	3.68011	3.3267	0.0178903	0.0431571	-4.36444	up	3.357	3.479	1.798	4.811	4.324	4.311
SLFN14	1.60129	2.09373	12.8083	2.52072e-05	0.000634856	3.12222	up	1.293	1.293	1.293	3.143	2.655	2.885
AGRN	1.60097	3.74967	3.25645	0.0194404	0.0459764	-4.45643	up	3.57	3.479	1.798	4.529	4.517	4.604
RGS16	1.59616	7.83823	22.4411	1.19159e-06	0.000114567	6.48614	up	7.004	7.135	6.981	8.605	8.562	8.742
LGALS8-AS1	1.59308	1.56162	3.35932	0.0172175	0.041917	-4.32193	up	0.501	0.501	1.293	1.798	1.943	3.334
CIART	1.58358	2.59642	8.34894	0.000242962	0.00223293	0.532546	up	1.674	1.943	1.798	3.767	3.063	3.334
SNX30	1.56975	3.69002	4.73862	0.00395209	0.0139304	-2.66558	up	3.357	3.222	2.136	4.529	4.451	4.445
SHC4	1.56628	2.98555	11.588	4.31304e-05	0.000834499	2.51213	up	2.045	2.426	2.136	3.767	3.594	3.945
PANX1	1.55714	8.98329	33.7346	1.26526e-07	4.05499e-05	8.74131	up	8.213	8.259	8.142	9.749	9.765	9.772
LDHA	1.54065	13.9813	19.7968	2.36812e-06	0.000168374	5.75035	up	13.204	13.224	13.204	14.879	14.601	14.776
SEPTIN1	1.52838	2.73011	2.39624	0.0570316	0.106489	-5.62454		2.726	0.501	2.671	3.493	3.222	3.767
NINJ1	1.52341	4.73242	5.18643	0.00259735	0.0103423	-2.1871	up	4.549	3.479	3.884	5.599	5.212	5.672
RELB	1.52124	8.30449	15.1997	9.99502e-06	0.000370706	4.16366	up	7.442	7.731	7.459	9.026	8.99	9.179
FAM167A	1.51609	3.43085	4.67683	0.00419648	0.014536	-2.73382	up	3.074	1.943	3.002	3.991	4.264	4.311
VWF	1.51307	3.99539	7.16599	0.000531893	0.00356086	-0.36828	up	3.357	3.357	3.002	4.946	4.324	4.986
TMEM92	1.50927	4.68928	12.5686	2.79028e-05	0.000657614	3.00707	up	4.021	3.899	3.884	5.652	5.212	5.468
INSIG2	1.49374	8.54478	20.9788	1.72398e-06	0.000138659	6.09247	up	7.754	7.918	7.722	9.285	9.225	9.364
TP53INP2	1.49229	4.16729	5.55882	0.00186727	0.00823245	-1.80975	up	3.668	3.594	3.002	5.128	4.451	5.162
SKIL	1.48895	7.09488	18.9545	3.00354e-06	0.000187414	5.49213	up	6.318	6.485	6.248	7.883	7.754	7.882
BOK	1.48802	1.67734	2.75635	0.0358938	0.0740203	-5.12809		0.501	0.501	1.798	1.494	2.885	2.885
DUSP6	1.48746	10.405	28.6353	3.12131e-07	6.41889e-05	7.86567	up	9.62	9.693	9.671	11.096	11.125	11.225
NCKIPSD	1.47455	8.78201	30.0571	2.39025e-07	5.61576e-05	8.12963	up	8.012	8.013	8.11	9.506	9.488	9.564
PELI3	1.46977	2.86503	4.63554	0.00436942	0.014979	-2.77972	up	2.726	1.529	2.136	3.767	3.698	3.334
FOS	1.46751	5.37932	5.71144	0.0016387	0.00750428	-1.66021	up	4.74	5.076	4.121	6.201	5.901	6.237
PGK1	1.46424	13.1332	28.1328	3.4408e-07	6.41889e-05	7.76828	up	12.415	12.409	12.379	13.806	13.84	13.95
ABCA17P	1.46313	1.83924	2.50413	0.0495613	0.0954033	-5.47519		1.293	1.529	0.501	1.798	3.779	2.136
LOC102724467	1.46167	2.3834	2.40862	0.056117	0.10508	-5.6074		2.928	1.529	0.501	3.261	2.885	3.197
DACT3	1.46124	3.00924	7.53429	0.000412147	0.0030374	-0.0750101	up	2.045	2.655	2.136	3.679	3.97	3.57
SH2D2A	1.45569	4.75648	8.04797	0.000293755	0.00248252	0.314335	up	4.264	3.845	3.977	5.169	5.542	5.742
KANK3	1.45295	5.50324	12.3585	3.05479e-05	0.000691001	2.90432	up	4.877	4.936	4.517	6.238	6.201	6.25
ZSWIM4	1.44761	6.26132	11.3019	4.92921e-05	0.000899418	2.35997	up	5.687	5.501	5.425	6.895	6.833	7.227
LINC00910	1.44729	1.48873	5.03409	0.00298734	0.0114011	-2.34676	up	1.293	0.501	0.501	1.798	2.413	2.426
IFITM10	1.44413	1.48715	6.21786	0.00108197	0.00571577	-1.18416	up	0.501	0.501	1.293	2.321	2.171	2.136
STAMBPL1	1.44015	8.04212	19.8581	2.3284e-06	0.000167914	5.76866	up	7.247	7.261	7.459	8.756	8.715	8.815
KIAA0355	1.43895	4.04923	11.6415	4.20813e-05	0.000822489	2.54017	up	3.57	3.222	3.197	4.772	4.646	4.888
LRRC32	1.43796	7.18686	14.1615	1.46632e-05	0.000462816	3.73383	up	6.534	6.284	6.586	8.016	7.9	7.802
EPS8L2	1.43666	2.38567	2.54958	0.0467343	0.0910855	-5.41239		2.365	0.501	2.136	2.499	3.479	3.334
NDRG1	1.43362	7.93733	20.3128	2.05706e-06	0.000157737	5.90251	up	7.311	7.19	7.16	8.558	8.749	8.656
ALDOA	1.42761	13.3966	39.4612	5.32685e-08	2.86084e-05	9.52789	up	12.671	12.698	12.68	14.11	14.11	14.11
FOSB	1.42639	5.63826	9.71295	0.000110128	0.00141411	1.44084	up	4.819	5.076	4.88	6.25	6.16	6.644
MEGF6	1.42619	2.10172	2.53193	0.0478109	0.0926206	-5.43676		0.501	1.529	2.136	3.493	1.943	3.008
CD69	1.42336	10.3126	21.1023	1.66943e-06	0.00013638	6.12693	up	9.672	9.575	9.556	10.95	10.986	11.137
ZFHX3	1.42207	4.35274	6.13052	0.00116006	0.00600147	-1.26414	up	4.112	3.479	3.334	4.848	5.061	5.283
ZBTB46	1.41784	4.6556	9.03435	0.000161096	0.00174483	1.00453	up	3.964	3.899	3.977	5.058	5.675	5.361
GPRIN1	1.40318	2.73669	3.85995	0.00976302	0.0272056	-3.68842	up	2.365	1.943	1.798	2.671	3.698	3.945
SHANK1	1.40063	3.43101	2.28266	0.0662043	0.119787	-5.78191		3.467	1.529	3.197	4.433	3.357	4.604
RNU4-1	1.3975	3.16193	1.98948	0.0977716	0.162744	-6.18601		2.045	4.052	1.293	3.845	3.97	3.767
ZFP36	1.39712	7.08024	9.90321	9.94151e-05	0.00132472	1.5581	up	6.333	6.348	6.463	7.844	7.483	8.009
VGLL4	1.39526	10.0338	27.5023	3.89793e-07	6.65839e-05	7.64287	up	9.38	9.265	9.364	10.696	10.725	10.773
IRS2	1.39254	7.02628	15.385	9.35925e-06	0.000355566	4.2371	up	6.459	6.333	6.197	7.716	7.618	7.834
ANGPTL4	1.39044	5.26895	7.56043	0.000404914	0.00301364	-0.0546518	up	4.646	4.888	4.187	5.864	6.047	5.982
EVA1B	1.3881	4.33849	8.56271	0.000213077	0.00205656	0.683364	up	3.86	3.479	3.594	5.198	4.737	5.162
CFAP46	1.37346	4.19096	6.77568	0.000705525	0.00427531	-0.693016	up	3.357	3.689	3.467	5.091	4.451	5.091
PTPRE	1.37206	7.40008	18.3179	3.6197e-06	0.000203796	5.28828	up	6.8	6.565	6.777	8.068	8.062	8.129
DENND3	1.37072	12.0599	30.4147	2.23949e-07	5.47932e-05	8.19344	up	11.375	11.324	11.424	12.764	12.715	12.757
AK4	1.36923	11.0392	31.9346	1.71183e-07	4.82128e-05	8.45386	up	10.376	10.327	10.36	11.772	11.705	11.695
WSB1	1.36518	10.1779	31.7868	1.75616e-07	4.82128e-05	8.42928	up	9.491	9.523	9.472	10.826	10.848	10.907
POT1-AS1	1.36469	2.42939	2.33775	0.0615744	0.113141	-5.70558		1.293	2.655	1.293	2.101	3.779	3.455
C8orf44-SGK3	1.36404	2.50667	3.99902	0.00839702	0.0243401	-3.51891	up	2.045	1.293	2.136	2.671	3.698	3.197
RAPGEF3	1.36336	5.81106	8.40488	0.000234692	0.00219403	0.572342	up	4.787	5.427	5.173	6.483	6.486	6.509
ADGRE5	1.36206	10.9388	25.6993	5.65967e-07	7.94833e-05	7.2632	up	10.304	10.219	10.25	11.656	11.542	11.661
SLC45A3	1.36123	4.95466	8.37692	0.000238784	0.00221549	0.55248	up	4.371	4.264	4.187	5.283	5.759	5.864
TMCC2	1.35858	8.02779	27.0694	4.25347e-07	6.81592e-05	7.55463	up	7.297	7.397	7.352	8.698	8.66	8.763
ZMIZ1-AS1	1.3567	1.95426	2.8295	0.0327394	0.0689412	-5.02825		0.501	1.529	1.798	3.002	3.063	1.832
MAFF	1.35017	6.28191	10.9798	5.75082e-05	0.00097913	2.1841	up	5.753	5.702	5.365	6.942	6.85	7.078
BCKDHA	1.34964	8.76146	21.1202	1.66167e-06	0.00013638	6.13192	up	8.154	8.02	8.087	9.407	9.37	9.532
AOAH-IT1	1.34152	1.7168	2.78718	0.0345257	0.071863	-5.08596		0.501	0.501	2.136	2.321	2.171	2.671
JUP	1.33854	9.18147	21.686	1.43755e-06	0.00012794	6.28675	up	8.619	8.441	8.477	9.803	9.865	9.883
FAM13A-AS1	1.33811	5.13457	5.85014	0.00145863	0.00692389	-1.52682	up	4.194	4.264	4.938	5.953	5.566	5.892
ENO3	1.33761	4.54451	4.84746	0.0035602	0.0129831	-2.54672	up	3.86	4.433	3.334	5.253	5.104	5.283
RNF227	1.33661	3.92363	3.65808	0.0122151	0.0321694	-3.93955	up	4.021	3.074	2.671	4.848	4.324	4.604
PAX8-AS1	1.33652	3.49785	5.20553	0.00255272	0.0102494	-2.1673	up	2.595	3.222	2.671	4.604	4.034	3.86
C4orf3	1.33593	9.3024	22.6178	1.14139e-06	0.000113224	6.53169	up	8.628	8.73	8.545	9.99	9.941	9.98
NTRK1	1.33003	3.00043	3.86683	0.00968975	0.0270667	-3.67996	up	2.928	1.943	2.136	3.679	4.121	3.197
TNFRSF12A	1.32882	4.18138	6.43297	0.000914292	0.00509644	-0.990817	up	3.074	3.594	3.884	4.811	4.915	4.811
TMEM107	1.32839	4.74474	4.05722	0.00789064	0.0232278	-3.44883	up	4.311	3.357	4.573	5.386	5.594	5.247
AMH	1.32689	1.98759	2.86038	0.0314995	0.0667423	-4.98624		1.674	0.501	1.798	3.002	1.943	3.008
SLC2A1	1.32499	9.74911	27.5754	3.84142e-07	6.65839e-05	7.6576	up	9.158	9.045	9.057	10.404	10.395	10.435
GPI	1.32315	12.1271	22.7113	1.11586e-06	0.000111577	6.5556	up	11.528	11.411	11.458	12.705	12.841	12.82
MXD1	1.32307	6.91918	8.6044	0.000207762	0.0020256	0.71238	up	6.201	6.528	6.045	7.606	7.39	7.746
TNS1	1.32182	9.69348	16.3097	6.8156e-06	0.00030188	4.59029	up	9.167	8.904	9.026	10.376	10.277	10.41
TNFRSF10C	1.31331	2.23063	1.51455	0.184715	0.271675	-6.81463		2.928	1.293	0.501	1.494	3.222	3.945
BTN1A1	1.31325	3.01551	1.95335	0.102619	0.16957	-6.23531		3.357	2.426	1.293	2.671	4.4	3.945
PEAK3	1.31289	2.43457	2.20061	0.0737909	0.130491	-5.89548		2.595	2.238	0.501	2.671	3.594	3.008
GASAL1	1.31239	3.43689	3.81895	0.0102123	0.028165	-3.73893	up	2.928	2.988	2.426	4.121	4.704	3.455
PRKAR2A-AS1	1.31224	2.33392	6.64309	0.000778949	0.00457738	-0.806783	up	1.293	1.943	1.798	2.863	3.222	2.885
TRIB2	1.30746	6.89811	19.2828	2.73452e-06	0.000181802	5.59427	up	6.288	6.319	6.127	7.509	7.531	7.616
RNF165	1.3028	8.06605	18.7224	3.21275e-06	0.000196844	5.41868	up	7.369	7.352	7.523	8.635	8.789	8.728
RUNDC1	1.30181	7.00854	15.4108	9.2744e-06	0.000354498	4.24727	up	6.209	6.485	6.379	7.583	7.674	7.722
MIR3648-2	1.30174	9.93537	2.71456	0.0378429	0.0771486	-5.18531		8.721	9.91	9.222	10.806	9.73	11.223
MIR550A1	1.29856	1.89484	3.37111	0.0169814	0.0414634	-4.30661	up	1.293	1.943	0.501	2.321	2.885	2.426
ITGAM	1.29807	4.21399	7.59919	0.000394463	0.00296457	-0.0245829	up	3.767	3.594	3.334	4.92	4.578	5.091
NFKBIA	1.29165	8.02565	12.6207	2.72889e-05	0.000655929	3.0323	up	7.498	7.451	7.19	8.658	8.575	8.781
LINC01132	1.28896	4.11738	5.13035	0.00273368	0.0107237	-2.24551	up	3.964	2.988	3.467	4.848	4.834	4.604
CREBRF	1.28615	8.12402	15.7769	8.16428e-06	0.000329179	4.38947	up	7.505	7.545	7.393	8.893	8.638	8.77
FIGNL2	1.28516	2.34746	2.3283	0.0623441	0.114163	-5.71868		0.501	1.943	2.671	2.863	3.222	2.885
PGAM1	1.28404	11.4595	25.948	5.36783e-07	7.94833e-05	7.31751	up	10.796	10.84	10.816	12.026	12.125	12.153
ENAM	1.28231	3.51741	2.41683	0.0555184	0.10422	-5.59602		2.726	3.767	2.136	4.565	3.357	4.554
ENO1	1.2813	14.5018	28.4057	3.26272e-07	6.41889e-05	7.82146	up	13.872	13.84	13.872	15.204	15.111	15.111
HK1	1.27859	10.4918	22.5351	1.16456e-06	0.000114567	6.51043	up	9.94	9.829	9.789	11.087	11.129	11.176
PLAUR	1.27796	7.44529	15.349	9.47903e-06	0.000359025	4.22289	up	6.735	6.907	6.777	8.228	8.016	8.009
PSTPIP1	1.2762	2.7771	2.67982	0.0395506	0.0798215	-5.23298		1.293	2.988	2.136	3.767	3.594	2.885
ELFN2	1.27257	3.07658	2.69014	0.0390349	0.0788839	-5.21882		2.595	1.529	3.197	3.261	3.698	4.179
CD83	1.2701	6.62927	10.383	7.73994e-05	0.00116556	1.84465	up	5.957	6.242	5.784	7.198	7.287	7.308
KLHL24	1.26902	7.70928	12.4517	2.93398e-05	0.000676345	2.95011	up	6.962	7.281	6.981	8.428	8.277	8.326
LOXHD1	1.26804	1.1351	2.05739	0.0892845	0.151339	-6.09294		0.501	0.501	0.501	1.798	0.501	3.008
E2F7	1.26374	9.02307	18.6344	3.29647e-06	0.000198089	5.39058	up	8.313	8.365	8.495	9.735	9.599	9.631
ZNF292	1.26144	11.2034	19.8438	2.33755e-06	0.000167914	5.76441	up	10.534	10.504	10.68	11.893	11.795	11.814
ARID3B	1.2605	8.71758	19.6361	2.47608e-06	0.000172591	5.70205	up	8.159	7.969	8.134	9.325	9.33	9.388
C3orf67	1.2603	2.68288	1.8411	0.119296	0.191409	-6.38736		0.501	2.655	3.002	3.679	3.063	3.197
GLUL	1.25646	12.4315	34.4428	1.12829e-07	3.96522e-05	8.84864	up	11.799	11.793	11.818	13.05	13.059	13.07
MYO7A	1.25614	3.65371	4.84698	0.00356182	0.0129831	-2.54724	up	2.595	3.479	3.002	4.121	4.121	4.604
ZNF175	1.25567	7.69527	20.9641	1.73061e-06	0.000138659	6.08835	up	7.116	6.963	7.124	8.28	8.341	8.348
BMT2	1.25462	7.06328	14.4923	1.29406e-05	0.000437147	3.87427	up	6.268	6.577	6.463	7.702	7.648	7.722
BCL3	1.25095	7.9826	19.6025	2.49932e-06	0.000172591	5.69192	up	7.352	7.417	7.303	8.652	8.503	8.67
CCNE2	1.24932	10.4063	27.7978	3.67532e-07	6.65765e-05	7.7021	up	9.739	9.819	9.786	11.041	11.064	10.988
HES1	1.24766	7.37352	14.255	1.41501e-05	0.000457642	3.77389	up	6.836	6.627	6.787	7.973	7.891	8.129
DDIT3	1.24529	4.41319	5.36368	0.00221521	0.00929123	-2.00523	up	4.311	3.594	3.467	4.92	5.061	5.127
BAIAP2L1	1.24455	3.56676	4.77006	0.00383403	0.0136025	-2.63107	up	2.928	3.479	2.426	4.194	4.194	4.179
CALCOCO1	1.24002	6.47861	11.4274	4.64708e-05	0.000870025	2.42715	up	6.067	5.67	5.838	7.048	7.08	7.168
DAGLA	1.23421	1.38219	2.29918	0.0647791	0.117634	-5.75903		1.293	0.501	0.501	1.102	3.063	1.832
GIMAP8	1.23279	4.87657	5.64438	0.0017349	0.00780155	-1.72556	up	4.492	4.311	3.977	5.864	5.453	5.162
ABTB1	1.23148	5.71368	10.5978	6.94292e-05	0.00110547	1.96891	up	4.877	5.205	5.212	6.201	6.435	6.352
TUBA8	1.23048	9.27138	21.204	1.62601e-06	0.000135894	6.15515	up	8.754	8.643	8.571	9.888	9.901	9.871
RCOR2	1.22883	2.91991	3.13569	0.0224654	0.0513901	-4.61604		2.045	3.074	1.798	3.679	3.063	3.86
TP53I11	1.22685	6.27653	10.803	6.2698e-05	0.00103796	2.08544	up	5.714	5.85	5.425	6.904	6.85	6.915
EMP1	1.22538	3.76821	2.53391	0.0476891	0.0924707	-5.43404		3.357	3.973	2.136	4.052	4.646	4.445
CHAC1	1.22524	4.85548	5.21776	0.00252459	0.0101626	-2.15464	up	4.549	3.767	4.412	5.599	5.212	5.594
ADGRE2	1.22468	10.7273	26.4945	4.78653e-07	7.38602e-05	7.43465	up	10.175	10.079	10.091	11.37	11.338	11.31
PRSS53	1.22371	5.76051	9.66584	0.000112986	0.0014297	1.41147	up	5.091	5.143	5.212	6.123	6.392	6.602
KDM4B	1.21973	10.2919	34.0317	1.20552e-07	3.96522e-05	8.78672	up	9.687	9.681	9.678	10.892	10.909	10.904
TCAF2	1.21305	7.30337	10.8066	6.25878e-05	0.00103751	2.08745	up	6.912	6.676	6.502	7.977	7.913	7.84
JUND	1.21091	9.88751	15.3953	9.32523e-06	0.000355354	4.24117	up	9.225	9.399	9.222	10.422	10.448	10.609
SLC12A4	1.20974	2.69038	3.06293	0.0245376	0.0549115	-4.71308		2.726	2.238	1.293	3.143	3.063	3.679
PPP1R3B	1.20904	6.9178	12.7707	2.56096e-05	0.000635108	3.10427	up	6.25	6.242	6.447	7.382	7.531	7.654
PKM	1.20248	12.7155	22.916	1.06224e-06	0.000108604	6.60758	up	12.176	12.054	12.113	13.263	13.362	13.325
SESN2	1.20233	5.58373	5.82382	0.00149096	0.00703757	-1.55195	up	4.598	5.259	5.091	6.408	5.945	6.201
VWA1	1.19998	5.49577	7.38713	0.000455781	0.00322765	-0.19072	up	4.646	5.205	4.836	6.25	6.093	5.944
MTUS1	1.19928	2.49685	4.28389	0.00622294	0.0194646	-3.18068	up	2.365	1.529	1.798	3.261	3.357	2.671
GADD45B	1.19496	8.29841	19.0509	2.92146e-06	0.000184626	5.52231	up	7.771	7.638	7.694	8.889	8.818	8.98
DMTN	1.18862	3.41554	2.19845	0.0740018	0.130753	-5.89846		1.674	3.594	3.197	3.991	3.594	4.445
PLOD1	1.18706	9.92551	22.1965	1.26539e-06	0.00011803	6.42243	up	9.404	9.286	9.306	10.473	10.509	10.575
ZNF654	1.18346	9.50708	20.7243	1.84315e-06	0.000145808	6.02071	up	8.827	8.983	8.936	10.067	10.08	10.149
GLIPR2	1.18092	4.07642	9.05047	0.0001596	0.00173615	1.01524	up	3.668	3.594	3.197	4.646	4.646	4.708
ABCA1	1.18033	9.03776	19.2178	2.78541e-06	0.000184205	5.57422	up	8.494	8.48	8.369	9.682	9.541	9.661
RNF122	1.17685	6.30252	11.3167	4.89487e-05	0.000894459	2.36794	up	5.623	5.601	5.918	6.827	6.995	6.85
ADAMTS10	1.17674	7.25	11.1367	5.33208e-05	0.000936288	2.27037	up	6.784	6.45	6.751	7.908	7.744	7.863
SOX13	1.17309	9.3984	25.0718	6.4834e-07	8.5345e-05	7.12318	up	8.832	8.749	8.854	10.015	9.961	9.978
PREX1	1.17027	5.49892	7.17599	0.000528148	0.00354339	-0.360157	up	5.261	4.737	4.743	6.14	5.945	6.167
LINC00893	1.16844	4.19203	2.89201	0.0302823	0.0647006	-4.9433		2.726	3.767	4.331	4.737	4.704	4.888
HDAC7	1.16602	8.88231	18.1146	3.84711e-06	0.000212715	5.22151	up	8.249	8.292	8.356	9.355	9.523	9.517
LINC00649	1.15974	1.60895	4.23312	0.00655853	0.0202408	-3.24008	up	0.501	1.293	1.293	2.321	2.413	1.832
SYTL1	1.15967	7.59225	11.6608	4.17091e-05	0.000819688	2.55029	up	6.859	7.029	7.149	8.091	8.31	8.114
DOCK9	1.15926	2.20458	2.29329	0.0652833	0.118412	-5.76719		0.501	2.238	2.136	2.863	3.063	2.426
PRICKLE4	1.15655	4.51455	7.3836	0.000456891	0.00323002	-0.193516	up	4.021	4.194	3.594	5.091	5.061	5.127
WDR60	1.1462	8.82034	19.3603	2.67519e-06	0.000180742	5.6181	up	8.181	8.208	8.352	9.409	9.359	9.412
TTC30A	1.14463	4.49604	6.36163	0.00096632	0.00529506	-1.05438	up	4.021	4.052	3.698	4.737	5.14	5.328
SQSTM1	1.14381	10.0234	15.0148	1.06812e-05	0.000383631	4.08938	up	9.39	9.442	9.523	10.557	10.5	10.73
C17orf100	1.14315	2.54562	3.38591	0.01669	0.0408877	-4.2874	up	2.595	1.529	1.798	3.362	2.655	3.334
EGR3	1.14313	2.74698	4.97119	0.0031677	0.0119025	-2.41362	up	1.674	2.426	2.426	3.143	3.357	3.455
LOC101927960	1.14181	2.75307	1.53361	0.180087	0.2666	-6.79051		0.501	2.849	3.197	3.493	3.594	2.885
RLF	1.14136	9.78184	17.242	5.03576e-06	0.000256906	4.92531	up	9.183	9.214	9.236	10.401	10.226	10.43
DKFZP434A062	1.14111	2.16515	1.84074	0.119352	0.191451	-6.38784		2.045	2.238	0.501	3.594	1.943	2.671
ERO1A	1.13666	10.7955	25.2393	6.25046e-07	8.42638e-05	7.16097	up	10.191	10.262	10.228	11.413	11.351	11.328
CXCL3	1.13589	3.84821	7.85007	0.000333938	0.00269089	0.166939	up	3.57	3.074	3.197	4.371	4.324	4.554
HILPDA	1.1355	6.68423	8.72319	0.000193447	0.00193897	0.794391	up	6.012	6.041	6.297	7.276	7.04	7.44
LOC101928489	1.13323	2.71787	1.53324	0.180175	0.266637	-6.79098		2.595	3.357	0.501	3.594	3.063	3.197
MST1	1.12524	3.9043	4.97208	0.00316505	0.0119007	-2.41266	up	3.57	2.988	3.467	4.772	4.517	4.112
SDC4	1.12461	8.80683	13.6695	1.77505e-05	0.000504767	3.51862	up	8.159	8.302	8.273	9.331	9.262	9.515
PIM2	1.12442	8.79133	15.7929	8.11954e-06	0.000329179	4.39559	up	8.292	8.292	8.104	9.316	9.318	9.426
KRBOX4	1.12431	7.69236	9.02901	0.000161594	0.00174872	1.00099	up	7.149	7.358	6.883	8.199	8.294	8.27
CARHSP1	1.1239	9.23478	16.8151	5.77257e-06	0.000278577	4.77442	up	8.659	8.782	8.578	9.766	9.766	9.857
SUSD2	1.12267	4.49275	2.65364	0.0408927	0.0819625	-5.26896		4.112	3.222	4.46	5.479	4.4	5.283
ITGB3	1.11901	8.90131	20.0714	2.19619e-06	0.000162427	5.83187	up	8.364	8.271	8.391	9.462	9.521	9.4
PPP1R13L	1.11662	6.38026	10.6801	6.66319e-05	0.0010788	2.01591	up	5.864	5.683	5.918	6.882	7.117	6.816
HTRA4	1.11635	2.3076	3.5913	0.0131732	0.0341105	-4.02392	up	1.293	1.529	2.426	2.863	3.063	2.671
LPAR6	1.11359	9.25042	16.3572	6.70869e-06	0.000298934	4.60785	up	8.605	8.775	8.701	9.741	9.781	9.899
RIPOR1	1.11243	5.8834	10.4722	7.3966e-05	0.00114136	1.89654	up	5.173	5.383	5.425	6.37	6.615	6.333
LGALS8	1.10737	9.85339	15.0855	1.04125e-05	0.000376143	4.11789	up	9.408	9.212	9.28	10.391	10.331	10.499
DENND5A	1.10673	9.95512	17.2742	4.98482e-06	0.000256185	4.93653	up	9.509	9.302	9.394	10.507	10.478	10.54
TPI1	1.1058	12.3086	28.5957	3.14519e-07	6.41889e-05	7.85807	up	11.737	11.784	11.747	12.841	12.879	12.864
KCNIP2	1.10577	4.19381	4.11422	0.00742797	0.0222164	-3.38068	up	3.467	3.479	3.977	5.225	4.704	4.311
FOSL2	1.10484	10.2959	16.3807	6.65635e-06	0.000298934	4.61654	up	9.78	9.677	9.773	10.906	10.731	10.908
ITGAX	1.10419	2.47354	2.02883	0.0927568	0.156017	-6.13213		2.045	1.293	2.426	3.679	1.943	3.455
RNU5D-1	1.10089	3.63374	8.76681	0.000188482	0.00190928	0.824251	up	2.928	2.988	3.334	4.121	4.121	4.311
LOC102723493	1.10076	2.76075	4.7249	0.00400495	0.0140409	-2.68069	up	2.595	2.238	1.798	3.143	3.594	3.197
SLC8A1	1.10013	4.04305	5.06575	0.00290103	0.0111569	-2.31332	up	3.197	3.689	3.594	4.194	4.737	4.848
NBPF15	1.09936	3.32975	1.63668	0.156931	0.238731	-6.6581		3.074	3.973	1.293	3.914	3.779	3.945
DUSP1	1.09904	7.00394	8.29046	0.000251973	0.00228736	0.490694	up	6.628	6.47	6.265	7.339	7.674	7.648
SPSB1	1.09761	5.48413	7.30953	0.000480948	0.00332856	-0.252519	up	4.819	5.107	4.88	6.265	5.759	6.075
TNFRSF10B	1.09753	7.1182	8.86026	0.000178339	0.00185138	0.887782	up	6.775	6.47	6.463	7.5	7.674	7.827
RRM2	1.0972	12.0337	27.9697	3.55267e-07	6.53011e-05	7.7362	up	11.486	11.504	11.466	12.555	12.611	12.581
C1QTNF6	1.09677	4.52336	4.83209	0.00361276	0.0131206	-2.56341	up	4.194	4.264	3.467	4.988	5.022	5.205
RNF24	1.09416	8.23158	16.3519	6.72056e-06	0.000298934	4.60588	up	7.639	7.783	7.632	8.764	8.709	8.863
ORAI3	1.09385	6.27717	14.3882	1.34558e-05	0.000446985	3.83042	up	5.661	5.875	5.654	6.762	6.85	6.86
PFKP	1.08944	10.8868	18.9167	3.0365e-06	0.000187887	5.48023	up	10.376	10.31	10.34	11.334	11.495	11.466
RNU5E-1	1.08768	3.17036	2.4649	0.0521494	0.0994227	-5.52947		1.674	3.357	2.849	3.493	3.97	3.679
PPP1R16B	1.08601	10.6996	21.3373	1.57113e-06	0.000135561	6.19188	up	10.229	10.118	10.123	11.234	11.208	11.285
ZCCHC24	1.08348	5.57509	9.57993	0.000118425	0.00145832	1.35757	up	5.261	5.003	4.836	6.091	6.093	6.167
AVIL	1.07621	2.85956	5.30831	0.00232716	0.00961876	-2.0616	up	2.595	1.943	2.426	3.143	3.479	3.57
PPP1R3E	1.07311	7.50198	19.9275	2.28434e-06	0.000166971	5.78933	up	6.972	6.883	7.041	8.016	8.039	8.061
STYK1	1.07216	4.51881	9.71182	0.000110196	0.00141411	1.44013	up	3.767	4.129	4.052	5.022	4.981	5.162
BAHCC1	1.07204	9.96076	19.047	2.92472e-06	0.000184626	5.5211	up	9.364	9.419	9.491	10.542	10.522	10.426
PIGZ	1.06869	2.1593	1.655	0.153127	0.233978	-6.63423		0.501	2.238	2.136	3.594	2.655	1.832
NFKBID	1.06712	7.31148	21.189	1.63232e-06	0.000135894	6.15101	up	6.775	6.794	6.765	7.784	7.827	7.923
PLEKHA2	1.06708	10.6101	19.0802	2.89701e-06	0.000184626	5.53147	up	10.058	10.163	10.009	11.166	11.098	11.166
ANGPTL6	1.06615	3.24741	2.4256	0.0548871	0.103368	-5.58388		3.357	2.988	1.798	3.362	4.034	3.945
AKR7A3	1.06503	3.80206	1.65739	0.152639	0.233375	-6.63112		4.112	3.899	1.798	4.529	4.451	4.024
LOC729291	1.06234	2.67239	1.24039	0.264803	0.361526	-7.1456		3.074	0.501	2.849	3.261	2.171	4.179
PIM1	1.06199	11.6915	23.2351	9.84625e-07	0.000106093	6.68748	up	11.182	11.197	11.103	12.208	12.203	12.257
DAPK1-IT1	1.0609	4.1265	7.20759	0.000516508	0.00349531	-0.334534	up	3.86	3.594	3.334	4.699	4.517	4.755
TK1	1.05795	9.94586	16.045	7.44992e-06	0.000315649	4.4914	up	9.364	9.542	9.345	10.457	10.455	10.512
GYS1	1.05794	9.7311	26.5432	4.73849e-07	7.38602e-05	7.44493	up	9.21	9.168	9.228	10.243	10.254	10.283
GAS8	1.05668	3.527	6.56472	0.000826514	0.00476064	-0.874879	up	2.726	3.074	3.197	4.272	4.034	3.86
VWA5A	1.05644	6.26912	4.40882	0.00547722	0.0176807	-3.03615	up	5.261	5.875	6.086	6.792	6.577	7.023
LINC002481	1.05559	5.62234	7.54314	0.000409681	0.00303353	-0.0681089	up	4.877	5.233	5.173	6.292	6.236	5.923
SLC16A6	1.05439	4.15454	9.78303	0.000106032	0.00138814	1.48428	up	3.57	3.845	3.467	4.737	4.704	4.604
FAM161B	1.05331	6.19863	5.9462	0.00134729	0.00661163	-1.43578	up	5.34	6.041	5.635	6.762	6.717	6.697
PLXNA3	1.05201	5.31391	5.34075	0.0022608	0.00941609	-2.02853	up	5.205	4.641	4.517	5.953	5.675	5.892
ARID3A	1.05197	7.91685	16.8316	5.74191e-06	0.000278171	4.78031	up	7.469	7.417	7.287	8.389	8.48	8.459
DUSP4	1.05148	4.7087	5.74325	0.00159523	0.00737493	-1.62941	up	4.264	4.497	3.788	5.283	5.173	5.247
SYTL3	1.04805	8.33173	13.2525	2.09791e-05	0.00056391	3.32995	up	7.691	7.866	7.866	8.751	8.861	8.955
LINC01224	1.04775	1.92345	1.32949	0.235828	0.329431	-7.04166		3.197	0.501	0.501	2.321	2.885	2.136
C2orf50	1.04696	2.27709	1.14663	0.298656	0.398303	-7.25049		3.467	1.293	0.501	3.914	2.655	1.832
LINC02694	1.04179	2.19174	1.98641	0.0981735	0.163348	-6.1902		1.293	1.293	2.426	1.798	2.885	3.455
LAMA2	1.04046	3.56839	6.41182	0.000929371	0.00515589	-1.0096	up	2.726	3.222	3.197	4.272	3.97	4.024
CCDC33	1.03995	2.8632	3.5944	0.0131269	0.034019	-4.02	up	2.045	2.849	2.136	3.362	3.779	3.008
GAPDH	1.03709	15.0715	6.00541	0.00128357	0.00640451	-1.38021	up	14.601	14.458	14.601	15.976	15.397	15.397
GPR3	1.03577	3.18167	1.8753	0.113943	0.184598	-6.34124		3.767	2.426	1.798	3.261	3.594	4.244
UPRT	1.03458	7.43842	17.3221	4.91007e-06	0.000254651	4.9532	up	6.944	6.825	6.995	7.996	7.962	7.909
ARRDC3	1.03445	7.86814	13.2738	2.07982e-05	0.000561463	3.33974	up	7.254	7.303	7.496	8.353	8.455	8.348
SEMA7A	1.03406	6.312	6.02928	0.00125887	0.00633206	-1.35792	up	5.661	5.702	6.022	6.508	7.012	6.967
ARAP1	1.03267	10.498	25.7512	5.59732e-07	7.94833e-05	7.27457	up	9.968	9.981	9.996	10.983	11.008	11.052
ZNF575	1.02949	2.5692	1.50584	0.186865	0.274231	-6.82561		2.928	1.943	1.293	1.798	3.594	3.86
CYTIP	1.02945	10.8068	21.6416	1.45379e-06	0.00012794	6.27477	up	10.27	10.281	10.325	11.268	11.315	11.382
RASA3	1.02916	8.18394	13.4074	1.97054e-05	0.000538944	3.40071	up	7.721	7.545	7.742	8.79	8.688	8.618
LINC01163	1.0291	6.18339	6.01467	0.00127392	0.00638439	-1.37155	up	5.661	5.383	5.962	6.657	6.895	6.542
ACVR2B	1.02674	7.56052	9.36211	0.000133647	0.00157142	1.21889	up	6.827	7.135	7.179	8.047	8.174	8.001
ZBTB10	1.02541	8.96196	14.8102	1.15058e-05	0.000403962	4.00609	up	8.437	8.551	8.359	9.503	9.392	9.529
NARF	1.02518	9.38625	19.6107	2.49364e-06	0.000172591	5.69439	up	8.818	8.933	8.869	9.913	9.943	9.84
PGM1	1.02445	10.5857	18.342	3.59386e-06	0.000203256	5.29612	up	10.034	10.145	10.042	11.035	11.1	11.159
HLX	1.02425	7.23291	13.8636	1.64491e-05	0.000487199	3.60445	up	6.753	6.577	6.832	7.739	7.765	7.731
IRAK2	1.02379	5.37516	8.00535	0.00030191	0.00253045	0.282859	up	4.943	5.003	4.644	5.977	5.702	5.982
TMEM145	1.02197	4.1547	15.6821	8.43604e-06	0.000336876	4.35298	up	3.57	3.767	3.594	4.699	4.646	4.652
ZBTB21	1.02169	8.52365	9.05182	0.000159475	0.00173615	1.01614	up	8.204	7.973	7.862	9.177	8.918	9.009
DAB2IP	1.02055	3.50366	3.84401	0.00993496	0.0275337	-3.70803	up	3.197	3.357	2.426	3.914	3.884	4.244
CUEDC1	1.02022	2.78354	1.29155	0.247799	0.342728	-7.0864		2.726	3.594	0.501	3.362	3.063	3.455
EHD2	1.0182	2.91499	3.38913	0.0166274	0.0407901	-4.28322	up	2.365	2.426	2.426	3.143	4.121	3.008
IL4R	1.01751	7.426	8.07455	0.000288801	0.00246566	0.333888	up	6.877	6.85	7.025	7.732	7.891	8.181
CACNB4	1.01165	7.05145	8.2081	0.000265333	0.00234874	0.431311	up	6.333	6.565	6.738	7.647	7.409	7.616
KMT2E	1.01105	9.4739	11.6868	4.12158e-05	0.000815169	2.56383	up	9.071	8.79	9.045	10.015	9.933	9.99
ZNF667	1.01086	8.13488	13.1456	2.19153e-05	0.000582478	3.2806	up	7.509	7.615	7.764	8.578	8.676	8.667
SH3TC1	1.01033	8.43426	20.3568	2.03283e-06	0.000156842	5.91528	up	7.969	7.85	7.968	8.946	8.921	8.951
SLC25A36	1.00821	10.5966	15.3401	9.50881e-06	0.000359065	4.21939	up	10.072	10.159	10.046	11.211	11.052	11.038
EGR1	1.00662	3.62983	6.05675	0.00123112	0.00624759	-1.33236	up	3.197	2.849	3.334	4.272	3.884	4.244
MIR221	1.00597	2.81972	2.13557	0.0804477	0.139572	-5.9853		1.674	1.943	3.334	3.261	3.698	3.008
GPR157	1.00399	4.03313	4.40213	0.00551449	0.017754	-3.04384	up	3.57	3.689	3.334	4.272	5.022	4.311
UPK3BL2	1.0028	2.64096	4.25355	0.00642108	0.019916	-3.21614	up	2.045	2.238	2.136	2.863	2.885	3.679
PCYT1B	1.00201	2.30563	2.65283	0.040935	0.0819753	-5.27008		1.674	1.943	1.798	3.143	1.943	3.334
LINC00211	0.999427	2.65454	2.48898	0.0505445	0.0969575	-5.49615		1.674	2.655	2.136	3.679	3.357	2.426
YEATS2	0.997054	10.8148	14.6487	1.22102e-05	0.000420429	3.93946	up	10.339	10.205	10.405	11.248	11.365	11.326
MARCKSL1	0.996216	7.39199	14.3536	1.36322e-05	0.000448392	3.81579	up	6.981	6.785	6.915	7.838	7.863	7.969
HAL	0.995154	2.70364	2.38547	0.0578407	0.107742	-5.63946		1.674	1.943	3.002	3.493	2.655	3.455
PALLD	0.994833	3.90829	2.55179	0.046601	0.0908683	-5.40933		3.197	2.849	4.187	4.272	4.834	4.112
LINC01864	0.994822	0.998493	7.4574	0.000434307	0.00315055	-0.135229	up	0.501	0.501	0.501	1.798	1.362	1.328
RHOB	0.994545	3.98317	2.11891	0.0822518	0.14192	-6.00828		3.767	4.264	2.426	4.487	4.4	4.554
SLC25A34	0.99452	2.80795	1.20751	0.27627	0.373995	-7.18293		3.357	3.074	0.501	3.493	2.655	3.767
LOC101929340	0.993412	4.07988	5.67447	0.00169095	0.00766877	-1.69617	up	3.57	3.845	3.334	4.772	4.646	4.311
RIOK3	0.993323	9.46094	23.37	9.53832e-07	0.000105817	6.72087	up	9.008	8.958	8.927	9.95	9.938	9.985
GALNT18	0.992916	9.13811	19.1866	2.81025e-06	0.000184626	5.56456	up	8.675	8.556	8.694	9.62	9.633	9.651
TCF4	0.991344	11.5654	20.6225	1.89355e-06	0.000148852	5.99171	up	11.066	11.013	11.13	12.078	12.026	12.078
TXLNB	0.991254	4.90524	10.4626	7.4324e-05	0.00114547	1.89102	up	4.371	4.594	4.264	5.386	5.349	5.468
RGCC	0.99124	3.58484	4.53723	0.00481495	0.0161235	-2.88999	up	3.197	3.222	2.849	3.679	4.451	4.112
IRF1	0.990386	8.90118	17.1334	5.21215e-06	0.00026261	4.88731	up	8.407	8.431	8.38	9.328	9.364	9.498
TRIB3	0.988168	4.75926	7.86896	0.000329836	0.00267711	0.181149	up	4.311	4.433	4.052	5.283	5.386	5.091
PDLIM7	0.987479	5.85376	5.67686	0.00168752	0.00765603	-1.69385	up	5.406	5.501	5.173	6.443	6.591	6.008
ENO1-AS1	0.982269	2.34973	3.38666	0.0166754	0.0408877	-4.28643	up	2.045	2.238	1.293	2.671	2.655	3.197
NFIL3	0.981497	7.29043	7.93518	0.000315917	0.00260465	0.230719	up	6.886	6.895	6.618	7.739	7.981	7.623
ARRDC4	0.980364	7.65773	8.36047	0.00024123	0.00222191	0.540768	up	6.972	7.352	7.179	8.288	8.108	8.047
LOC283140	0.976751	3.00461	3.65242	0.0122931	0.032337	-3.94667	up	2.045	2.655	2.849	3.261	3.884	3.334
HIVEP2	0.975306	9.60936	18.1047	3.85859e-06	0.000212715	5.21824	up	9.132	9.093	9.14	10.182	10.028	10.081
SLC24A3	0.97499	7.90321	13.0407	2.28821e-05	0.000600846	3.23177	up	7.509	7.379	7.359	8.342	8.513	8.317
PLEKHH3	0.972863	3.05657	3.43933	0.0156839	0.0390272	-4.21831	up	2.726	2.849	2.136	3.261	4.034	3.334
MTFP1	0.972176	8.48354	18.3705	3.56351e-06	0.000202654	5.30541	up	8.031	7.977	7.984	8.895	8.97	9.044
TNFRSF1B	0.969124	5.50684	7.33409	0.000472812	0.0033027	-0.232901	up	5.125	4.888	5.054	5.953	5.784	6.237
LPAR5	0.9654	1.95351	1.93794	0.10476	0.17247	-6.25629		1.674	2.238	0.501	3.002	2.171	2.136
HOXB-AS1	0.961523	4.79159	3.78805	0.0105664	0.0288487	-3.77717	up	4.311	4.737	3.884	5.451	5.419	4.946
CEBPB	0.96138	7.17772	9.10229	0.000154901	0.00171185	1.04954	up	6.704	6.861	6.527	7.594	7.791	7.591
KREMEN1	0.960437	2.09009	1.60533	0.163652	0.246712	-6.69872		1.674	2.655	0.501	2.101	2.413	3.197
ZNF792	0.959222	8.26465	11.7872	3.93715e-05	0.000791164	2.61594	up	7.81	7.859	7.686	8.794	8.608	8.831
CREB3L4	0.958954	6.00387	10.1622	8.67303e-05	0.00122705	1.7144	up	5.542	5.544	5.487	6.415	6.352	6.682
CD82	0.958146	9.21295	20.2392	2.09836e-06	0.000158954	5.88107	up	8.782	8.732	8.688	9.741	9.662	9.672
TCIRG1	0.957338	7.70867	21.7187	1.42575e-06	0.00012794	6.29553	up	7.267	7.197	7.226	8.185	8.228	8.149
LINC01088	0.95403	8.77608	13.8186	1.67402e-05	0.000490014	3.58468	up	8.413	8.245	8.24	9.272	9.176	9.312
RASGEF1B	0.95351	7.00592	11.3343	4.85456e-05	0.000889691	2.37737	up	6.612	6.565	6.41	7.606	7.459	7.382
RNU4-2	0.950877	3.83265	1.64073	0.156083	0.237622	-6.65283		2.726	4.497	2.849	3.594	4.834	4.497
ZNF653	0.950306	6.21045	4.59159	0.00456251	0.0154838	-2.82884	up	5.508	5.501	6.197	6.782	6.563	6.712
PLXNB2	0.949054	8.23298	11.9078	3.72829e-05	0.000771521	2.67794	up	7.649	7.765	7.862	8.675	8.629	8.818
PPP2R5B	0.948103	6.80048	11.2753	4.99179e-05	0.000899934	2.34559	up	6.351	6.45	6.179	7.352	7.265	7.207
RHEBL1	0.945673	4.92056	2.88217	0.0306554	0.0653191	-4.95665		3.767	5.003	4.573	5.599	5.419	5.162
ELN	0.94564	7.80998	12.4365	2.95335e-05	0.000678564	2.94265	up	7.236	7.424	7.352	8.288	8.181	8.379
RAB43	0.945608	1.87964	1.43681	0.204779	0.294707	-6.91167		0.501	2.426	1.293	2.499	1.362	3.197
IL10RA	0.941981	4.44594	4.77876	0.00380207	0.0135343	-2.62155	up	3.668	3.845	4.412	4.988	4.915	4.848
TACR2	0.941342	0.971752	1.90641	0.109284	0.178671	-6.29912		0.501	0.501	0.501	2.499	0.501	1.328
LOC101928617	0.940914	2.59526	2.10443	0.0838536	0.143998	-6.02823		1.293	2.655	2.426	2.863	2.655	3.679
PTPRS	0.938892	4.10967	7.86714	0.000330229	0.00267848	0.179781	up	3.86	3.594	3.467	4.646	4.646	4.445
PLAU	0.936732	5.55524	6.66506	0.000766187	0.00452242	-0.787801	up	5.054	4.956	5.25	5.839	5.945	6.286
P4HB	0.936326	12.1983	18.6865	3.24655e-06	0.0001975	5.40725	up	11.766	11.711	11.714	12.594	12.686	12.719
LINC00167	0.936323	3.03265	1.69186	0.145747	0.224868	-6.58596		1.674	3.594	2.426	3.594	2.885	4.024
LINC00900	0.934904	2.88632	1.75578	0.133771	0.209524	-6.50147		2.726	1.529	3.002	2.499	3.884	3.679
RGS9	0.934813	3.12992	3.26268	0.019297	0.0457326	-4.44825	up	3.197	2.655	2.136	3.679	3.779	3.334
DDX41	0.933525	9.76848	17.1432	5.19589e-06	0.00026261	4.89076	up	9.374	9.245	9.286	10.181	10.24	10.285
LINC01770	0.931642	3.29224	2.49154	0.0503765	0.0967363	-5.4926		3.57	2.238	2.671	4.121	3.698	3.455
NAT8L	0.931173	6.21123	17.0755	5.30918e-06	0.000265438	4.86694	up	5.687	5.815	5.735	6.704	6.615	6.712
NRP1	0.929642	6.52754	9.74464	0.000108253	0.00140358	1.46051	up	6.141	6.171	5.875	7.058	7.012	6.907
SLC35E2A	0.92755	7.17993	9.88339	0.000100472	0.00133454	1.54598	up	6.886	6.676	6.586	7.732	7.642	7.557
KBTBD2	0.92669	8.81336	15.4663	9.09527e-06	0.00034979	4.26904	up	8.307	8.327	8.416	9.276	9.197	9.357
PPME1	0.925855	9.69761	12.9646	2.36143e-05	0.000613628	3.19612	up	9.206	9.125	9.372	10.158	10.152	10.171
EPAS1	0.925589	6.77502	10.5064	7.26949e-05	0.00113152	1.91637	up	6.127	6.386	6.424	7.269	7.229	7.216
ITPR3	0.924796	2.37974	6.25647	0.00104941	0.00559817	-1.14908	up	1.674	1.943	2.136	2.863	2.655	3.008
LHX6	0.924342	3.9896	3.7485	0.0110399	0.0298031	-3.82632	up	3.197	4.052	3.334	4.646	4.264	4.445
RNMT	0.924041	9.99961	15.4928	9.01105e-06	0.000348697	4.27943	up	9.53	9.584	9.499	10.399	10.425	10.562
PPARA	0.923744	2.78332	3.99458	0.00843719	0.0244112	-3.52428	up	2.595	1.943	2.426	3.493	3.357	2.885
BTG1	0.919839	9.81481	18.0967	3.86794e-06	0.000212715	5.21558	up	9.354	9.402	9.309	10.285	10.213	10.326
LINC01001	0.918531	2.66789	1.14187	0.300469	0.400166	-7.25568		0.501	2.426	3.698	2.863	3.063	3.455
MZF1-AS1	0.918295	5.57535	8.76022	0.000189223	0.00190928	0.81975	up	5.054	4.956	5.338	6.025	6.071	6.008
LRRC3	0.91805	3.19567	3.17736	0.0213665	0.0493732	-4.56077	up	3.357	2.426	2.426	3.914	3.479	3.57
TESK2	0.916517	5.66907	4.74179	0.00394003	0.0138996	-2.6621	up	4.877	5.582	5.173	6.123	5.973	6.286
HPCAL1	0.916485	8.70443	22.2054	1.26263e-06	0.00011803	6.42475	up	8.237	8.292	8.21	9.17	9.163	9.154
POC1B-AS1	0.915957	5.95787	5.07824	0.00286777	0.0110895	-2.30016	up	5.842	5.143	5.514	6.408	6.506	6.333
NBEAP1	0.915302	2.22825	1.64531	0.155127	0.236542	-6.64687		2.726	1.293	1.293	1.798	3.063	3.197
CSNK2A3	0.914344	4.72001	4.43944	0.00531037	0.017294	-3.00109	up	4.112	3.973	4.704	5.304	5.022	5.205
PIK3C3	0.913489	9.14272	19.6765	2.44834e-06	0.000172514	5.71426	up	8.633	8.69	8.735	9.564	9.604	9.631
LOXL1	0.912725	1.50241	1.94507	0.103764	0.171088	-6.24659		0.501	0.501	2.136	2.101	1.943	1.832
THAP8	0.912361	5.33965	5.94125	0.00135277	0.00662552	-1.44044	up	4.74	4.699	5.212	5.695	5.784	5.909
LINC00299	0.912149	7.83859	9.23411	0.000143659	0.00163533	1.13601	up	7.238	7.352	7.557	8.206	8.396	8.282
MAPK11	0.911195	5.54191	6.35857	0.000968623	0.00529839	-1.05711	up	5.205	5.173	4.88	6.045	5.759	6.189
ABHD4	0.910886	7.5555	7.25246	0.000500492	0.00342588	-0.298317	up	6.992	7.346	6.963	7.981	7.907	8.144
ALAS1	0.910775	8.7265	21.6843	1.4382e-06	0.00012794	6.28627	up	8.284	8.251	8.278	9.134	9.212	9.2
TSHZ3	0.908708	4.62878	3.56019	0.013648	0.0350713	-4.06345	up	4.433	4.497	3.594	5.022	5.022	5.205
LNPK	0.908117	10.8005	20.1857	2.12899e-06	0.000160302	5.86543	up	10.294	10.404	10.341	11.263	11.257	11.244
ADAM20P1	0.906604	1.91463	2.0451	0.0907625	0.153365	-6.10982		1.293	1.293	1.798	1.494	2.413	3.197
SBK3	0.906495	3.2926	5.15716	0.00266751	0.0105377	-2.21753	up	2.595	3.074	2.849	3.991	3.479	3.767
NXN	0.904727	2.21253	2.64581	0.0413037	0.0825875	-5.27973		2.045	1.943	1.293	2.101	3.222	2.671
RHBDL1	0.902844	3.23612	3.18081	0.0212781	0.0492145	-4.55619	up	2.365	2.655	3.334	3.845	3.357	3.86
APOBEC3H	0.902758	3.75439	3.93171	0.0090292	0.025778	-3.6006	up	3.467	3.594	2.849	4.272	4.4	3.945
ETV1	0.901992	4.33206	4.87641	0.00346359	0.0127215	-2.51538	up	3.767	3.689	4.187	5.058	4.737	4.554
GRAMD1A	0.901866	9.76236	15.0898	1.03964e-05	0.000376143	4.11962	up	9.357	9.237	9.341	10.189	10.155	10.295
TBC1D3L	0.90146	3.21802	2.30983	0.0638764	0.116265	-5.74427		3.357	1.943	3.002	3.362	3.698	3.945
DPCD	0.900421	6.07271	9.36954	0.000133091	0.00157013	1.22367	up	5.599	5.782	5.487	6.644	6.456	6.469
SH2D3C	0.899928	9.3549	8.46542	0.000226111	0.00213618	0.615142	up	9.094	8.823	8.797	9.688	9.798	9.929
CDKN2D	0.899606	6.07249	6.46261	0.000893633	0.00502679	-0.964569	up	5.817	5.626	5.425	6.456	6.738	6.372
ADCY6	0.899495	5.4127	5.00591	0.00306664	0.0116194	-2.37665	up	4.74	5.354	4.795	5.839	5.987	5.76
SHANK3	0.898786	9.07314	12.7773	2.5538e-05	0.000634856	3.10744	up	8.556	8.56	8.755	9.478	9.574	9.515
HEMGN	0.898148	8.53772	14.2949	1.3938e-05	0.000454859	3.79086	up	8.181	8.089	7.996	8.946	8.97	9.044
OBSCN	0.897158	6.30897	5.09126	0.00283359	0.0110017	-2.28648	up	5.938	5.501	6.143	6.611	6.833	6.829
PIK3C2B	0.896957	7.5985	15.9756	7.62751e-06	0.000317768	4.46519	up	7.207	7.053	7.19	8.072	8.021	8.047
MYLK2	0.89638	7.97864	7.69376	0.000370257	0.00287804	0.0482337	up	7.631	7.508	7.451	8.206	8.46	8.615
ZNF385A	0.895736	2.91001	5.91227	0.00138545	0.00672757	-1.46781	up	2.595	2.655	2.136	3.261	3.357	3.455
CCL28	0.8942	7.42724	9.19979	0.000146492	0.00164955	1.1136	up	6.926	7.144	6.87	7.743	7.932	7.947
FBXL8	0.892981	3.30812	6.33885	0.000983648	0.00535947	-1.07478	up	2.928	2.655	3.002	3.991	3.594	3.679
RAB37	0.891774	8.25258	11.193	5.19069e-05	0.000920262	2.30103	up	7.956	7.783	7.681	8.675	8.673	8.747
EPHX4	0.891661	3.05532	2.01249	0.0948064	0.158696	-6.15452		2.045	3.357	2.426	3.261	3.063	4.179
PFKL	0.89119	10.411	21.2849	1.59244e-06	0.000135561	6.17748	up	9.924	9.987	9.985	10.842	10.889	10.839
HDAC11	0.891143	5.29463	3.62279	0.0127113	0.0331618	-3.98406	up	4.549	5.354	4.644	5.492	5.784	5.944
DEPP1	0.890793	4.49376	5.86168	0.0014447	0.0068874	-1.51582	up	3.964	4.129	4.052	5.225	4.646	4.946
CYTH4	0.889344	6.91087	10.5467	7.12347e-05	0.00112136	1.93956	up	6.64	6.348	6.41	7.366	7.375	7.326
IFNGR2	0.889074	3.53389	2.95659	0.0279544	0.0608816	-4.85595		3.57	2.849	2.849	3.914	4.451	3.57
LOC105377623	0.886478	2.47008	3.20826	0.0205897	0.0480761	-4.5199	up	2.045	2.238	1.798	2.321	3.222	3.197
PGLYRP2	0.885324	2.06494	2.98425	0.027018	0.0592478	-4.81867		2.045	1.529	1.293	2.101	2.413	3.008
TMEM217	0.885276	7.3227	13.5561	1.85665e-05	0.000522607	3.46792	up	6.937	6.916	6.787	7.696	7.754	7.847
JAG1	0.885075	10.4395	21.2803	1.59432e-06	0.000135561	6.17621	up	9.985	9.998	10.007	10.929	10.846	10.871
HBP1	0.884533	7.39769	15.0915	1.03901e-05	0.000376143	4.1203	up	6.897	6.963	7.006	7.862	7.754	7.904
CPEB4	0.882997	8.35561	10.4047	7.65457e-05	0.00115969	1.85734	up	7.988	7.863	7.891	8.854	8.635	8.902
TPT1-AS1	0.880836	8.20659	15.1712	1.00974e-05	0.000372596	4.15226	up	7.734	7.775	7.789	8.725	8.666	8.55
ULBP2	0.879574	4.41964	4.07632	0.00773204	0.0228686	-3.42593	up	4.112	4.129	3.698	4.565	5.259	4.755
RBM38	0.877986	8.06759	20.0454	2.21182e-06	0.000162621	5.82421	up	7.621	7.661	7.604	8.471	8.493	8.555
RGS2	0.877657	6.18501	6.35491	0.000971393	0.00531122	-1.06039	up	5.623	5.981	5.635	6.415	6.717	6.739
MAP3K15	0.877422	8.12555	13.7734	1.70392e-05	0.000495071	3.56473	up	7.734	7.59	7.736	8.638	8.55	8.505
PLSCR4	0.877258	6.50118	11.6868	4.12159e-05	0.000815169	2.56383	up	5.957	6.088	6.143	6.904	6.868	7.047
SUGT1P4-STRA6LP	0.877239	4.58291	4.77312	0.00382277	0.0135899	-2.62773	up	4.194	4.052	4.187	5.058	4.646	5.361
PPP3CB-AS1	0.875803	5.3627	8.92664	0.00017152	0.00180859	0.932546	up	4.787	5.107	4.88	5.74	5.901	5.76
FBXO32	0.875741	4.2128	7.01543	0.000592218	0.0038116	-0.49179	up	3.964	3.767	3.594	4.565	4.834	4.554
LRRC24	0.874129	2.13793	1.72147	0.140074	0.217881	-6.54695		1.674	1.293	2.136	1.494	3.222	3.008
TVP23C	0.873579	4.40824	3.90882	0.00925625	0.0262347	-3.62852	up	3.86	3.594	4.46	4.772	4.915	4.848
PCBP1-AS1	0.872121	8.18061	11.5511	4.38723e-05	0.000841717	2.49271	up	7.649	7.694	7.891	8.568	8.652	8.63
SLC35E1	0.871475	9.74173	19.7925	2.37089e-06	0.000168374	5.74908	up	9.339	9.299	9.28	10.211	10.193	10.128
GPSM1	0.871474	9.69257	11.4879	4.51776e-05	0.000858463	2.45931	up	9.312	9.134	9.325	10.031	10.162	10.191
ZNF213-AS1	0.869734	3.4044	2.84866	0.0319636	0.0674968	-5.00216		2.726	2.849	3.334	3.594	3.479	4.445
ICAM2	0.868716	7.12095	10.7111	6.56125e-05	0.00106783	2.03353	up	6.704	6.8	6.556	7.616	7.459	7.591
PCDHGA4	0.868436	2.83767	0.927956	0.392085	0.493025	-7.47407		3.86	2.849	0.501	2.499	4.121	3.197
HERC3	0.868014	8.66685	12.6561	2.68814e-05	0.000647381	3.04935	up	8.335	8.11	8.254	9.142	9.085	9.075
LOC100996437	0.866948	3.75787	2.4992	0.049879	0.0959147	-5.48201		3.767	3.357	2.849	4.121	3.698	4.755
LINC02458	0.866766	1.66787	1.87173	0.114489	0.185291	-6.34605		1.674	1.529	0.501	2.321	2.655	1.328
CYLD	0.866123	9.20463	17.4378	4.73515e-06	0.000249724	4.99319	up	8.732	8.777	8.806	9.654	9.571	9.688
UAP1L1	0.864739	8.83142	17.7615	4.2833e-06	0.00023009	5.10357	up	8.356	8.419	8.421	9.213	9.253	9.325
ID3	0.864653	2.13361	1.54068	0.178399	0.264477	-6.78154		2.365	2.238	0.501	2.499	3.063	2.136
RPA4	0.864602	2.57186	2.91805	0.029319	0.0631606	-4.90802		2.045	2.238	2.136	2.321	3.357	3.334
TUBA1A	0.864193	5.82421	3.85258	0.00984205	0.0273612	-3.69748	up	4.982	5.652	5.542	5.953	6.332	6.484
CFAP44	0.863836	7.31076	4.52098	0.0048935	0.0163321	-2.90836	up	6.523	6.87	7.244	7.636	7.883	7.708
RASGRP4	0.862792	1.74144	1.03341	0.344417	0.4455	-7.37022		1.293	0.501	2.136	3.362	2.655	0.501
MIR155HG	0.861527	7.06491	10.9288	5.89515e-05	0.000991486	2.1558	up	6.691	6.485	6.726	7.551	7.505	7.431
LATS2	0.859134	10.4535	21.6538	1.44932e-06	0.00012794	6.27805	up	10.034	10.045	9.993	10.898	10.856	10.896
TRIM8	0.858707	9.02071	19.3145	2.71001e-06	0.000181136	5.60405	up	8.537	8.605	8.632	9.423	9.459	9.468
NCAM1	0.857881	7.39382	6.47343	0.00088623	0.00499864	-0.955014	up	6.886	6.8	7.209	7.988	7.716	7.764
TNFRSF19	0.853943	3.92978	2.07664	0.0870196	0.148425	-6.06648		4.433	3.074	3.002	4.272	4.194	4.604
NUTM2A	0.851709	3.00122	2.14382	0.0795701	0.138381	-5.97393		3.357	1.943	2.426	3.679	3.594	3.008
LONP1	0.851488	10.8929	16.4999	6.39894e-06	0.000295131	4.66029	up	10.433	10.502	10.466	11.263	11.299	11.394
LINC02649	0.850761	3.51621	4.11445	0.00742616	0.0222163	-3.3804	up	3.197	3.074	3.002	4.371	3.884	3.57
MAPK7	0.848853	5.20761	2.99974	0.0265085	0.058415	-4.79782		5.009	5.076	4.264	5.626	5.987	5.283
ASB1	0.847458	5.85328	5.89988	0.0013997	0.00676492	-1.47954	up	5.687	5.143	5.459	6.355	6.274	6.201
C3orf86	0.845574	4.88504	4.61816	0.00444464	0.0151993	-2.79911	up	4.598	4.737	4.052	5.304	5.259	5.361
KCNJ11	0.844338	1.96397	1.49088	0.190618	0.278366	-6.84441		2.595	1.529	0.501	2.671	2.655	1.832
MYO15B	0.844089	6.30661	5.19344	0.00258087	0.0103127	-2.17983	up	5.985	5.582	6.086	6.568	6.691	6.927
PSMB10	0.843831	4.87761	3.23689	0.0198981	0.0467669	-4.48216	up	4.982	4.264	4.121	5.516	5.022	5.361
LIF	0.843008	1.57741	2.0535	0.0897492	0.151982	-6.09828		1.674	1.293	0.501	2.499	1.362	2.136
DTL	0.842529	10.6543	16.8535	5.70148e-06	0.000277287	4.78813	up	10.24	10.201	10.258	11.145	11.015	11.066
FAM214A	0.842155	8.19034	13.8275	1.6682e-05	0.000489457	3.58861	up	7.713	7.825	7.77	8.613	8.527	8.695
KAT6B	0.84202	9.89281	15.7244	8.31328e-06	0.000333037	4.36932	up	9.48	9.42	9.515	10.37	10.241	10.33
MALINC1	0.839678	2.78761	2.288	0.0657396	0.119084	-5.77451		2.726	1.529	2.849	3.362	3.063	3.197
KIAA1522	0.839641	4.74191	5.13852	0.00271331	0.0106697	-2.23697	up	4.492	4.497	3.977	5.283	5.173	5.029
CBX7	0.838202	5.68959	3.72129	0.0113796	0.0304839	-3.86026	up	5.599	4.787	5.425	5.977	6.274	6.075
LSP1	0.836509	10.9816	16.9936	5.44996e-06	0.000270712	4.83802	up	10.585	10.543	10.562	11.374	11.35	11.475
ESYT2	0.836477	12.5555	19.5636	2.52662e-06	0.000173518	5.68013	up	12.144	12.15	12.118	12.941	12.955	13.025
TMSB4X	0.835921	12.9008	13.9	1.62176e-05	0.000486081	3.62042	up	12.416	12.587	12.445	13.297	13.297	13.362
PIK3IP1	0.834963	4.99288	2.74916	0.0362211	0.0745844	-5.13792		4.371	4.264	5.091	5.128	5.212	5.892
GIMAP7	0.834513	6.48518	4.07651	0.00773055	0.0228686	-3.42572	up	6.333	6.269	5.601	6.85	6.88	6.977
RASSF7	0.834283	3.66341	3.14373	0.0222486	0.0510155	-4.60536		3.668	3.222	2.849	3.767	4.451	4.024
NSMF	0.833609	8.75887	19.062	2.91213e-06	0.000184626	5.5258	up	8.372	8.333	8.321	9.139	9.163	9.225
MPI	0.833059	8.86724	20.2533	2.09035e-06	0.000158954	5.8852	up	8.431	8.431	8.49	9.273	9.266	9.312
RNF44	0.832311	8.64301	12.6993	2.6394e-05	0.000640581	3.07009	up	8.286	8.177	8.217	9.132	8.948	9.097
MAGEF1	0.832145	5.27836	6.76693	0.000710116	0.00429108	-0.70047	up	4.819	4.888	4.88	5.782	5.875	5.426
SH3BP5	0.831573	8.95654	8.76424	0.000188771	0.00190928	0.822496	up	8.717	8.369	8.537	9.399	9.396	9.323
AMDHD1	0.829985	4.36167	13.422	1.95896e-05	0.000537899	3.40737	up	3.964	3.899	3.977	4.884	4.737	4.708
HAVCR2	0.828899	4.95286	5.99862	0.0012907	0.00642352	-1.38656	up	4.787	4.497	4.331	5.417	5.479	5.205
LINC01285	0.828572	2.70263	1.57291	0.170893	0.255471	-6.74041		1.293	2.238	3.334	2.863	3.479	3.008
INSR	0.827109	9.24029	14.2597	1.4125e-05	0.000457642	3.77588	up	8.897	8.794	8.789	9.679	9.709	9.574
IER2	0.826696	8.78494	10.3897	7.71353e-05	0.00116556	1.84856	up	8.479	8.386	8.25	9.14	9.156	9.299
WDR45	0.825388	5.24253	3.08131	0.0239948	0.0540185	-4.6885		4.646	5.383	4.46	5.839	5.734	5.392
ALMS1-IT1	0.825184	4.62174	7.38056	0.00045785	0.00323497	-0.195928	up	4.021	4.194	4.412	5.128	4.946	5.029
MAMDC4	0.824856	4.7736	3.72691	0.0113086	0.0303252	-3.85325	up	4.264	4.699	4.121	4.811	5.419	5.328
IBA57	0.824635	7.80595	13.5451	1.86481e-05	0.000522607	3.46297	up	7.297	7.451	7.433	8.181	8.191	8.282
ZNF833P	0.824503	6.02671	5.88348	0.00141882	0.00682061	-1.49509	up	5.623	5.762	5.459	6.309	6.706	6.303
SSC5D	0.824339	5.71793	3.78938	0.0105509	0.0288441	-3.77552	up	5.287	5.457	5.173	5.67	6.47	6.25
WT1-AS	0.823217	8.76571	14.4992	1.29075e-05	0.000437147	3.87714	up	8.253	8.397	8.412	9.168	9.201	9.163
N4BP2L1	0.822985	8.36586	10.5086	7.2616e-05	0.00113152	1.91761	up	8.097	7.815	7.951	8.8	8.768	8.763
RNU1-1	0.822308	5.04489	11.9734	3.62016e-05	0.000761756	2.71141	up	4.704	4.554	4.644	5.516	5.349	5.503
WDFY3	0.820388	9.27966	11.9256	3.69855e-05	0.000769167	2.68705	up	8.782	8.85	8.977	9.685	9.76	9.624
LOC339192	0.819694	3.79006	2.25209	0.0689305	0.123734	-5.82425		3.57	3.899	2.671	4.433	4.4	3.767
GDPD5	0.818331	4.70809	3.19305	0.0209682	0.0486808	-4.54	up	4.549	4.371	3.977	4.772	5.594	4.986
CELSR2	0.817707	2.97619	3.20246	0.0207332	0.0482488	-4.52757	up	2.045	2.655	3.002	3.362	3.222	3.57
ZNF30-AS1	0.817655	1.60615	1.62808	0.158746	0.241002	-6.66926		1.293	0.501	1.798	1.798	1.362	2.885
WDR90	0.817653	8.11694	13.934	1.60045e-05	0.000483252	3.63531	up	7.665	7.689	7.77	8.613	8.463	8.501
PLCH1	0.816988	10.2588	22.4477	1.18964e-06	0.000114567	6.48787	up	9.862	9.836	9.852	10.678	10.659	10.665
ADAM8	0.816553	4.50503	2.71876	0.0376419	0.076927	-5.17956		4.433	4.264	3.594	5.328	4.915	4.497
TMEM184A	0.814819	4.11467	2.93108	0.0288497	0.0624077	-4.8904		4.194	3.594	3.334	4.121	4.737	4.708
LY6E-DT	0.814653	2.01532	2.74652	0.0363421	0.0747598	-5.14153		1.293	2.238	1.293	2.671	2.171	2.426
LINC01011	0.814257	4.5466	5.42575	0.00209701	0.00895472	-1.94252	up	3.86	4.371	4.187	4.811	5.104	4.946
SUMO4	0.814125	3.53784	1.73772	0.137054	0.214049	-6.52545		3.357	3.899	2.136	4.272	3.884	3.679
ZBTB42	0.814095	2.71555	2.3388	0.0614901	0.113024	-5.70414		2.726	1.529	2.671	3.002	3.357	3.008
ZNF275	0.813529	8.92663	18.4869	3.44268e-06	0.000202019	5.34315	up	8.561	8.484	8.515	9.372	9.326	9.301
APOBR	0.813511	5.61313	16.8575	5.69397e-06	0.000277287	4.78959	up	5.149	5.259	5.212	5.977	6.047	6.035
RAB3A	0.813206	5.93963	4.96762	0.00317829	0.0119367	-2.41742	up	5.642	5.173	5.784	6.392	6.274	6.372
SYNGAP1	0.812421	3.28135	5.20008	0.00256536	0.0102836	-2.17294	up	2.928	2.849	2.849	3.845	3.884	3.334
SPACA6	0.812296	2.91168	1.87687	0.113703	0.184305	-6.33912		2.726	2.655	2.136	3.493	4.034	2.426
TPSAB1	0.812114	2.05869	2.18447	0.0753873	0.132676	-5.91779		1.293	1.529	2.136	2.499	3.063	1.832
TIE1	0.81154	3.0616	2.33171	0.0620654	0.11378	-5.71396		2.045	3.074	2.849	3.914	3.479	3.008
DIPK2A	0.807372	8.78006	9.78903	0.00010569	0.00138616	1.48798	up	8.372	8.493	8.263	9.235	9.246	9.07
RP9P	0.807129	5.87165	4.6563	0.00428149	0.0147504	-2.75661	up	5.125	5.544	5.735	6.443	6.16	6.222
ETV5	0.807006	7.38963	14.0583	1.52544e-05	0.000468463	3.68936	up	6.992	6.916	7.051	7.772	7.744	7.863
LOC646548	0.806899	4.00635	2.91263	0.0295167	0.0634881	-4.91536		3.767	3.845	3.197	4.884	4.034	4.311
IGF1R	0.804466	6.13076	5.54081	0.00189659	0.00829444	-1.82758	up	5.687	5.683	5.815	6.623	6.753	6.222
PPARD	0.804263	7.05429	6.86357	0.000661286	0.00412035	-0.618591	up	6.912	6.502	6.542	7.438	7.444	7.487
DENND2D	0.802639	5.19006	4.45945	0.00520444	0.0170467	-2.97824	up	4.982	4.641	4.743	5.939	5.508	5.328
RNF19B	0.801331	7.51578	7.5783	0.000400059	0.00299601	-0.0407796	up	7.179	7.053	7.114	7.796	7.814	8.139
ID1	0.800068	6.97393	6.68039	0.000757428	0.00448465	-0.774591	up	6.475	6.8	6.447	7.286	7.317	7.518
XIRP2	0.797674	7.87908	9.88845	0.000100201	0.00133236	1.54907	up	7.639	7.369	7.433	8.311	8.294	8.228
MIR590	0.795104	3.513	2.46381	0.0522234	0.0994879	-5.53098		3.357	2.655	3.334	3.991	3.357	4.383
MIR548U	0.792642	2.07117	1.42615	0.207683	0.297634	-6.92479		2.726	0.501	1.798	2.321	2.655	2.426
PRSS27	0.79205	1.93971	1.37044	0.223502	0.315477	-6.99264		2.045	1.293	1.293	1.494	1.943	3.57
MIR3679	0.791857	1.89442	1.66425	0.151243	0.231609	-6.62216		1.674	1.529	1.293	2.321	3.222	1.328
LLGL1	0.790683	4.88645	3.88708	0.00947787	0.0266654	-3.65512	up	4.549	4.129	4.795	5.198	5.104	5.543
CLDND2	0.789965	2.73821	3.35494	0.0173062	0.0420427	-4.32763	up	2.045	2.849	2.136	3.002	3.063	3.334
IL15RA	0.788769	6.06902	12.5742	2.78368e-05	0.000657614	3.00976	up	5.687	5.702	5.635	6.355	6.551	6.484
MEX3B	0.787603	6.04842	3.7292	0.0112797	0.0302933	-3.85039	up	6.012	5.702	5.25	6.582	6.236	6.509
HSF4	0.787229	4.9442	5.775	0.00155317	0.00724096	-1.59879	up	4.598	4.311	4.743	5.479	5.173	5.361
SNORD60	0.786811	2.40755	3.92518	0.00909328	0.0259136	-3.60855	up	1.674	1.943	2.426	2.863	2.655	2.885
PIGV	0.786292	7.63575	8.95792	0.000168413	0.00178996	0.953534	up	7.086	7.369	7.273	7.943	8.051	8.093
SLC49A3	0.785998	1.73699	1.33337	0.234635	0.328227	-7.03705		0.501	2.238	1.293	1.494	3.063	1.832
AHDC1	0.785113	9.15907	14.7376	1.18162e-05	0.000412952	3.97624	up	8.818	8.749	8.732	9.585	9.475	9.595
ZFP69B	0.78508	4.61443	3.01785	0.0259263	0.0574257	-4.77348		4.646	3.689	4.331	5.169	4.791	5.061
ZBED8	0.78453	4.412	3.41675	0.0161007	0.0398228	-4.24747	up	4.492	3.973	3.594	4.92	4.737	4.755
SLC5A5	0.784004	2.72519	2.27762	0.0666457	0.120446	-5.78889		1.674	2.655	2.671	3.362	2.655	3.334
SMAGP	0.783437	3.27363	1.95936	0.101796	0.168455	-6.22712		3.074	2.238	3.334	3.002	3.97	4.024
HOXB3	0.78277	2.69003	2.03966	0.0914241	0.154212	-6.11728		2.365	1.529	3.002	3.002	3.357	2.885
RAET1K	0.782126	3.14749	1.8378	0.119824	0.192084	-6.39179		2.045	3.222	3.002	4.052	2.885	3.679
FLJ20021	0.78208	4.17065	3.38739	0.0166613	0.0408652	-4.28548	up	3.357	4.194	3.788	4.331	4.646	4.708
CBFA2T3	0.781784	9.9319	15.4985	8.99315e-06	0.000348697	4.28165	up	9.564	9.547	9.511	10.276	10.292	10.401
PCDHGA7	0.781554	3.58756	2.17782	0.0760557	0.133581	-5.92698		3.57	2.426	3.594	3.845	3.779	4.311
HTR7P1	0.77936	3.24764	3.1487	0.0221157	0.0507666	-4.59876		3.074	3.074	2.426	3.261	3.884	3.767
LOC100130476	0.779353	3.75626	1.59328	0.166307	0.24993	-6.71424		4.194	3.479	2.426	4.565	4.194	3.679
CEBPB-AS1	0.77838	2.76995	2.6175	0.042827	0.0849405	-5.31871		2.045	2.426	2.671	3.143	2.655	3.679
LINC00265	0.778049	3.80677	1.62233	0.159972	0.242275	-6.67672		3.074	2.849	4.331	4.371	4.646	3.57
SDCBP2	0.777867	2.3313	1.22795	0.269089	0.366221	-7.15978		0.501	2.655	2.671	2.671	3.063	2.426
ZMAT1	0.777254	6.8637	5.59524	0.00180956	0.00804308	-1.7738	up	6.534	6.201	6.69	7.352	7.275	7.13
RSPH3	0.773347	5.19652	5.31609	0.00231104	0.00958068	-2.05365	up	4.492	4.956	4.981	5.57	5.508	5.672
SLC6A8	0.772882	4.41176	3.03899	0.0252647	0.0562593	-4.74513		4.112	4.371	3.594	4.529	4.704	5.162
OPTN	0.771358	8.57216	14.0971	1.50291e-05	0.00046588	3.7061	up	8.26	8.165	8.134	8.907	9.013	8.954
GPR174	0.770746	7.50914	13.7272	1.73515e-05	0.000498242	3.54426	up	7.046	7.135	7.19	7.949	7.85	7.885
LINC00921	0.770405	4.72102	3.01718	0.0259477	0.0574527	-4.77439		4.787	4.433	3.788	5.091	5.022	5.205
PM20D1	0.769374	2.4702	1.89204	0.111411	0.181413	-6.31859		2.726	2.238	1.293	3.143	2.413	3.008
SMAD7	0.768812	7.69365	7.39156	0.00045439	0.00322145	-0.187205	up	7.194	7.197	7.537	8.091	8.096	8.047
CDC42BPG	0.768141	4.39556	3.00511	0.0263345	0.0581229	-4.79061		4.311	4.129	3.594	4.371	5.022	4.946
VEGFB	0.767895	7.33064	11.2645	5.0173e-05	0.000899934	2.33977	up	6.926	6.963	6.951	7.601	7.835	7.708
CAMK1D	0.767875	5.87094	6.84304	0.000671323	0.00415801	-0.635905	up	5.453	5.67	5.338	6.105	6.373	6.286
SGSM2	0.767653	8.25968	13.4176	1.96241e-05	0.000537899	3.40538	up	7.858	7.801	7.968	8.667	8.604	8.659
SERPINB8	0.76763	4.82426	5.05361	0.00293378	0.0112551	-2.32612	up	4.598	4.311	4.412	5.283	4.915	5.426
DPYSL2	0.767237	9.75754	19.0756	2.9008e-06	0.000184626	5.53004	up	9.4	9.351	9.37	10.109	10.148	10.167
NEAT1	0.767184	11.7028	7.53162	0.000412895	0.00303932	-0.0770938	up	11.185	11.247	11.525	12.166	12.062	12.031
PAN2	0.767177	6.66057	11.6397	4.21148e-05	0.000822489	2.53927	up	6.25	6.284	6.297	7.058	7.147	6.927
ADSSL1	0.766135	2.79525	1.76059	0.132911	0.208412	-6.49508		2.365	3.074	1.798	2.499	3.357	3.679
EVL	0.766071	12.0928	15.8019	8.09445e-06	0.000329179	4.39904	up	11.714	11.65	11.765	12.512	12.443	12.472
UNCX	0.764169	8.30553	12.228	3.23389e-05	0.000715132	2.83963	up	7.885	7.962	7.923	8.587	8.694	8.781
C11orf96	0.763747	2.26623	1.26643	0.256019	0.351261	-7.11562		2.726	0.501	2.426	2.863	2.655	2.426
FOXO3	0.763634	9.54999	18.4533	3.47708e-06	0.00020214	5.33227	up	9.201	9.159	9.145	9.969	9.916	9.911
FAM86FP	0.763377	3.58773	3.10966	0.0231836	0.052632	-4.65068		3.767	2.849	3.002	3.914	3.97	4.024
FZD7	0.76319	5.65341	5.87916	0.0014239	0.00682938	-1.4992	up	5.054	5.457	5.304	6.002	5.901	6.201
ITPRIP	0.762838	8.77293	16.2676	6.91216e-06	0.000302874	4.57467	up	8.428	8.415	8.332	9.12	9.154	9.189
NBPF25P	0.762715	2.0522	1.81786	0.123076	0.19614	-6.41858		1.293	2.426	1.293	2.101	3.063	2.136
MIR181A2HG	0.762458	3.32075	4.7199	0.00402437	0.0140898	-2.68619	up	3.074	3.074	2.671	3.767	3.884	3.455
SCN1B	0.761907	2.39509	3.56991	0.0134977	0.0347851	-4.05109	up	1.674	1.943	2.426	3.002	2.655	2.671
DKFZP586I1420	0.760608	5.81117	7.44944	0.000436678	0.00315589	-0.141488	up	5.642	5.259	5.392	6.172	6.201	6.201
PRR7	0.759432	4.26409	2.74461	0.0364299	0.0749157	-5.14415		4.371	3.689	3.594	4.487	5.061	4.383
CARD8	0.758643	10.9625	16.0704	7.38614e-06	0.000315083	4.50096	up	10.579	10.526	10.645	11.362	11.344	11.319
LY9	0.758589	3.76151	3.93342	0.00901245	0.0257478	-3.59851	up	3.074	3.479	3.594	3.845	4.194	4.383
ECE1	0.758286	7.64186	5.4784	0.00200241	0.0086453	-1.88972	up	7.498	7.249	7.041	8.099	7.85	8.114
ARL5B	0.757051	9.51603	7.56899	0.000402579	0.00300829	-0.0480011	up	9.039	9.284	9.09	9.976	9.733	9.975
ZIC2	0.756975	4.9933	3.78847	0.0105615	0.028846	-3.77666	up	4.704	4.497	4.644	5.091	5.212	5.813
TMSB10	0.756689	10.8388	12.6012	2.75169e-05	0.000655929	3.02286	up	10.462	10.541	10.378	11.166	11.208	11.277
ZNF687-AS1	0.756526	2.68736	1.83606	0.120104	0.192324	-6.39413		2.365	2.426	2.136	3.362	3.698	2.136
LOC100506606	0.756402	7.62338	10.1273	8.83271e-05	0.00123684	1.69352	up	7.254	7.312	7.17	7.981	7.9	8.123
GTF2IRD2B	0.756402	5.54193	6.52394	0.000852591	0.00487723	-0.910565	up	4.982	5.259	5.25	5.839	5.815	6.105
NAB2	0.755574	6.61761	4.66867	0.00423003	0.0146336	-2.74287	up	6.502	5.921	6.297	7.096	7.04	6.85
RNU5A-1	0.754652	1.87582	1.57458	0.170513	0.255086	-6.73827		1.674	1.529	1.293	3.261	1.362	2.136
PCSK6	0.75335	1.62224	1.62626	0.159133	0.241323	-6.67162		1.293	1.943	0.501	2.499	2.171	1.328
SOCS7	0.752964	4.14976	3.29945	0.0184745	0.0441685	-4.40004	up	4.264	3.357	3.698	4.565	4.517	4.497
ADAM19	0.752775	3.20031	2.51876	0.0486319	0.093949	-5.45497		3.197	2.849	2.426	3.261	3.357	4.112
MAP2K1	0.752771	9.28465	16.5845	6.22333e-06	0.000290244	4.69115	up	8.881	8.946	8.898	9.616	9.657	9.71
KLHL3	0.752467	4.8462	4.08141	0.00769042	0.0228103	-3.41985	up	4.194	4.699	4.517	4.92	5.419	5.328
CTDSP2	0.751889	9.16455	16.3622	6.69745e-06	0.000298934	4.60971	up	8.739	8.773	8.854	9.539	9.546	9.536
PHF19	0.751475	10.1966	17.8494	4.16953e-06	0.000225606	5.13316	up	9.865	9.811	9.786	10.555	10.565	10.597
MDK	0.749983	5.7837	5.52895	0.0019162	0.00835971	-1.83935	up	5.34	5.582	5.304	5.908	6.252	6.316
SDE2	0.748977	9.23592	7.87633	0.000328252	0.00267465	0.186684	up	8.97	8.902	8.712	9.733	9.492	9.606
ZSWIM6	0.748879	7.55791	8.15551	0.000274299	0.00239752	0.393113	up	7.352	7.038	7.16	7.924	8.005	7.868
DGKD	0.74832	9.76224	13.0169	2.31081e-05	0.000604243	3.22065	up	9.445	9.316	9.403	10.087	10.114	10.209
MIR639	0.747265	2.31119	1.14626	0.298793	0.398444	-7.25089		3.074	2.238	0.501	2.499	2.885	2.671
TNS3	0.747238	10.5919	19.1179	2.8659e-06	0.000184626	5.54322	up	10.199	10.202	10.253	10.957	10.959	10.981
SEPTIN5	0.746009	2.14924	1.9244	0.106679	0.175031	-6.2747		1.293	2.238	1.798	2.671	3.063	1.832
BCL11B	0.744865	3.63419	1.34736	0.230376	0.32339	-7.02037		2.045	3.689	4.052	4.371	3.97	3.679
UPF3B	0.743441	7.4379	12.7763	2.55487e-05	0.000634856	3.10697	up	6.992	7.057	7.149	7.867	7.791	7.772
USP37	0.742514	10.1268	18.3806	3.55283e-06	0.000202654	5.30869	up	9.732	9.771	9.763	10.529	10.463	10.503
PSD4	0.742394	10.3568	13.3511	2.01577e-05	0.000547721	3.37508	up	9.918	10.026	10.013	10.686	10.802	10.696
FOXO1	0.741601	1.8592	1.33803	0.233209	0.32667	-7.03151		1.293	0.501	2.671	2.321	1.943	2.426
CBLB	0.74138	7.5932	9.50222	0.00012361	0.00149131	1.30844	up	7.267	7.149	7.251	7.932	7.857	8.103
ARL6IP6	0.741146	8.5026	9.79891	0.000105129	0.00138026	1.49408	up	7.997	8.2	8.199	8.912	8.793	8.915
NPHP4	0.740825	8.08615	10.0668	9.11704e-05	0.00126027	1.65725	up	7.615	7.743	7.789	8.356	8.545	8.469
ELF4	0.740566	8.82377	8.11009	0.000282326	0.0024387	0.359956	up	8.622	8.363	8.376	9.097	9.212	9.273
H1FX-AS1	0.740297	3.56401	5.22404	0.00251029	0.0101226	-2.14815	up	3.357	3.222	3.002	3.845	3.779	4.179
VKORC1	0.740041	6.75418	5.70516	0.00164745	0.00753163	-1.66632	up	6.601	6.201	6.35	6.981	7.287	7.104
ING4	0.740035	6.49058	13.1529	2.185e-05	0.000582309	3.28397	up	6.127	6.056	6.179	6.935	6.819	6.829
RELT	0.739902	9.35877	14.1023	1.49991e-05	0.00046588	3.70835	up	8.948	9.005	9.013	9.706	9.673	9.808
KCTD9	0.739449	9.70551	14.0654	1.52128e-05	0.000468337	3.69243	up	9.293	9.316	9.398	10.048	10.038	10.14
DUSP10	0.739371	8.79247	15.1689	1.01056e-05	0.000372596	4.15135	up	8.443	8.358	8.468	9.202	9.134	9.15
CAPN11	0.738709	3.0673	1.87257	0.11436	0.185154	-6.34492		3.074	3.222	1.798	3.261	3.594	3.455
PMF1-BGLAP	0.738673	2.38677	2.24589	0.0694978	0.124592	-5.83283		2.726	1.529	1.798	2.499	2.885	2.885
TLE3	0.738395	10.674	15.7321	8.2914e-06	0.000333037	4.37225	up	10.334	10.305	10.275	11.022	11.002	11.106
TMOD1	0.737371	4.42595	3.9381	0.0089669	0.0256411	-3.59281	up	3.86	3.899	4.412	4.565	4.834	4.986
ADGRG1	0.736747	8.32128	7.56397	0.000403948	0.00301364	-0.0519046	up	8.081	7.805	7.973	8.772	8.55	8.747
SYNJ2	0.735477	9.78083	16.4172	6.57631e-06	0.000298899	4.62997	up	9.35	9.45	9.44	10.144	10.158	10.144
LINC00634	0.734608	2.0186	1.11316	0.311612	0.41163	-7.28671		0.501	2.655	1.798	1.494	2.655	3.008
LRP5L	0.734436	7.34715	7.12919	0.000545951	0.00360482	-0.398273	up	6.962	7.074	6.904	7.537	7.891	7.716
ANGPT2	0.733524	8.176	12.1063	3.4122e-05	0.000730126	2.77866	up	7.893	7.716	7.819	8.568	8.57	8.49
LINC00471	0.732613	4.16506	7.80571	0.000343805	0.00274966	0.133458	up	3.668	3.845	3.884	4.565	4.646	4.383
KMT5C	0.732065	6.00759	5.81697	0.00149951	0.00706722	-1.5585	up	5.817	5.742	5.365	6.325	6.408	6.388
CEL	0.731651	4.84738	4.50478	0.00497325	0.0164926	-2.9267	up	4.704	4.554	4.187	5.417	5.061	5.162
SAP30L-AS1	0.730916	1.47313	2.05576	0.0894793	0.151641	-6.09518		1.293	1.529	0.501	2.321	1.362	1.832
TTLL8	0.730822	1.13049	2.79966	0.0339881	0.0709922	-5.06892		0.501	1.293	0.501	1.798	1.362	1.328
DLG4	0.73055	4.04003	5.52276	0.00192651	0.00838485	-1.8455	up	3.964	3.594	3.467	4.433	4.4	4.383
ECHDC2	0.730412	2.82562	1.8785	0.113454	0.183972	-6.3369		2.595	2.988	1.798	3.679	3.222	2.671
ATG16L2	0.730239	9.29165	12.8169	2.51164e-05	0.000634201	3.1263	up	8.99	8.828	8.961	9.662	9.682	9.626
KIAA1549	0.729988	2.4898	1.97689	0.0994329	0.165026	-6.2032		1.293	2.655	2.426	2.671	2.885	3.008
GBP2	0.729698	8.18391	8.51625	0.000219189	0.00209453	0.650868	up	7.956	7.669	7.832	8.597	8.472	8.577
PCDHGA8	0.729315	3.02729	2.71544	0.0378007	0.0771168	-5.18411		2.365	2.426	3.197	3.143	3.698	3.334
ERFE	0.729304	5.65107	4.88737	0.0034278	0.0126262	-2.50355	up	5.091	5.501	5.267	6.062	6.201	5.784
CCDC18-AS1	0.729218	5.46607	4.96679	0.00318076	0.0119424	-2.41831	up	5.009	4.87	5.425	5.864	5.815	5.813
LINC01144	0.728388	2.15176	0.947651	0.382805	0.484083	-7.45528		2.726	0.501	2.136	2.863	3.357	1.328
FMNL3	0.727986	8.61446	8.26366	0.000256233	0.00229416	0.471424	up	8.271	8.084	8.396	9.015	8.924	8.996
NOP53	0.727979	10.02	10.3477	7.88064e-05	0.00117381	1.82404	up	9.732	9.546	9.69	10.323	10.36	10.469
SERINC1	0.727954	10.098	19.3834	2.65777e-06	0.00018054	5.6252	up	9.738	9.721	9.743	10.487	10.453	10.446
SREBF1	0.726242	8.58391	15.7831	8.14693e-06	0.000329179	4.39184	up	8.257	8.173	8.232	8.9	8.975	8.967
MIR1244-2	0.726238	2.79697	2.96634	0.0276204	0.0603861	-4.8428		2.928	2.238	2.136	3.261	2.885	3.334
ADGRF3	0.725662	3.54418	1.79799	0.126403	0.200319	-6.4452		2.365	3.845	3.334	3.594	3.884	4.244
SBF2	0.725319	8.60557	9.00108	0.000164234	0.00176481	0.982384	up	8.292	8.094	8.343	9.018	8.993	8.893
ZNF548	0.725206	7.48217	5.58605	0.00182392	0.0080927	-1.78285	up	7.391	6.895	7.072	7.883	7.85	7.802
HDAC5	0.724986	9.05511	15.7961	8.11059e-06	0.000329179	4.39682	up	8.726	8.704	8.648	9.402	9.384	9.467
ADARB2	0.724563	2.85858	1.77483	0.130395	0.205213	-6.47612		2.365	2.988	2.136	3.679	2.413	3.57
LOC100335030	0.723844	2.86356	1.41754	0.210058	0.299887	-6.93536		1.674	2.238	3.594	2.863	3.479	3.334
DENND6B	0.723816	5.21665	2.90369	0.029846	0.0640861	-4.92747		5.406	4.641	4.517	5.716	5.594	5.426
CTD-2270F17.1	0.72316	5.90843	3.62059	0.0127429	0.0332304	-3.98683	up	5.799	5.107	5.735	6.201	6.408	6.201
CD33	0.722175	3.21523	8.1657	0.000272533	0.00238376	0.400534	up	2.726	2.988	2.849	3.679	3.479	3.57
DDX3Y	0.721273	10.5002	13.7734	1.70394e-05	0.000495071	3.56472	up	10.135	10.15	10.133	10.88	10.775	10.927
LIMD2	0.72092	6.7801	6.14925	0.00114277	0.00594155	-1.24691	up	6.488	6.201	6.569	7.276	7.098	7.047
SEPT5-GP1BB	0.720771	4.56908	6.2821	0.00102841	0.00551444	-1.12588	up	4.311	4.194	4.121	4.699	5.061	5.029
ZNRF2P1	0.720335	3.42462	2.17324	0.0765196	0.134253	-5.93331		3.57	2.426	3.197	4.121	3.779	3.455
ITGA3	0.718546	7.66198	7.92571	0.000317865	0.00261381	0.223653	up	7.422	7.235	7.251	7.895	8.005	8.163
IL32	0.717946	12.1401	11.6259	4.23837e-05	0.000826449	2.53202	up	11.705	11.858	11.78	12.432	12.569	12.497
MED15	0.717892	9.04466	11.1715	5.24414e-05	0.000927107	2.28934	up	8.764	8.568	8.726	9.436	9.37	9.405
NT5C3A	0.717313	9.19493	11.4807	4.53283e-05	0.000859725	2.45552	up	8.826	8.85	8.833	9.537	9.459	9.665
SLC9A3-AS1	0.716677	6.3057	4.81405	0.00367556	0.0132777	-2.58303	up	6.127	5.981	5.735	6.582	6.911	6.499
TENT5A	0.716016	8.90198	13.1883	2.1536e-05	0.000575167	3.30034	up	8.619	8.458	8.556	9.283	9.252	9.245
RIMBP3	0.715101	2.39889	1.00975	0.354684	0.455762	-7.39421		0.501	2.426	3.197	2.321	3.063	2.885
DHRS13	0.71501	7.50164	8.99985	0.000164352	0.00176481	0.98156	up	7.158	7.261	7.014	7.796	7.942	7.84
CD44	0.714051	12.8468	15.5875	8.71779e-06	0.000342814	4.31634	up	12.497	12.451	12.521	13.157	13.251	13.204
SEPTIN9	0.713907	9.86566	14.1165	1.49174e-05	0.00046588	3.71449	up	9.564	9.469	9.492	10.191	10.192	10.285
REL	0.713696	8.80601	8.72635	0.000193082	0.00193751	0.79656	up	8.475	8.324	8.549	9.147	9.075	9.266
EGFL7	0.713245	9.33073	9.64538	0.000114254	0.00143129	1.39867	up	9.042	9.052	8.828	9.679	9.654	9.73
ASIC3	0.712543	2.65548	3.03345	0.0254362	0.0565806	-4.75255		2.045	2.426	2.426	2.671	3.479	2.885
CCR5	0.711769	6.063	7.36154	0.000463905	0.0032575	-0.211035	up	5.842	5.601	5.678	6.265	6.523	6.469
SH3BP2	0.71138	10.6183	16.4312	6.54581e-06	0.000298599	4.63512	up	10.301	10.229	10.258	10.978	10.937	11.007
LOC100630923	0.710901	3.58579	4.30842	0.00606784	0.0190893	-3.15212	up	3.467	3.222	3.002	3.679	4.121	4.024
RCBTB2	0.71061	8.53794	10.5241	7.20477e-05	0.00112749	1.92659	up	8.164	8.298	8.087	8.94	8.844	8.896
GALNT4	0.71001	3.41101	2.60877	0.0433088	0.0857232	-5.33073		2.726	3.594	2.849	4.052	3.479	3.767
KCP	0.70965	3.27102	1.42743	0.207333	0.297493	-6.92322		3.357	3.594	1.798	3.845	3.698	3.334
MAP3K6	0.70964	3.55643	1.39974	0.215048	0.305893	-6.95711		4.112	3.357	2.136	3.679	4.194	3.86
CFAP45	0.709319	3.03856	2.62126	0.0426214	0.0846679	-5.31353		2.928	2.988	2.136	3.143	3.357	3.679
PCDH17	0.709133	3.54231	4.33726	0.00589107	0.0186648	-3.11866	up	3.357	3.357	2.849	4.052	3.779	3.86
TNFRSF18	0.708135	9.01081	12.379	3.02767e-05	0.000689305	2.91444	up	8.612	8.755	8.603	9.336	9.359	9.4
RNF168	0.706953	10.2179	16.4487	6.50817e-06	0.000297969	4.64152	up	9.849	9.897	9.847	10.552	10.544	10.618
SERPINH1	0.706728	6.78173	7.15508	0.000536016	0.00357472	-0.377158	up	6.408	6.528	6.35	7.118	6.98	7.308
CCDC28A	0.706492	6.89695	9.63148	0.000115125	0.00143895	1.38997	up	6.628	6.54	6.463	7.236	7.157	7.358
RNF208	0.706394	6.47379	7.20405	0.000517798	0.00350214	-0.337401	up	6.012	6.171	6.179	6.644	6.942	6.895
CDT1	0.70625	9.83597	14.4597	1.30995e-05	0.000440137	3.86056	up	9.516	9.417	9.515	10.149	10.223	10.196
CSGALNACT2	0.706215	8.33673	13.5393	1.86912e-05	0.000522642	3.46037	up	8.044	8.009	7.897	8.675	8.7	8.695
SOCS1	0.704964	4.52527	2.24912	0.0692011	0.124126	-5.82835		4.492	4.433	3.594	4.433	5.14	5.061
OCLM	0.704937	3.53931	4.14207	0.00721313	0.021688	-3.34755	up	3.57	2.988	3.002	3.845	3.97	3.86
MIDN	0.703889	8.76422	14.3423	1.36904e-05	0.000449125	3.811	up	8.451	8.422	8.364	9.076	9.176	9.097
PHF21A	0.702757	8.70251	12.2771	3.16512e-05	0.000707613	2.86404	up	8.338	8.294	8.421	8.979	9.088	9.095
TRAF5	0.70265	9.69259	15.0015	1.07326e-05	0.000384376	4.084	up	9.387	9.302	9.334	10.073	10.066	9.992
LOC101929709	0.702604	6.24336	7.7391	0.000359267	0.00282065	0.0828795	up	5.714	5.981	5.982	6.668	6.591	6.525
LOC374443	0.702226	7.42641	10.2427	8.31853e-05	0.00120759	1.76217	up	7.004	7.053	7.17	7.825	7.827	7.681
MXI1	0.70222	6.90113	10.6024	6.92692e-05	0.00110433	1.97155	up	6.546	6.641	6.463	7.263	7.176	7.317
SAMD10	0.70183	6.00642	3.90085	0.00933681	0.0263881	-3.63827	up	5.753	5.875	5.338	6.221	6.236	6.615
TEX29	0.701775	2.14915	1.12074	0.308638	0.40886	-7.27857		2.045	0.501	2.849	2.321	2.171	3.008
CCDC88B	0.70154	7.30139	5.87677	0.00142673	0.0068377	-1.50147	up	7.094	6.707	7.051	7.544	7.722	7.69
LOC100507144	0.699983	3.44587	2.37259	0.0588245	0.109201	-5.65731		2.928	3.689	2.671	3.493	4.034	3.86
SH3BP1	0.699094	8.79815	12.8577	2.46913e-05	0.00062983	3.14563	up	8.513	8.386	8.447	9.097	9.141	9.205
CTDSP1	0.698793	9.66744	18.4191	3.51251e-06	0.000202654	5.32118	up	9.315	9.346	9.293	10.01	10.017	10.023
VSIR	0.698638	7.79908	10.205	8.48255e-05	0.00121586	1.73982	up	7.469	7.538	7.342	8.072	8.191	8.181
CAPS	0.698486	4.54255	2.42752	0.0547501	0.103173	-5.58122		4.264	4.264	4.052	4.331	4.877	5.468
LAIR1	0.698162	2.7784	1.54303	0.177843	0.263746	-6.77856		2.726	2.426	2.136	3.767	3.479	2.136
UPP1	0.698143	4.68688	4.27213	0.00629889	0.0196187	-3.19441	up	4.194	4.699	4.121	5.058	5.104	4.946
HECA	0.697736	7.97712	12.2261	3.23661e-05	0.000715132	2.83868	up	7.66	7.538	7.686	8.344	8.359	8.275
JARID2	0.697645	10.7793	13.8799	1.63448e-05	0.000486413	3.61162	up	10.406	10.386	10.499	11.174	11.112	11.098
DNAJC27-AS1	0.697062	2.49819	0.924126	0.393909	0.494623	-7.47769		2.726	3.222	0.501	2.321	2.885	3.334
TMEM44	0.696448	6.92599	8.76173	0.000189053	0.00190928	0.820781	up	6.488	6.54	6.705	7.377	7.238	7.207
IPMK	0.695577	8.13383	9.01275	0.000163125	0.00175919	0.990161	up	7.877	7.85	7.632	8.475	8.523	8.447
BCAR1	0.694953	2.40237	0.901974	0.404594	0.505046	-7.49841		1.293	3.074	1.798	3.143	3.779	1.328
NRARP	0.694759	2.2728	0.988014	0.36433	0.465525	-7.41589		0.501	2.426	2.849	3.143	2.885	1.832
PAQR6	0.694345	5.17278	3.15848	0.0218568	0.0502924	-4.58578		4.549	5.047	4.88	5.839	5.594	5.127
FAM210A	0.693551	8.84359	9.11821	0.00015349	0.00170292	1.06005	up	8.602	8.404	8.485	9.254	9.082	9.235
LINC00938	0.692977	8.21426	12.7068	2.63095e-05	0.000639771	3.07372	up	7.882	7.932	7.789	8.575	8.513	8.594
CDK19	0.692634	7.72125	9.31747	0.000137043	0.00159265	1.19011	up	7.274	7.328	7.523	8.08	8.083	8.04
TET2	0.69208	9.90641	8.86208	0.000178147	0.00185092	0.889017	up	9.573	9.44	9.669	10.334	10.169	10.254
ABCG1	0.692023	9.26848	8.14304	0.000276476	0.00241318	0.384024	up	8.925	8.98	8.863	9.452	9.657	9.735
ARHGEF7	0.691883	9.66952	13.0197	2.30816e-05	0.000604243	3.22195	up	9.347	9.295	9.328	10.098	10.001	9.948
PHLDB1	0.691818	3.62307	2.19613	0.0742298	0.131119	-5.90166		2.726	3.222	3.884	4.194	4.034	3.679
PPP1R15A	0.691502	8.13007	7.38372	0.000456852	0.00323002	-0.193419	up	7.84	7.819	7.694	8.552	8.294	8.581
EMP3	0.691304	4.31933	2.79093	0.0343629	0.0716075	-5.08083		4.112	3.689	4.121	4.604	4.264	5.127
KDM4C	0.690236	8.83844	12.1147	3.39954e-05	0.000729784	2.78288	up	8.437	8.487	8.556	9.258	9.123	9.169
LOC284412	0.689834	2.39937	1.60577	0.163556	0.246597	-6.69815		2.928	1.943	1.293	2.499	3.063	2.671
POLD4	0.689427	7.3375	8.38292	0.000237899	0.00221078	0.556747	up	7.057	7.074	6.847	7.748	7.59	7.708
LPAL2	0.687609	5.5507	6.42223	0.000921909	0.00512358	-1.00035	up	5.304	5.143	5.173	6.091	5.875	5.718
KANK2	0.686843	9.8962	15.2064	9.97137e-06	0.000370706	4.16631	up	9.603	9.546	9.51	10.206	10.27	10.242
KLF12	0.686405	6.94211	9.27204	0.000140603	0.00161526	1.16068	up	6.546	6.577	6.674	7.416	7.203	7.237
LPIN2	0.686093	9.67573	9.71891	0.000109773	0.00141303	1.44454	up	9.214	9.45	9.334	10.054	9.977	10.025
CHD2	0.68525	11.0523	10.9373	5.87089e-05	0.000991486	2.16051	up	10.745	10.623	10.761	11.434	11.31	11.441
FBXL20	0.684977	8.62165	11.7831	3.94455e-05	0.000791379	2.6138	up	8.218	8.234	8.386	8.957	8.955	8.98
MEI1	0.684769	2.20098	1.66863	0.150358	0.230536	-6.61643		2.045	2.238	1.293	3.261	1.943	2.426
TRAF3IP3	0.68362	8.59886	10.1106	8.9102e-05	0.00124157	1.68352	up	8.317	8.218	8.236	8.866	9.06	8.896
CLK3	0.682261	8.68427	12.4542	2.93077e-05	0.000676345	2.95135	up	8.382	8.267	8.38	9.012	8.98	9.085
LINC01560	0.681746	3.08279	2.7921	0.0343123	0.071526	-5.07923		2.726	3.074	2.426	3.002	3.698	3.57
CHIC2	0.681161	7.13364	5.56728	0.00185367	0.00819272	-1.80138	up	6.534	6.85	6.995	7.438	7.475	7.509
LIMS1	0.678915	10.5426	10.7357	6.48191e-05	0.00105936	2.04743	up	10.184	10.308	10.117	10.867	10.847	10.931
SPTBN2	0.67891	2.5664	1.83572	0.12016	0.192376	-6.39459		2.726	1.529	2.426	2.499	2.885	3.334
RTL10	0.678812	8.31771	8.93283	0.000170901	0.00180413	0.9367	up	8.081	7.85	8.004	8.582	8.67	8.719
PDK3	0.678486	8.57249	17.2638	5.00114e-06	0.000256185	4.93293	up	8.231	8.242	8.227	8.907	8.947	8.881
FMNL1	0.678148	9.55833	9.46554	0.00012615	0.0015161	1.28511	up	9.32	9.159	9.179	9.802	9.905	9.985
STAT6	0.678102	8.0887	11.7948	3.92363e-05	0.000791164	2.61985	up	7.814	7.748	7.686	8.455	8.476	8.352
LRFN2	0.676942	3.64839	2.3668	0.059272	0.109769	-5.66533		3.57	3.357	3.002	3.493	3.97	4.497
PBXIP1	0.676901	6.55769	7.96916	0.000309042	0.00256488	0.256017	up	6.303	6.269	6.086	7.009	6.88	6.8
USP28	0.67663	10.0874	13.9762	1.57452e-05	0.000477669	3.65371	up	9.819	9.712	9.717	10.415	10.458	10.404
RHOV	0.676585	2.63272	1.88246	0.112852	0.18322	-6.33155		1.674	3.074	2.136	3.143	2.885	2.885
MYO1B	0.676548	7.3551	15.5588	8.80559e-06	0.000345019	4.30517	up	7.024	7.013	7.014	7.739	7.702	7.639
EDRF1-DT	0.676059	2.40534	1.56435	0.172858	0.25773	-6.75137		1.293	2.238	2.671	2.863	2.171	3.197
JAK3	0.675894	11.0982	16.559	6.27574e-06	0.0002916	4.68185	up	10.718	10.772	10.791	11.425	11.429	11.454
RHOBTB2	0.674184	7.49116	8.17217	0.000271421	0.00237736	0.405237	up	7.074	7.172	7.216	7.764	7.981	7.739
DOCK5	0.673908	10.5253	11.3954	4.71706e-05	0.00087346	2.41012	up	10.153	10.127	10.285	10.915	10.838	10.834
TULP3	0.673796	7.10322	6.00684	0.00128207	0.00640451	-1.37887	up	6.912	6.54	6.847	7.358	7.531	7.431
RASAL3	0.673409	9.42417	15.3287	9.54706e-06	0.000359424	4.21491	up	9.143	9.041	9.079	9.761	9.772	9.75
CENPU	0.673197	8.30744	11.3519	4.81443e-05	0.000884129	2.38683	up	7.956	7.966	7.991	8.748	8.562	8.622
CISH	0.672809	9.15276	9.31015	0.000137609	0.00159409	1.18538	up	8.792	8.828	8.828	9.345	9.583	9.539
F8A1	0.672596	6.91039	10.2779	8.16839e-05	0.00119307	1.78301	up	6.508	6.698	6.517	7.211	7.275	7.255
LGALS4	0.671909	5.39562	3.34213	0.0175684	0.0425475	-4.34431	up	5.242	4.956	4.981	5.908	5.305	5.982
ZNF19	0.670525	4.51381	4.66667	0.00423829	0.0146459	-2.74509	up	4.433	4.052	4.052	4.646	4.915	4.986
YPEL5	0.670409	7.8079	8.06122	0.000291274	0.002477	0.324089	up	7.382	7.47	7.566	8.02	8.265	8.144
TTLL10	0.670384	6.33526	7.64672	0.000382073	0.00291013	0.0121124	up	6.105	6.056	5.838	6.582	6.691	6.739
PKD1P6-NPIPP1	0.670378	5.74656	6.93179	0.000629162	0.00398778	-0.561353	up	5.542	5.233	5.459	6.091	5.987	6.167
ABTB2	0.670215	8.56737	9.66765	0.000112875	0.0014297	1.4126	up	8.292	8.302	8.104	8.851	8.945	8.912
SLC5A12	0.668496	9.12129	9.3507	0.000134505	0.00157709	1.21155	up	8.86	8.656	8.845	9.511	9.399	9.456
ATAD2	0.667107	12.3008	16.7271	5.94001e-06	0.000284461	4.74276	up	11.954	11.948	11.999	12.663	12.618	12.622
WASF2	0.666528	10.956	13.8121	1.67828e-05	0.000490114	3.58182	up	10.674	10.554	10.641	11.276	11.275	11.317
NKD1	0.666141	3.14382	2.44719	0.0533647	0.101153	-5.55398		2.595	2.988	2.849	3.767	3.779	2.885
ZNF436	0.665828	7.55971	8.46901	0.000225614	0.00213309	0.617674	up	7.274	7.312	7.094	7.988	7.85	7.84
TMEM91	0.665768	5.58904	5.3195	0.00230401	0.0095547	-2.05017	up	5.205	5.076	5.487	5.953	6.029	5.784
PTH2R	0.665261	7.77358	8.39562	0.000236038	0.00220191	0.565772	up	7.416	7.514	7.393	8.062	8.005	8.252
CBX8	0.664836	6.27626	8.71463	0.000194439	0.00194735	0.788516	up	5.938	6.001	5.893	6.714	6.643	6.469
TNN	0.664502	5.65986	4.50559	0.00496924	0.0164924	-2.92578	up	5.054	5.328	5.601	6.045	5.875	6.056
RSPH10B2	0.664491	2.00309	1.11946	0.309138	0.409254	-7.27995		1.293	1.293	2.426	2.321	3.357	1.328
PABPN1L	0.664131	3.47239	2.35883	0.0598947	0.110694	-5.67638		3.197	3.222	3.002	4.331	3.222	3.86
DDB2	0.66412	8.35686	10.4769	7.37869e-05	0.00114	1.89932	up	7.994	7.938	8.142	8.67	8.709	8.688
MYRF	0.663888	6.71503	10.5372	7.15742e-05	0.00112529	1.93413	up	6.449	6.435	6.265	7.039	7.024	7.078
PAIP2	0.663831	9.6422	16.5876	6.21697e-06	0.000290244	4.69228	up	9.291	9.323	9.317	9.94	9.975	10.007
ZNF718	0.663218	9.10645	9.76685	0.000106961	0.00138985	1.47427	up	8.782	8.709	8.833	9.539	9.436	9.339
MRC2	0.663154	4.98168	3.65234	0.0122942	0.032337	-3.94677	up	4.371	4.641	4.938	5.091	5.305	5.543
ST6GALNAC6	0.662976	7.63673	6.7895	0.000698348	0.00425788	-0.681264	up	7.488	7.298	7.13	7.962	7.923	8.02
MICALL2	0.662786	5.69157	6.55289	0.000833981	0.00479482	-0.885213	up	5.242	5.501	5.338	6.158	5.875	6.035
SCNN1D	0.662739	2.75597	5.30898	0.00232577	0.00961623	-2.06092	up	2.365	2.238	2.671	3.002	3.063	3.197
ZDHHC23	0.662572	6.62951	9.36546	0.000133396	0.00157142	1.22105	up	6.193	6.377	6.325	6.87	7.024	6.989
ZNF497	0.662571	3.58141	4.43805	0.0053178	0.0173137	-3.00267	up	3.197	3.357	3.197	4.121	3.594	4.024
PMS2CL	0.662271	7.04062	9.69597	0.000111149	0.00142051	1.43026	up	6.579	6.785	6.765	7.333	7.382	7.4
PLOD3	0.661216	6.52102	6.9221	0.000633611	0.00400582	-0.569452	up	6.176	6.252	6.143	6.68	7.024	6.85
WHAMMP3	0.659789	6.26683	7.86892	0.000329846	0.00267711	0.181113	up	5.864	5.942	6.005	6.724	6.615	6.451
SPRY1	0.659697	9.54843	12.7865	2.54394e-05	0.000634856	3.11183	up	9.25	9.191	9.215	9.891	9.803	9.941
LINC00174	0.658957	6.30666	8.83758	0.000180741	0.00186579	0.87242	up	6.012	5.875	6.045	6.704	6.523	6.682
TMEM273	0.658831	10.1875	11.6965	4.1034e-05	0.000815169	2.56887	up	9.828	9.918	9.829	10.581	10.438	10.532
SNAPC3	0.658807	8.7108	9.05937	0.000158781	0.00173176	1.02115	up	8.356	8.397	8.391	9.012	9.179	8.929
KLHL6	0.657753	10.3185	12.2692	3.17602e-05	0.000707613	2.86014	up	9.973	9.962	10.034	10.722	10.578	10.643
PTCH1	0.657571	4.74457	2.96185	0.0277735	0.0606466	-4.84885		4.492	4.052	4.704	5.417	4.915	4.888
GBA	0.657546	2.48166	1.32788	0.236326	0.329964	-7.04357		2.928	2.238	1.293	2.321	2.655	3.455
MNT	0.656995	7.46223	8.1813	0.000269859	0.00236891	0.41187	up	7.163	7.038	7.2	7.895	7.66	7.817
CLBA1	0.656446	4.49816	2.9616	0.0277821	0.0606467	-4.84919		4.264	4.194	4.052	4.331	5.022	5.127
ABCC1	0.656099	7.16816	5.60112	0.00180042	0.00801518	-1.76801	up	6.886	6.87	6.765	7.447	7.734	7.308
E2F2	0.655846	8.94148	12.8404	2.48704e-05	0.000631573	3.13745	up	8.622	8.575	8.643	9.238	9.346	9.225
DNAJB2	0.655771	7.69706	7.00285	0.000597609	0.00383052	-0.502207	up	7.488	7.361	7.259	7.895	8.016	8.163
SFMBT2	0.654699	10.5974	13.4178	1.96227e-05	0.000537899	3.40546	up	10.247	10.245	10.318	10.931	10.975	10.868
IL18BP	0.654591	7.48116	4.36824	0.00570773	0.0182224	-3.08286	up	7.236	6.861	7.365	7.784	7.682	7.958
ARID5A	0.653928	9.5061	11.448	4.60257e-05	0.000865075	2.43812	up	9.175	9.162	9.2	9.912	9.736	9.851
R3HCC1L	0.652367	8.0841	5.86356	0.00144244	0.00688569	-1.51403	up	7.713	7.642	7.918	8.331	8.305	8.594
EPHA1-AS1	0.652357	3.45364	3.20327	0.020713	0.0482279	-4.52649	up	2.928	2.988	3.467	3.914	3.97	3.455
YPEL2	0.652287	3.95582	1.79633	0.126685	0.200637	-6.44741		3.57	2.988	4.331	4.565	3.97	4.311
ZMIZ1	0.651967	11.5942	14.2108	1.439e-05	0.00045883	3.75498	up	11.295	11.209	11.301	11.941	11.933	11.887
ZNF670	0.651341	5.91436	6.00278	0.00128632	0.00641315	-1.38267	up	5.406	5.601	5.759	6.238	6.13	6.352
SASH3	0.650701	10.181	15.6559	8.51304e-06	0.000337792	4.34285	up	9.893	9.862	9.811	10.522	10.493	10.503
SKI	0.649954	8.85823	9.61712	0.000116034	0.00144718	1.38096	up	8.464	8.575	8.56	9.149	9.104	9.296
LANCL3	0.649254	5.91178	4.23429	0.00655054	0.0202211	-3.2387	up	5.642	5.782	5.338	6.47	6.113	6.127
USP49	0.649067	8.01742	14.625	1.23174e-05	0.000421796	3.92966	up	7.721	7.726	7.632	8.339	8.332	8.355
CHST11	0.648834	10.6799	12.2034	3.26901e-05	0.000715132	2.82736	up	10.428	10.283	10.355	11.045	10.978	10.99
SYTL4	0.648729	9.48303	11.5312	4.42778e-05	0.000846221	2.48223	up	9.246	9.085	9.145	9.847	9.779	9.796
KIAA1107	0.648366	5.28417	4.97266	0.00316335	0.0118985	-2.41205	up	5.173	5.003	4.704	5.716	5.566	5.543
MICOS10-NBL1	0.647982	3.36143	5.25194	0.00244789	0.00995646	-2.1194	up	2.928	2.988	3.197	3.493	3.884	3.679
SLC22A20P	0.647831	5.10287	2.27783	0.0666271	0.12043	-5.78859		4.492	5.328	4.517	5.544	5.675	5.061
PIGH	0.647604	8.16163	9.45971	0.000126559	0.00151913	1.2814	up	7.893	7.819	7.801	8.508	8.367	8.581
TBKBP1	0.646201	8.14356	10.0238	9.32569e-05	0.0012749	1.63134	up	7.734	7.855	7.872	8.502	8.375	8.522
LOC650226	0.645537	6.61467	6.9459	0.000622746	0.00395907	-0.549569	up	6.488	6.16	6.228	6.935	6.963	6.915
BAIAP2	0.644809	6.447	7.2288	0.000508862	0.0034642	-0.317387	up	5.975	6.171	6.228	6.735	6.691	6.883
GFOD1	0.644725	8.41263	9.96345	9.62814e-05	0.00129679	1.59478	up	8.11	8.004	8.157	8.82	8.67	8.714
ZBTB1	0.643666	9.54452	10.6338	6.81898e-05	0.00109262	1.9895	up	9.18	9.16	9.328	9.831	9.859	9.908
LINC00638	0.643134	4.36655	4.79673	0.00373706	0.0133992	-2.60192	up	3.964	4.194	3.977	4.433	4.877	4.755
LOC101929140	0.64297	2.54093	1.90091	0.110093	0.179806	-6.30657		1.674	2.849	2.136	3.261	2.655	2.671
LYSMD1	0.642505	4.00739	2.01916	0.0939647	0.157562	-6.14539		3.668	4.194	3.197	4.772	3.97	4.244
C19orf73	0.641364	3.00457	2.81049	0.0335287	0.0702321	-5.05414		2.726	2.655	2.671	2.863	3.779	3.334
MAML2	0.641297	4.92818	3.92584	0.00908681	0.0259069	-3.60775	up	4.492	4.87	4.46	5.516	5.104	5.127
APBA3	0.641293	7.41651	10.0325	9.28292e-05	0.0012749	1.6366	up	7.179	7.074	7.034	7.65	7.76	7.802
KRBA2	0.64061	3.36723	2.12912	0.081142	0.140493	-5.99421		3.357	3.357	2.426	3.845	3.357	3.86
PSMD6-AS2	0.640546	6.38573	7.32496	0.000475816	0.00330585	-0.240183	up	5.985	6.014	6.197	6.741	6.577	6.8
SNORA47	0.638927	2.84165	1.37442	0.222336	0.31408	-6.98784		1.674	2.426	3.467	3.143	2.885	3.455
MILR1	0.637206	4.82323	3.1815	0.0212607	0.0491901	-4.55529	up	4.264	4.311	4.938	5.304	5.061	5.061
GNRH1	0.637065	4.91902	2.4256	0.0548869	0.103368	-5.58387		4.877	4.737	4.187	4.848	5.618	5.247
DPY19L1P1	0.636669	5.24101	4.1256	0.00733932	0.0219933	-3.36713	up	4.819	4.737	5.212	5.757	5.453	5.468
S1PR4	0.636134	8.40018	7.21945	0.000512216	0.00347568	-0.324941	up	8.044	8.105	8.097	8.832	8.534	8.788
DCLK2	0.635786	5.88482	3.62155	0.012729	0.0332012	-3.98562	up	5.406	5.479	5.815	6.309	6.408	5.892
OGA	0.634525	10.0915	15.2294	9.88998e-06	0.00037026	4.17547	up	9.773	9.769	9.781	10.391	10.377	10.459
KIAA0895L	0.633971	6.87752	8.0802	0.000287759	0.00246181	0.338043	up	6.568	6.47	6.644	7.286	7.229	7.068
TFPI	0.633881	8.64164	10.7906	6.30831e-05	0.00104296	2.07844	up	8.307	8.394	8.273	9.042	8.912	8.922
USP18	0.633822	6.65319	13.6336	1.80039e-05	0.000509446	3.50263	up	6.318	6.333	6.357	6.953	6.923	7.035
HOXB2	0.633283	8.7366	7.62446	0.000387819	0.00293601	-0.00505186	up	8.573	8.358	8.329	9.123	8.975	9.062
RNU11	0.633278	5.18422	3.06511	0.0244723	0.0548104	-4.71015		4.549	5.173	4.88	5.304	5.386	5.813
ELL2	0.631656	7.06877	7.81706	0.000341248	0.00273589	0.142043	up	6.859	6.649	6.751	7.372	7.495	7.287
C22orf34	0.631619	8.33078	7.27775	0.000491716	0.00338062	-0.277979	up	7.84	8.143	8.062	8.689	8.613	8.638
MAP3K12	0.631504	4.10015	3.33049	0.0178106	0.0430006	-4.35949	up	3.86	3.899	3.594	4.646	4.578	4.024
PAG1	0.630643	13.5821	9.23815	0.00014333	0.00163456	1.13864	up	13.224	13.251	13.325	14.014	13.872	13.806
BRIP1	0.629845	9.83968	11.7741	3.96069e-05	0.00079226	2.60915	up	9.508	9.453	9.613	10.159	10.15	10.156
HYMAI	0.629741	5.25996	2.88015	0.0307328	0.0654617	-4.9594		4.982	4.641	5.212	5.923	5.259	5.543
FAM53C	0.628358	8.55526	6.73611	0.000726561	0.00434927	-0.72678	up	8.209	8.177	8.337	8.779	8.782	9.047
LOC728715	0.628148	5.27338	3.99244	0.00845663	0.0244521	-3.52687	up	4.74	4.888	5.25	5.695	5.675	5.392
ARHGEF2	0.62752	9.64886	9.47255	0.00012566	0.00151312	1.28958	up	9.31	9.248	9.448	9.927	10.02	9.94
THBS3	0.627474	5.02753	3.88433	0.0095064	0.0267132	-3.6585	up	4.492	5.076	4.573	5.283	5.349	5.392
BRPF3	0.626493	8.08915	14.1523	1.47147e-05	0.000463272	3.72988	up	7.835	7.734	7.759	8.389	8.403	8.415
APOBEC3G	0.626399	9.50002	12.7359	2.59878e-05	0.000638971	3.08766	up	9.186	9.132	9.242	9.771	9.856	9.812
ABLIM1	0.625653	9.732	15.1321	1.02399e-05	0.000375333	4.13659	up	9.377	9.437	9.444	10.042	10.068	10.024
TPT1	0.625514	14.265	15.4182	9.25022e-06	0.000354498	4.25018	up	13.972	13.912	13.972	14.601	14.566	14.566
TBX21	0.625295	5.1517	3.53517	0.014044	0.035853	-4.09534	up	4.982	4.554	4.981	5.626	5.173	5.594
SPATA20	0.625005	6.24483	4.54391	0.00478311	0.0160236	-2.88246	up	5.919	5.896	5.982	6.355	6.456	6.86
LINC02021	0.624402	4.69711	2.51652	0.0487733	0.0941784	-5.45807		4.549	4.554	4.052	4.737	5.479	4.811
FAM117B	0.62406	8.40454	11.6749	4.1441e-05	0.000815702	2.55763	up	8.026	8.089	8.163	8.766	8.68	8.704
IFIT2	0.62382	6.63719	6.0348	0.00125323	0.00631874	-1.35277	up	6.37	6.309	6.297	6.953	6.753	7.141
DUSP16	0.623745	4.34573	2.44696	0.0533805	0.101168	-5.5543		3.467	4.371	4.264	4.772	4.704	4.497
PHOSPHO2-KLHL23	0.623227	3.36623	1.60159	0.16447	0.247706	-6.70353		2.726	3.767	2.671	3.143	3.779	4.112
CLSTN3	0.623201	8.21365	6.08787	0.00120054	0.00613976	-1.3035	up	8.115	7.772	7.819	8.465	8.584	8.527
ADA	0.622179	10.3686	16.7045	5.98385e-06	0.000284714	4.73462	up	10.056	10.065	10.051	10.655	10.693	10.691
LZTS3	0.622104	4.05987	1.92642	0.106391	0.174673	-6.27196		3.964	3.689	3.594	4.052	3.97	5.091
PIGA	0.621454	7.53869	12.1255	3.38327e-05	0.000729094	2.78833	up	7.207	7.261	7.216	7.867	7.773	7.909
LINC00298	0.620994	4.63976	3.66696	0.0120936	0.0319438	-3.92837	up	4.311	4.264	4.412	4.988	5.259	4.604
SPC25	0.619399	2.27858	1.52017	0.183339	0.27039	-6.80754		1.293	1.943	2.671	2.101	2.655	3.008
BCL6	0.617892	3.77821	2.26545	0.0677247	0.121973	-5.80574		3.357	3.074	3.977	4.433	3.884	3.945
RNU4ATAC	0.617333	3.2349	1.6281	0.158742	0.241002	-6.66924		2.928	2.849	3.002	3.362	2.885	4.383
ZNF790-AS1	0.617246	5.26327	4.45615	0.00522171	0.0170854	-2.982	up	4.74	5.143	4.981	5.757	5.566	5.392
NOTCH1	0.616357	9.34846	14.1874	1.4519e-05	0.000460187	3.74494	up	9.076	9.021	9.024	9.655	9.698	9.617
TOM1L2	0.616222	6.4602	5.61649	0.00177682	0.00792962	-1.7529	up	6.351	6.041	6.064	6.86	6.629	6.816
OR2A1-AS1	0.615732	5.49235	3.20335	0.0207111	0.0482279	-4.52639	up	4.943	5.601	5.009	5.695	5.945	5.76
SH2B3	0.615588	10.8381	12.4716	2.90894e-05	0.000673639	2.95984	up	10.607	10.474	10.51	11.135	11.147	11.156
LOC101927550	0.615198	3.0811	1.90486	0.109512	0.178971	-6.30122		3.197	2.988	2.136	3.002	3.594	3.57
CCNL2	0.615121	10.0153	9.84295	0.000102671	0.0013551	1.52118	up	9.688	9.627	9.808	10.352	10.264	10.353
LOC730234	0.614809	5.21431	2.33756	0.0615897	0.113141	-5.70584		4.371	5.259	5.091	5.74	5.259	5.566
WASIR2	0.61475	4.60587	4.18381	0.00690428	0.0209763	-3.29814	up	4.371	4.194	4.331	5.225	4.704	4.811
ATXN3	0.613505	8.754	11.0835	5.47009e-05	0.000954209	2.24122	up	8.472	8.518	8.352	9.076	9.05	9.056
BRWD3	0.613243	9.44182	8.05102	0.000293181	0.00248102	0.316585	up	9.039	9.09	9.276	9.808	9.744	9.693
CDRT4	0.613238	1.75455	1.05782	0.334086	0.435199	-7.3451		2.045	0.501	1.798	1.102	2.655	2.426
LOC643072	0.613064	4.75882	2.36402	0.0594885	0.110106	-5.66918		4.492	4.888	3.977	4.92	4.915	5.361
PPCDC	0.612999	7.54109	6.3516	0.000973903	0.00531866	-1.06335	up	7.254	7.29	7.16	7.656	7.907	7.98
COQ8A	0.612799	8.87037	6.81706	0.000684283	0.00421115	-0.657882	up	8.591	8.458	8.643	9.044	9.167	9.32
LOC101927272	0.611329	2.22096	1.77443	0.130465	0.205247	-6.47666		1.293	2.655	1.798	2.499	2.655	2.426
DMPK	0.61118	4.16306	2.02249	0.0935467	0.157008	-6.14082		4.112	4.264	3.197	4.699	4.324	4.383
NLRP3	0.611037	6.99283	9.68595	0.000111755	0.00142293	1.42402	up	6.72	6.577	6.765	7.343	7.265	7.287
FAM117A	0.61081	10.3188	10.6895	6.63212e-05	0.00107516	2.02125	up	10.093	9.934	10.013	10.581	10.623	10.669
OVOS	0.610541	5.09605	2.36795	0.0591834	0.109655	-5.66375		5.054	4.264	5.054	5.67	5.173	5.361
USP11	0.609582	9.50607	11.5459	4.39774e-05	0.000841766	2.48999	up	9.192	9.128	9.283	9.796	9.809	9.827
MASTL	0.608097	8.48177	9.22649	0.000144282	0.00163795	1.13105	up	8.237	8.129	8.167	8.9	8.719	8.739
MED14	0.607381	9.32892	12.3077	3.12307e-05	0.000700812	2.87923	up	9	9.016	9.059	9.625	9.574	9.699
IRF9	0.607096	4.75156	2.28932	0.0656253	0.118911	-5.77268		3.964	4.371	5.009	5.128	4.946	5.091
ZNF470	0.606028	7.80034	9.63917	0.000114643	0.00143435	1.39478	up	7.402	7.538	7.551	8.143	8.14	8.027
RFX1	0.605937	7.52166	11.2368	5.08354e-05	0.000906407	2.32482	up	7.163	7.19	7.303	7.867	7.805	7.802
ZGRF1	0.605792	9.88802	8.57002	0.000212134	0.00205381	0.688457	up	9.462	9.592	9.702	10.226	10.182	10.165
TJP3	0.60529	2.42158	1.32345	0.237699	0.331399	-7.04883		2.928	1.293	2.136	2.321	2.655	3.197
JCHAIN	0.604594	9.30207	11.4541	4.58939e-05	0.00086476	2.44139	up	8.946	9.027	9.026	9.569	9.566	9.679
MEF2D	0.604251	9.06623	7.72292	0.000363143	0.00283957	0.0705388	up	8.77	8.633	8.889	9.375	9.303	9.426
RNF113A	0.604118	6.95288	6.77441	0.000706187	0.00427647	-0.694094	up	6.488	6.774	6.69	7.176	7.255	7.334
GOLGB1	0.604099	9.36844	11.2818	4.97634e-05	0.000899934	2.34912	up	9.128	9.012	9.059	9.733	9.658	9.621
PIDD1	0.603965	7.55797	10.3836	7.73759e-05	0.00116556	1.845	up	7.274	7.324	7.17	7.883	7.895	7.802
LINC02367	0.603743	2.20493	2.12894	0.0811612	0.140493	-5.99446		1.674	2.238	1.798	2.321	3.063	2.136
ACVR1C	0.60364	4.26787	2.47465	0.051493	0.0984535	-5.51597		3.767	4.433	3.698	4.371	4.451	4.888
POLA1	0.6034	10.4846	14.8471	1.13518e-05	0.000399681	4.02118	up	10.141	10.201	10.207	10.799	10.794	10.767
ZRANB2-AS2	0.603341	1.81391	1.28512	0.249878	0.344765	-7.0939		0.501	2.238	1.798	1.798	2.413	2.136
AHNAK	0.603121	4.07722	2.40178	0.0566202	0.105879	-5.61687		3.964	3.479	3.884	4.699	3.884	4.554
SRP54-AS1	0.602704	3.76831	1.8959	0.110837	0.180784	-6.31337		3.86	3.074	3.467	4.646	3.884	3.679
LOC101927365	0.602267	5.7369	5.90479	0.00139403	0.00675347	-1.47488	up	5.642	5.328	5.338	5.977	6.01	6.127
SLC9A5	0.602204	2.72938	2.32333	0.0627527	0.114704	-5.72557		2.045	2.238	3.002	3.143	3.063	2.885
C17orf49	0.601467	2.44159	1.80141	0.125823	0.199627	-6.44061		2.045	1.529	2.849	2.671	2.885	2.671
PALD1	0.601026	7.94074	5.58006	0.00183335	0.00813168	-1.78876	up	7.43	7.748	7.742	8.129	8.277	8.317
ZFAS1	0.600311	9.25581	12.9139	2.41183e-05	0.000621417	3.17222	up	8.995	8.969	8.902	9.587	9.514	9.567
TANK	0.599915	8.10572	7.6582	0.000379148	0.00290378	0.020948	up	7.826	7.833	7.759	8.563	8.317	8.338
MYO1C	0.599578	6.33319	4.81713	0.00366474	0.0132523	-2.57967	up	6.288	5.85	5.962	6.714	6.643	6.542
NPHP3	0.598537	5.83919	6.30295	0.0010117	0.00545997	-1.10707	up	5.661	5.566	5.392	6.238	6.01	6.167
DCAF16	0.598079	9.72186	13.723	1.73801e-05	0.000498242	3.5424	up	9.444	9.452	9.372	10	10.012	10.051
USP3-AS1	0.598045	4.51622	2.80475	0.0337713	0.0705983	-5.06197		3.767	4.311	4.573	4.946	4.791	4.708
ANKRD39	0.597294	3.09166	2.331	0.0621228	0.113852	-5.71493		2.595	3.357	2.426	3.493	3.222	3.455
SLC25A42	0.597024	8.12701	8.41197	0.000233669	0.00218937	0.577365	up	7.858	7.709	7.918	8.416	8.367	8.494
AFDN	0.596645	5.94781	3.08635	0.0238484	0.0538053	-4.68177		5.919	5.762	5.267	6.045	6.408	6.286
GCC2	0.59657	8.2636	12.9047	2.42104e-05	0.000621417	3.16791	up	7.912	7.966	8.018	8.587	8.53	8.568
ZNF525	0.59539	8.3309	8.08211	0.000287409	0.00246049	0.339445	up	8.154	7.973	7.973	8.716	8.558	8.612
ULBP1	0.595258	3.18339	1.54172	0.178151	0.264142	-6.78021		2.928	3.594	2.136	3.767	3.479	3.197
SPICE1	0.594917	5.59211	3.12896	0.0226488	0.0517245	-4.62499		4.904	5.409	5.571	5.716	5.945	6.008
TRIM68	0.594357	6.90113	10.2862	8.13368e-05	0.00119307	1.78788	up	6.649	6.577	6.586	7.104	7.265	7.227
PNPLA7	0.594252	3.59445	1.57409	0.170624	0.255191	-6.73889		3.767	2.426	3.698	3.767	3.884	4.024
PARP3	0.594063	5.87796	6.19281	0.00110373	0.00578912	-1.20701	up	5.479	5.479	5.784	6.123	6.201	6.201
MIPEPP3	0.593701	2.77937	2.09185	0.0852715	0.145961	-6.04555		3.074	2.238	2.136	2.863	3.357	3.008
ZC3HAV1L	0.59359	6.99957	7.55506	0.00040639	0.00302169	-0.0588343	up	6.708	6.649	6.751	7.168	7.434	7.287
ZNF93	0.593373	8.96474	7.18686	0.000524111	0.00352766	-0.351335	up	8.619	8.62	8.765	9.328	9.116	9.341
GLYCTK	0.593172	6.29938	6.45304	0.000900244	0.00505942	-0.973034	up	6.176	5.85	5.982	6.623	6.534	6.631
HLA-A	0.593146	10.0823	12.0934	3.43169e-05	0.000731958	2.77219	up	9.804	9.782	9.771	10.379	10.312	10.446
SEMA6A-AS1	0.593023	1.54207	1.38968	0.217916	0.308988	-6.96935		0.501	1.943	1.293	2.321	1.362	1.832
LRRC70	0.592996	6.48649	5.93254	0.0013625	0.00664711	-1.44865	up	5.985	6.357	6.228	6.803	6.753	6.792
KIF3C	0.592081	6.41508	4.14288	0.00720704	0.0216749	-3.3466	up	6.209	5.921	6.228	6.47	6.911	6.752
PDE9A	0.592012	5.55276	5.92144	0.00137502	0.00669512	-1.45914	up	5.173	5.259	5.338	5.757	6.047	5.742
BCL2L11	0.591709	7.58001	11.8311	3.85955e-05	0.000785677	2.63859	up	7.352	7.213	7.287	7.855	7.891	7.882
RAD51B	0.591477	7.48249	4.08719	0.00764343	0.0227086	-3.41294	up	7.03	7.098	7.433	7.833	7.932	7.569
SPI1	0.591297	3.75695	2.9549	0.028013	0.0609883	-4.85824		3.57	3.479	3.334	3.679	4.034	4.445
TSLP	0.59098	4.16275	2.58726	0.0445215	0.0875236	-5.36039		3.57	3.767	4.264	4.272	4.791	4.311
PVRIG	0.590764	3.10314	3.4132	0.0161673	0.0399515	-4.25205	up	2.726	2.849	2.849	3.594	3.594	3.008
BCOR	0.590616	9.48024	12.2716	3.17268e-05	0.000707613	2.86133	up	9.238	9.117	9.2	9.799	9.775	9.753
ARHGAP4	0.590211	9.51062	12.5415	2.82288e-05	0.000659839	2.9939	up	9.27	9.191	9.186	9.769	9.798	9.851
CD200	0.590209	8.56521	11.8341	3.85426e-05	0.000785677	2.64015	up	8.227	8.351	8.232	8.845	8.873	8.863
ZFYVE1	0.589545	8.38152	7.50352	0.000420851	0.00308156	-0.0990404	up	8.105	8.039	8.117	8.779	8.521	8.728
AMPD3	0.589173	8.38088	9.07943	0.000156953	0.00172395	1.03443	up	8.154	8.101	8.004	8.707	8.736	8.584
GIGYF1	0.589044	8.43331	10.7505	6.43448e-05	0.00105518	2.05582	up	8.198	8.147	8.072	8.769	8.663	8.751
STARD8	0.588728	9.35217	7.54363	0.000409545	0.00303353	-0.0677266	up	9.2	9	8.973	9.569	9.67	9.701
KAZALD1	0.587785	6.7069	10.5658	7.05524e-05	0.00111625	1.95057	up	6.37	6.512	6.357	7.019	6.995	6.989
IDS	0.586987	10.5569	13.9772	1.57394e-05	0.000477669	3.65412	up	10.289	10.275	10.226	10.878	10.857	10.816
CLK1	0.586632	9.0702	11.5783	4.3324e-05	0.000835658	2.50703	up	8.782	8.79	8.759	9.375	9.287	9.429
ERMP1	0.586239	8.84542	12.1362	3.36724e-05	0.00072815	2.79373	up	8.602	8.532	8.523	9.109	9.11	9.197
MAPK13	0.585436	2.68553	2.24378	0.0696913	0.124885	-5.83574		2.726	2.655	1.798	2.863	3.063	3.008
NADSYN1	0.585238	9.51618	10.4355	7.53543e-05	0.00115282	1.87528	up	9.264	9.156	9.251	9.884	9.778	9.764
CEACAM1	0.585173	5.02467	4.68213	0.00417484	0.0144948	-2.72794	up	4.819	4.497	4.88	5.225	5.259	5.468
SMIM14	0.585072	5.34199	7.3317	0.000473596	0.0033027	-0.234808	up	5.054	5.003	5.091	5.794	5.566	5.543
EIF2AK3-DT	0.584375	1.94963	0.652681	0.540091	0.63036	-7.70395		2.045	0.501	2.426	3.002	3.222	0.501
HOXA4	0.584132	5.51761	2.42394	0.0550057	0.103557	-5.58617		5.261	4.956	5.459	6.221	5.815	5.392
KCNN4	0.584081	8.9762	16.0837	7.35281e-06	0.000314736	4.50599	up	8.694	8.681	8.677	9.27	9.255	9.28
EML2	0.583285	7.65162	6.1687	0.00112514	0.00587189	-1.22907	up	7.334	7.202	7.544	7.895	7.948	7.986
FOXK1	0.583113	10.812	16.2597	6.93032e-06	0.000302874	4.57176	up	10.526	10.509	10.526	11.103	11.101	11.106
AKR7A2	0.583078	7.91287	7.65288	0.000380502	0.00290526	0.0168495	up	7.721	7.661	7.482	8.222	8.252	8.139
SPNS3	0.582872	4.52692	4.45154	0.00524603	0.0171558	-2.98727	up	4.112	4.264	4.331	4.92	4.981	4.554
BISPR	0.582103	5.84884	4.14045	0.00722548	0.0217147	-3.34949	up	5.479	5.652	5.542	6.415	6.113	5.892
IL2RB	0.581746	4.82884	3.09569	0.0235796	0.0533182	-4.66931		4.646	4.264	4.704	4.92	5.453	4.986
GOLGA2P5	0.581611	6.97234	5.43641	0.00207744	0.00889243	-1.9318	up	6.735	6.724	6.586	7.476	7.194	7.119
ATP2B4	0.581527	11.9866	15.2077	9.96666e-06	0.000370706	4.16683	up	11.671	11.696	11.721	12.292	12.265	12.276
D2HGDH	0.580479	8.24596	8.31881	0.000247557	0.0022602	0.511014	up	7.962	7.866	8.039	8.597	8.575	8.437
PNPLA8	0.580124	7.29183	7.66491	0.000377453	0.00290101	0.0261004	up	6.962	6.993	7.051	7.483	7.727	7.535
SLC27A1	0.579792	7.0252	4.88601	0.00343223	0.0126323	-2.50502	up	6.944	6.589	6.674	7.176	7.451	7.317
FAM24B-CUZD1	0.579002	1.77255	0.856067	0.427444	0.526523	-7.54016		1.293	2.655	0.501	1.102	2.413	2.671
ZNF33A	0.578849	9.07241	14.1035	1.4992e-05	0.00046588	3.70889	up	8.767	8.773	8.809	9.401	9.334	9.35
CEP57	0.577224	10.9193	12.6121	2.73898e-05	0.000655929	3.02811	up	10.576	10.647	10.669	11.225	11.17	11.229
TRIT1	0.577162	8.64072	9.21461	0.00014526	0.00164606	1.12329	up	8.303	8.451	8.303	8.921	8.873	8.993
RRAGD	0.577157	5.51923	2.82907	0.0327569	0.0689621	-5.02883		5.304	5.297	5.091	5.357	6.01	6.056
DOCK10	0.577064	10.2202	11.8839	3.76868e-05	0.000777306	2.66569	up	9.907	9.895	9.993	10.506	10.551	10.469
TMEM173	0.576023	9.44383	7.68101	0.000373416	0.00289037	0.0384658	up	9.192	9.166	9.109	9.784	9.586	9.825
SYNE3	0.574394	8.84486	7.25597	0.000499264	0.00342122	-0.295493	up	8.431	8.578	8.664	9.225	9.107	9.064
SEC61G	0.571891	8.29095	4.86189	0.00351166	0.0128566	-2.53108	up	8.154	8.119	7.742	8.584	8.581	8.566
PIH1D1	0.571456	9.192	12.1528	3.34265e-05	0.000725343	2.80206	up	8.844	8.962	8.913	9.496	9.455	9.483
ARHGAP33	0.571194	6.54601	4.05504	0.00790895	0.0232762	-3.45144	up	5.985	6.386	6.41	6.976	6.691	6.829
MIR4312	0.570812	2.74582	1.82631	0.121687	0.194298	-6.40723		2.595	2.988	1.798	2.863	3.222	3.008
SLC35D2	0.570747	4.1333	2.01213	0.0948519	0.158751	-6.15501		3.668	3.689	4.187	4.604	4.791	3.86
RNF150	0.570293	5.97064	2.82248	0.0330282	0.0693582	-5.0378		5.776	5.259	6.022	6.309	6.332	6.127
CBX4	0.569934	8.12526	10.0719	9.09261e-05	0.00125996	1.66032	up	7.796	7.883	7.842	8.5	8.355	8.375
LOC100286925	0.569888	3.82565	2.15414	0.0784859	0.136892	-5.95969		3.467	3.689	3.467	3.845	3.779	4.708
IKZF2	0.569795	3.3295	4.02133	0.00819871	0.0239038	-3.49199	up	2.928	3.357	2.849	3.679	3.594	3.57
CCNE1	0.569696	9.11307	8.207	0.000265518	0.00234874	0.430511	up	8.832	8.801	8.851	9.355	9.532	9.306
FN3K	0.56895	3.66141	1.40791	0.212745	0.303078	-6.94715		3.86	3.074	3.197	3.143	4.451	4.244
SYNE2	0.568767	5.7899	7.18402	0.000525162	0.00352831	-0.353637	up	5.479	5.383	5.654	6.025	6.093	6.105
KSR1	0.56848	8.51935	11.4075	4.69054e-05	0.000871131	2.41654	up	8.198	8.275	8.232	8.848	8.827	8.736
DNM1P46	0.568456	3.59406	1.62419	0.159574	0.241877	-6.67431		2.595	3.357	3.977	3.991	3.698	3.945
PCMTD1	0.568149	9.79655	12.415	2.98092e-05	0.000683469	2.9321	up	9.448	9.551	9.538	10.094	10.087	10.061
COL27A1	0.567697	3.51832	1.1732	0.288698	0.387462	-7.22126		3.767	2.238	3.698	3.261	4.034	4.112
UBALD2	0.567421	8.04432	5.85995	0.00144678	0.00688889	-1.51747	up	7.869	7.754	7.659	8.236	8.247	8.501
GIMAP6	0.566711	8.908	9.58779	0.000117915	0.00145778	1.36252	up	8.534	8.618	8.722	9.173	9.212	9.189
CDPF1	0.566644	4.72342	7.84849	0.000334284	0.00269089	0.165749	up	4.433	4.371	4.517	5.128	4.946	4.946
GRIPAP1	0.565394	8.05637	5.4776	0.00200381	0.00864719	-1.89051	up	7.705	7.805	7.811	8.378	8.134	8.505
STX5	0.565113	8.63363	12.8365	2.49112e-05	0.000631573	3.13559	up	8.376	8.321	8.356	8.864	8.945	8.94
TMF1	0.564964	8.94972	6.91656	0.00063617	0.00400983	-0.574086	up	8.786	8.612	8.603	9.331	9.116	9.25
LOC105374952	0.56474	6.38154	3.44262	0.0156241	0.0389171	-4.21406	up	5.919	6.333	6.045	6.435	6.629	6.927
ZNF844	0.563338	8.73139	8.37448	0.000239144	0.00221549	0.550746	up	8.356	8.419	8.573	9.051	8.99	8.999
ZBTB16	0.56312	10.3455	8.73888	0.000191644	0.00192679	0.805148	up	10.098	9.953	10.141	10.642	10.665	10.574
BRAF	0.562735	8.73322	12.0583	3.48559e-05	0.000739956	2.75448	up	8.502	8.391	8.463	9.026	8.986	9.032
RBM33	0.562331	10.1689	8.67619	0.000198968	0.00197216	0.762067	up	9.914	9.78	9.969	10.476	10.485	10.389
EXO1	0.562082	9.71239	7.2745	0.000492835	0.00338645	-0.280591	up	9.335	9.372	9.587	10.02	10.001	9.959
GRM2	0.561955	3.32022	1.98255	0.0986828	0.163955	-6.19548		3.357	2.426	3.334	3.767	3.357	3.679
C11orf21	0.561049	8.91925	7.75774	0.000354858	0.00280188	0.0970751	up	8.688	8.502	8.726	9.229	9.147	9.223
ADCY7	0.560899	10.7015	10.5889	6.97383e-05	0.00110898	1.96383	up	10.414	10.353	10.497	10.968	11.021	10.957
CARMIL3	0.560759	2.49075	2.2522	0.0689204	0.123734	-5.82409		2.595	2.238	1.798	3.002	2.885	2.426
GPT2	0.559469	10.6422	12.9367	2.38901e-05	0.000618225	3.18298	up	10.34	10.352	10.396	10.876	10.955	10.934
RNF215	0.559274	5.23915	3.0278	0.0256125	0.0568717	-4.76013		4.787	5.297	4.795	5.626	5.259	5.672
EDEM1	0.558959	10.3182	11.7563	3.99293e-05	0.000797247	2.59993	up	10.034	10.104	9.978	10.596	10.611	10.586
STARD9	0.558509	9.46958	5.9363	0.0013583	0.00663439	-1.44511	up	9.27	9.018	9.283	9.838	9.762	9.647
LOC727896	0.5583	3.46	3.28436	0.0188073	0.04475	-4.4198	up	3.467	3.074	3.002	3.493	3.779	3.945
GFI1B	0.558259	10.4262	9.69407	0.000111263	0.00142051	1.42908	up	10.232	10.138	10.071	10.657	10.714	10.745
CRYBG3	0.557645	8.82613	6.00019	0.00128904	0.00642156	-1.38509	up	8.612	8.397	8.633	9.239	9.047	9.029
JMY	0.557374	9.01152	13.1279	2.2075e-05	0.000584568	3.27238	up	8.688	8.728	8.782	9.293	9.292	9.286
PCBP2-OT1	0.556319	3.13284	1.88563	0.112374	0.182623	-6.32726		3.467	2.426	2.671	3.679	3.357	3.197
E2F8	0.556307	8.63385	4.89447	0.00340485	0.012576	-2.4959	up	8.364	8.546	8.157	8.889	9.024	8.823
RASL11A	0.555686	1.93529	1.01839	0.350904	0.451973	-7.38549		2.045	0.501	2.426	1.798	2.171	2.671
THAP9	0.555661	6.31338	2.88877	0.0304047	0.0649399	-4.9477		5.919	5.83	6.357	6.292	6.784	6.697
SLC25A29	0.555552	6.63568	6.82344	0.000681074	0.00419554	-0.65248	up	6.288	6.269	6.517	6.895	6.868	6.977
LINC01569	0.554889	3.78451	2.11286	0.0829176	0.142773	-6.01662		3.57	3.357	3.594	3.679	4.646	3.86
GPR68	0.554774	3.60581	1.31825	0.239317	0.333358	-7.05498		3.86	2.426	3.698	4.272	3.698	3.679
SIGIRR	0.554479	7.80689	8.09278	0.000285458	0.00245398	0.347275	up	7.621	7.496	7.472	8.158	8.108	7.986
DLX1	0.554432	6.7451	4.29132	0.00617548	0.01935	-3.17202	up	6.351	6.435	6.618	6.803	7.229	7.035
GGA2	0.554234	10.5403	11.6779	4.13834e-05	0.000815702	2.55921	up	10.316	10.207	10.267	10.852	10.816	10.784
CA2	0.55376	7.07318	4.86921	0.00348735	0.01279	-2.52317	up	6.877	6.774	6.738	7.352	7.557	7.141
C11orf45	0.553729	6.35797	4.22945	0.00658354	0.0202829	-3.24438	up	6.268	6.16	5.815	6.751	6.577	6.576
ZNF695	0.553685	6.40523	4.29021	0.0061826	0.0193675	-3.17333	up	5.879	6.309	6.197	6.549	6.717	6.78
TRAFD1	0.553376	8.69698	8.11912	0.000280708	0.00242819	0.366561	up	8.51	8.365	8.386	8.91	9.075	8.936
SLC2A13	0.55317	7.91897	6.2108	0.00108805	0.00573366	-1.19059	up	7.53	7.582	7.815	8.275	8.153	8.158
LRRC37B	0.553133	7.40453	9.35993	0.00013381	0.00157142	1.21749	up	7.179	7.18	7.025	7.661	7.722	7.66
DLGAP4	0.553108	7.37261	3.62908	0.0126212	0.0330026	-3.97611	up	7.17	6.927	7.19	7.358	7.874	7.716
TTC17	0.553055	10.1685	10.0646	9.12741e-05	0.00126027	1.65595	up	9.913	9.825	9.938	10.496	10.463	10.376
LOC105371430	0.553016	4.73867	3.11995	0.0228968	0.0521411	-4.63698		4.74	4.129	4.517	4.946	5.212	4.888
CCN1	0.552657	3.84007	1.4596	0.198693	0.287571	-6.88345		3.357	3.357	3.977	4.565	4.451	3.334
MIR503HG	0.552566	5.02324	2.75704	0.0358623	0.0739811	-5.12714		4.787	4.936	4.517	5.417	4.915	5.566
EMSY	0.552528	10.0745	10.1885	8.55559e-05	0.00122328	1.73001	up	9.828	9.734	9.833	10.42	10.334	10.298
LINC00997	0.552472	5.83035	3.15433	0.0219662	0.0505163	-4.59128		5.242	5.582	5.838	6.025	6.313	5.982
IGLL1	0.551906	7.22009	7.36307	0.000463416	0.00325694	-0.209822	up	7.046	6.883	6.904	7.613	7.444	7.431
B3GNT2	0.551445	10.6357	9.73867	0.000108604	0.00140521	1.45681	up	10.302	10.42	10.358	10.947	10.833	10.954
CHD6	0.551271	9.86877	7.44161	0.000439027	0.00316642	-0.147658	up	9.647	9.541	9.592	10.283	10.055	10.096
TFR2	0.55082	5.16595	2.69149	0.0389679	0.0787868	-5.21696		5.054	4.737	4.88	5.022	5.759	5.543
BCL2L2	0.550337	6.73183	4.03413	0.00808728	0.0236562	-3.47657	up	6.534	6.627	6.21	7.112	7.08	6.829
NAV1	0.550178	9.53857	7.77521	0.000350786	0.00278556	0.110348	up	9.345	9.152	9.293	9.829	9.879	9.733
MRPS30-DT	0.550162	2.64439	1.30735	0.242747	0.336971	-7.06784		1.674	2.238	3.197	2.499	3.063	3.197
TNFAIP8	0.549929	6.69992	5.32014	0.00230269	0.00955239	-2.04952	up	6.612	6.435	6.228	6.924	7.012	6.989
ASH1L-AS1	0.549545	4.60023	3.34188	0.0175737	0.042552	-4.34464	up	4.021	4.311	4.644	4.848	4.791	4.986
DNAJC4	0.549336	7.49347	8.30654	0.000249456	0.0022709	0.50223	up	7.263	7.135	7.259	7.702	7.734	7.868
SMG1P5	0.54885	4.96436	2.50612	0.0494339	0.0952041	-5.47244		4.371	4.819	4.88	5.57	5.259	4.888
PGPEP1	0.5488	9.32857	10.4106	7.63155e-05	0.00115761	1.86078	up	9.078	9.115	8.97	9.63	9.582	9.597
TSKU	0.548231	6.35574	5.48205	0.00199603	0.00862373	-1.88607	up	6.16	5.875	6.21	6.568	6.691	6.631
FAM133DP	0.547984	2.73613	2.47444	0.0515071	0.0984535	-5.51626		2.595	2.655	2.136	3.002	3.357	2.671
PLEKHM3	0.547947	7.57047	6.94522	0.00062305	0.00395907	-0.550131	up	7.227	7.253	7.409	7.805	7.765	7.963
NBR1	0.54744	9.64505	7.76013	0.000354298	0.00279922	0.0988925	up	9.372	9.442	9.3	9.841	9.881	10.034
SEMA4D	0.547121	10.8912	12.6072	2.74475e-05	0.000655929	3.02573	up	10.617	10.569	10.667	11.164	11.178	11.152
KDM2A	0.54707	11.7531	12.5403	2.82434e-05	0.000659839	2.99331	up	11.514	11.434	11.492	11.996	12.058	12.026
CCDC102A	0.546895	6.32328	4.73607	0.00396187	0.0139491	-2.66839	up	6.25	5.981	5.918	6.724	6.615	6.451
LINC00653	0.546894	3.1623	2.71141	0.0379946	0.0773822	-5.18964		2.595	3.222	2.849	3.143	3.594	3.57
PLAGL1	0.546515	9.34567	7.37603	0.000459283	0.0032387	-0.19952	up	9.097	9.136	8.984	9.696	9.498	9.663
FOXD2	0.545987	3.11143	1.51477	0.184661	0.271675	-6.81436		2.365	3.479	2.671	3.261	3.884	3.008
MANBA	0.545885	8.29986	8.34285	0.000243882	0.00223645	0.528201	up	8.057	7.907	8.117	8.605	8.545	8.568
TPH1	0.545879	4.7405	2.11549	0.0826276	0.142423	-6.013		4.549	3.973	4.88	4.737	5.212	5.091
ZNF595	0.545837	9.21485	9.09881	0.000155211	0.00171376	1.04725	up	8.925	8.886	9.016	9.469	9.568	9.426
ADAT2	0.54574	7.73592	5.09786	0.00281642	0.0109529	-2.27954	up	7.442	7.271	7.676	8.047	7.988	7.991
ST18	0.545174	6.60073	6.01967	0.00126874	0.0063696	-1.36689	up	6.502	6.319	6.163	6.882	6.868	6.87
NUP58	0.54497	10.72	11.261	5.02563e-05	0.000899934	2.33788	up	10.492	10.395	10.455	11.02	10.94	11.018
IGIP	0.544805	4.38078	3.00618	0.0262999	0.058068	-4.78916		3.767	4.371	4.187	4.811	4.704	4.445
MAP1LC3B	0.544317	8.95007	8.92572	0.000171613	0.00180859	0.931928	up	8.688	8.663	8.682	9.149	9.181	9.336
OR2L1P	0.543969	3.56728	1.67918	0.148247	0.228109	-6.60261		3.57	2.849	3.467	3.594	3.479	4.445
PRKCB	0.543169	7.72728	11.4116	4.68146e-05	0.000871131	2.41875	up	7.505	7.39	7.472	8.028	7.988	7.98
TMEM200A	0.543065	8.10315	5.65495	0.00171932	0.00776282	-1.71523	up	7.893	7.722	7.88	8.485	8.198	8.442
ABCA5	0.543037	9.0791	9.53259	0.000121553	0.00148079	1.32768	up	8.77	8.759	8.894	9.371	9.389	9.292
WDR48	0.542954	8.90796	7.20006	0.000519254	0.00350476	-0.340629	up	8.49	8.693	8.726	9.183	9.132	9.223
FAM86B3P	0.542718	5.25187	2.25236	0.0689055	0.123734	-5.82386		4.982	4.594	5.365	5.357	5.349	5.864
SLC12A6	0.542146	9.70817	12.6608	2.68276e-05	0.000647381	3.05162	up	9.456	9.423	9.432	9.937	9.973	10.028
TDRD9	0.541838	7.00696	4.57362	0.00464427	0.0156931	-2.84901	up	6.704	6.861	6.644	7.325	7.451	7.057
PLIN2	0.541538	9.45578	7.84565	0.000334907	0.00269369	0.163608	up	9.132	9.29	9.132	9.722	9.65	9.808
LIN37	0.541451	6.41564	5.07598	0.00287376	0.0110999	-2.30254	up	6.16	5.961	6.313	6.568	6.727	6.764
ST5	0.541158	5.93113	3.09454	0.0236126	0.0533697	-4.67085		5.453	5.566	5.962	6.309	6.352	5.944
ACTN4	0.541077	12.0948	9.30015	0.000138388	0.00160158	1.1789	up	11.909	11.732	11.831	12.33	12.379	12.387
VSTM4	0.541046	4.72954	3.7275	0.0113011	0.0303149	-3.85251	up	4.549	4.497	4.331	5.091	4.704	5.205
ARID4A	0.540291	9.26378	6.42516	0.000919823	0.00511657	-0.997745	up	8.851	9.034	9.096	9.623	9.532	9.446
SLC22A13	0.53989	2.75739	3.44193	0.0156366	0.0389349	-4.21495	up	2.365	2.426	2.671	2.863	2.885	3.334
MZF1	0.53955	5.75877	4.60293	0.00451176	0.0153491	-2.81614	up	5.479	5.501	5.487	6.002	5.815	6.268
RBPJ	0.538864	10.7739	12.1309	3.37514e-05	0.000728598	2.79107	up	10.516	10.462	10.535	11.086	11.01	11.034
BRD2	0.538326	5.54954	4.36159	0.0057465	0.0183092	-3.09052	up	5.149	5.233	5.459	5.626	5.849	5.982
TNKS	0.538272	9.82372	10.4565	7.45574e-05	0.00114765	1.88744	up	9.546	9.485	9.633	10.101	10.101	10.076
LOC101927237	0.537764	2.66668	1.59831	0.165195	0.248602	-6.70777		1.674	2.849	2.671	3.143	2.655	3.008
VPS9D1	0.537708	4.05894	2.69606	0.0387421	0.0785207	-5.21069		3.357	4.129	3.884	4.272	4.4	4.311
FKRP	0.536519	7.02844	7.79007	0.000347363	0.00277321	0.12162	up	6.794	6.825	6.662	7.39	7.229	7.271
FHL3	0.536501	8.1167	7.15877	0.000534619	0.00356992	-0.374158	up	7.792	7.839	7.914	8.288	8.348	8.519
AGTPBP1	0.536499	9.9568	11.2689	5.00686e-05	0.000899934	2.34215	up	9.676	9.698	9.692	10.195	10.182	10.298
FBXO42	0.536017	9.10451	11.9895	3.59422e-05	0.000757575	2.71959	up	8.897	8.823	8.789	9.377	9.377	9.364
MIR21	0.535916	7.44283	7.40521	0.000450139	0.0032027	-0.176397	up	7.17	7.074	7.28	7.629	7.782	7.722
JMJD7	0.535849	2.94194	1.28009	0.251521	0.346496	-7.09977		2.365	2.655	3.002	2.863	2.655	4.112
OFD1	0.535836	8.42182	10.3509	7.86796e-05	0.00117353	1.82588	up	8.204	8.101	8.157	8.754	8.648	8.667
NPAT	0.535807	10.6008	8.62922	0.000204671	0.00200978	0.729602	up	10.268	10.295	10.436	10.922	10.821	10.862
WDTC1	0.535623	8.5822	11.2388	5.0787e-05	0.000906407	2.3259	up	8.33	8.298	8.316	8.891	8.881	8.778
SFI1	0.535341	7.36467	4.93378	0.00328089	0.0122186	-2.45364	up	6.972	7.022	7.297	7.509	7.734	7.654
SLBP	0.535298	11.1325	11.2391	5.07814e-05	0.000906407	2.32603	up	10.819	10.925	10.851	11.36	11.428	11.413
NFRKB	0.535256	11.3919	11.8345	3.85358e-05	0.000785677	2.64035	up	11.139	11.064	11.17	11.64	11.666	11.673
ZNF627	0.534822	7.61131	7.28853	0.000488034	0.0033627	-0.269336	up	7.207	7.424	7.401	7.849	7.845	7.942
VAMP2	0.534286	7.847	6.64364	0.000778623	0.00457738	-0.806301	up	7.598	7.59	7.551	8.003	8.062	8.278
TTC30B	0.533824	5.2068	3.9086	0.00925843	0.0262347	-3.62879	up	5.009	5.107	4.704	5.544	5.594	5.283
ZNF713	0.533335	6.41831	9.90552	9.9293e-05	0.00132451	1.55951	up	6.209	6.16	6.086	6.623	6.706	6.726
MIR26B	0.53286	1.15833	0.828319	0.441719	0.540326	-7.56458		1.674	0.501	0.501	1.102	0.501	2.671
RALGDS	0.53277	9.91107	9.44238	0.000127785	0.00152694	1.27034	up	9.664	9.57	9.7	10.191	10.228	10.113
SEC61A2	0.532724	6.53041	5.88624	0.00141558	0.006813	-1.49247	up	6.38	6.269	6.143	6.924	6.784	6.682
STK17B	0.532424	9.56279	10.2209	8.41288e-05	0.00121319	1.74926	up	9.38	9.255	9.255	9.811	9.862	9.814
KANSL1	0.532224	4.58539	2.53658	0.0475246	0.0922089	-5.43034		4.112	4.052	4.795	4.884	4.915	4.755
PIEZO1	0.532129	11.467	11.8429	3.83897e-05	0.000785677	2.64467	up	11.226	11.161	11.215	11.743	11.685	11.771
PLK3	0.53149	6.05388	4.31825	0.00600691	0.0189453	-3.1407	up	5.899	5.83	5.635	6.415	6.093	6.451
E2F1	0.531479	8.97195	7.67136	0.00037583	0.00289948	0.0310567	up	8.792	8.728	8.598	9.186	9.209	9.318
SNAPC1	0.53142	7.41449	5.40085	0.00214353	0.00911602	-1.96762	up	6.992	7.324	7.13	7.77	7.604	7.667
ZNF646	0.53128	8.30137	4.7735	0.00382138	0.0135899	-2.62731	up	8.227	7.932	7.947	8.707	8.434	8.56
LOC150776	0.531229	7.87771	11.23	5.09999e-05	0.000906753	2.32113	up	7.631	7.56	7.645	8.173	8.164	8.093
MATN1-AS1	0.531103	2.1558	0.930526	0.390864	0.491985	-7.47163		1.293	1.529	2.849	1.494	2.885	2.885
TMOD3	0.530958	9.75918	8.82542	0.000182044	0.00187273	0.864166	up	9.393	9.541	9.547	10.061	10.042	9.971
C8orf82	0.530829	5.80565	2.22309	0.0716259	0.127511	-5.86439		5.304	5.354	5.962	5.794	6.01	6.409
PCDHGB3	0.530337	3.95446	1.46501	0.197274	0.285914	-6.87672		3.668	2.988	4.412	4.371	4.264	4.024
FAM234B	0.529948	6.28153	4.70455	0.00408476	0.014238	-2.70313	up	5.899	6.188	5.962	6.443	6.47	6.726
IL6R-AS1	0.529101	2.81126	2.40713	0.0562262	0.105237	-5.60946		2.365	2.849	2.426	2.671	3.222	3.334
SMAD3	0.529017	10.2978	10.9761	5.76116e-05	0.00097913	2.18205	up	10.062	9.958	10.08	10.566	10.568	10.553
CABIN1	0.528954	10.3953	11.0554	5.54462e-05	0.000959692	2.22577	up	10.171	10.089	10.132	10.603	10.699	10.678
GCC2-AS1	0.528921	2.02859	0.91109	0.400171	0.500724	-7.48993		2.365	2.426	0.501	1.798	2.655	2.426
SAMD1	0.52854	9.02369	12.2592	3.18997e-05	0.000708195	2.85516	up	8.709	8.769	8.8	9.278	9.276	9.309
LCT	0.528135	7.12922	3.10297	0.0233724	0.0529567	-4.6596		6.681	6.724	7.19	7.398	7.203	7.579
PARVB	0.52806	9.90741	8.27065	0.000255113	0.00229085	0.476456	up	9.749	9.641	9.54	10.154	10.158	10.203
NUDT14	0.527722	6.07108	4.11953	0.00738645	0.0221134	-3.37435	up	5.985	5.652	5.784	6.392	6.486	6.127
TNFSF8	0.52767	7.36751	4.78463	0.00378071	0.0134995	-2.61514	up	7.274	7.074	6.963	7.772	7.635	7.487
ZNF658	0.527392	6.33907	2.50826	0.0492973	0.0950436	-5.46949		6.268	6.357	5.601	6.704	6.563	6.542
NIBAN1	0.527232	9.01889	9.52041	0.000122373	0.00148643	1.31997	up	8.726	8.821	8.719	9.334	9.209	9.304
ZNRF1	0.526761	10.089	8.99166	0.000165136	0.00176867	0.976096	up	9.817	9.871	9.789	10.306	10.451	10.301
PCED1B-AS1	0.526452	5.42058	5.24918	0.00245399	0.00996589	-2.12224	up	5.34	5.003	5.129	5.626	5.784	5.642
TIFA	0.526237	8.64653	11.9017	3.7385e-05	0.000772355	2.67483	up	8.376	8.422	8.352	8.954	8.877	8.898
POGLUT3	0.5262	8.5177	5.19711	0.00257228	0.0102982	-2.17602	up	8.198	8.443	8.123	8.891	8.739	8.712
HBEGF	0.525702	6.12461	7.67428	0.000375097	0.00289582	0.0333013	up	5.919	5.85	5.815	6.508	6.352	6.303
TRIM36	0.524967	5.92192	4.41892	0.00542153	0.0175827	-3.02457	up	5.919	5.544	5.514	6.14	6.176	6.237
ZC3H12D	0.524942	3.37801	1.82363	0.122126	0.194849	-6.41083		2.928	3.222	3.197	3.679	3.063	4.179
ARHGAP27P1-BPTFP1-KPNA2P3	0.524739	6.33357	6.51973	0.000855339	0.00487723	-0.914261	up	6.127	6.105	5.982	6.508	6.738	6.542
PLA2G6	0.524373	6.703	3.71149	0.0115049	0.0307453	-3.87253	up	6.435	6.171	6.716	6.904	7.024	6.967
LOC646383	0.523141	2.59877	1.501	0.188073	0.275453	-6.8317		2.365	2.849	1.798	2.321	3.063	3.197
EIF3J-DT	0.522967	5.44281	2.70799	0.0381596	0.0776045	-5.19432		5.054	5.003	5.487	5.652	5.453	6.008
DUSP3	0.522661	10.6453	11.0491	5.56131e-05	0.000959692	2.22234	up	10.375	10.377	10.401	10.836	10.933	10.951
LIMK2	0.52212	8.91924	8.5098	0.000220054	0.00209968	0.646345	up	8.615	8.618	8.742	9.107	9.249	9.185
FAM122C	0.52204	5.98983	5.45765	0.00203908	0.00877031	-1.91048	up	5.729	5.582	5.875	6.37	6.215	6.167
FRG1CP	0.521646	7.13243	5.16108	0.00265799	0.0105133	-2.21345	up	6.859	7.005	6.751	7.366	7.265	7.55
RUFY3	0.521618	10.2436	8.26488	0.000256036	0.00229416	0.472309	up	9.959	9.902	10.087	10.559	10.479	10.474
GXYLT1	0.521456	8.84192	7.72241	0.000363267	0.00283957	0.0701474	up	8.479	8.693	8.571	9.082	9.156	9.07
ATP2A3	0.521035	9.02255	10.9761	5.76138e-05	0.00097913	2.182	up	8.764	8.775	8.747	9.239	9.255	9.355
AFF1	0.520095	12.5249	8.41775	0.000232837	0.00218486	0.58146	up	12.298	12.156	12.34	12.82	12.787	12.748
OXSR1	0.519872	10.0715	12.1384	3.36407e-05	0.00072815	2.7948	up	9.78	9.824	9.831	10.337	10.289	10.368
PDXDC2P-NPIPB14P	0.519446	6.63263	4.2177	0.00666447	0.0204415	-3.25819	up	6.423	6.127	6.569	6.981	6.88	6.816
TUBG2	0.519439	5.37119	3.18798	0.0210961	0.0488839	-4.54671	up	5.173	5.107	5.054	5.908	5.702	5.283
SHANK2	0.519317	7.2755	4.52925	0.00485336	0.0162285	-2.89901	up	7.074	7.115	6.859	7.636	7.635	7.334
C19orf54	0.518596	6.5263	3.90573	0.00928744	0.0263049	-3.63231	up	6.225	6.512	6.064	6.657	6.784	6.915
EZH1	0.517885	8.38658	9.23615	0.000143492	0.00163492	1.13734	up	8.062	8.133	8.188	8.712	8.591	8.633
ZNF791	0.517682	8.27855	5.93572	0.00135895	0.00663497	-1.44566	up	8.129	8.089	7.842	8.532	8.493	8.587
C1RL	0.517018	6.11404	4.73622	0.00396129	0.0139491	-2.66823	up	5.729	5.875	5.962	6.221	6.563	6.333
ING2	0.516639	6.41782	4.12482	0.00734537	0.0220062	-3.36806	up	6.088	6.386	6.005	6.523	6.706	6.8
PLP2	0.516338	9.89353	11.2779	4.98543e-05	0.000899934	2.34704	up	9.69	9.575	9.641	10.142	10.16	10.153
SGK1	0.516298	5.41685	3.52132	0.0142686	0.0363076	-4.11303	up	5.242	5.143	5.091	5.695	5.386	5.944
WBP2	0.516081	8.21822	12.0574	3.48695e-05	0.000739956	2.75403	up	7.974	7.93	7.977	8.431	8.488	8.51
KCNK6	0.515471	8.09171	4.32531	0.00596359	0.0188325	-3.13251	up	7.956	7.674	7.872	8.371	8.159	8.519
RSBN1	0.515427	8.69593	10.3458	7.88861e-05	0.00117381	1.82288	up	8.37	8.46	8.485	8.995	8.945	8.922
DIP2C	0.515206	6.83413	6.7669	0.00071013	0.00429108	-0.700493	up	6.555	6.641	6.534	7.227	6.98	7.068
DHX40	0.515153	9.32216	10.9642	5.79454e-05	0.000982712	2.17545	up	9.09	9.104	9	9.549	9.589	9.602
CTNNA1	0.514903	2.50324	1.03385	0.344229	0.445417	-7.36978		2.595	2.849	1.293	3.261	2.885	2.136
PABPC1L	0.514806	8.04258	6.50219	0.000866895	0.00492291	-0.929677	up	7.744	7.704	7.907	8.397	8.298	8.205
MIAT	0.514732	5.20245	3.02219	0.025789	0.0571721	-4.76766		4.982	4.641	5.212	5.451	5.645	5.283
INSL3	0.514203	2.29922	1.18766	0.283402	0.382202	-7.20519		1.674	2.655	1.798	3.362	2.171	2.136
LOC102724532	0.514203	2.8506	1.60427	0.163883	0.247	-6.70008		2.928	2.426	2.426	3.767	2.885	2.671
DTX4	0.514107	6.41403	3.66081	0.0121776	0.0321181	-3.93611	up	6.225	6.201	6.045	6.381	6.88	6.752
STAT3	0.51381	11.5852	10.7682	6.37858e-05	0.00104765	2.06579	up	11.372	11.295	11.318	11.784	11.861	11.881
C5orf56	0.513078	5.85221	9.03954	0.000160612	0.00174261	1.00798	up	5.508	5.601	5.678	6.091	6.093	6.143
IFIT3	0.512854	7.26731	9.2037	0.000146165	0.00164849	1.11616	up	7.057	7.013	6.963	7.509	7.604	7.459
DYRK1A	0.512607	11.6366	10.495	7.31146e-05	0.00113382	1.90978	up	11.354	11.342	11.445	11.914	11.916	11.849
KCTD7	0.512441	6.78924	10.2173	8.42865e-05	0.00121319	1.74712	up	6.475	6.555	6.569	6.989	7.058	7.089
RMI2	0.51223	8.52094	9.14828	0.000150866	0.00168213	1.07984	up	8.313	8.275	8.206	8.743	8.731	8.857
FLNA	0.511737	12.4074	9.7804	0.000106182	0.00138826	1.48265	up	12.227	12.074	12.153	12.647	12.68	12.663
MHENCR	0.511629	4.01761	2.87654	0.0308712	0.0656893	-4.96429		3.467	3.767	4.052	4.052	4.324	4.445
IER5	0.511482	8.03831	5.18755	0.00259471	0.0103361	-2.18593	up	7.676	7.883	7.789	8.275	8.148	8.459
PKD1	0.51145	9.14575	5.65465	0.00171976	0.00776282	-1.71552	up	8.795	8.818	9.057	9.467	9.301	9.436
ZNF550	0.51113	7.80825	9.15226	0.000150522	0.0016798	1.08245	up	7.505	7.569	7.584	7.981	8.134	8.076
CYTH1	0.510872	9.43803	9.50226	0.000123607	0.00149131	1.30846	up	9.265	9.123	9.159	9.655	9.698	9.727
TRG-AS1	0.510415	6.75753	3.99715	0.00841396	0.0243609	-3.52118	up	6.488	6.753	6.265	7.039	6.952	7.047
C11orf68	0.510023	8.40874	7.32903	0.000474474	0.0033027	-0.236936	up	8.179	8.192	8.09	8.573	8.635	8.784
MCMBP	0.50989	9.6409	10.1143	8.89263e-05	0.0012405	1.68578	up	9.352	9.463	9.343	9.925	9.865	9.898
GUK1	0.509805	8.95664	9.52327	0.00012218	0.00148643	1.32178	up	8.659	8.759	8.688	9.147	9.274	9.214
HPSE	0.509561	7.07291	3.82788	0.0101125	0.0279576	-3.72791	up	6.8	6.993	6.662	7.56	7.229	7.194
ITFG2-AS1	0.5091	2.39356	1.18149	0.285652	0.384489	-7.21206		1.293	2.988	2.136	2.863	2.655	2.426
CHD3	0.50885	10.3596	11.452	4.59397e-05	0.00086476	2.44025	up	10.153	10.048	10.115	10.624	10.604	10.614
TGFB3	0.508832	6.94892	5.7558	0.00157845	0.00732876	-1.6173	up	6.708	6.649	6.726	7.039	7.213	7.358
DMTF1	0.508807	10.1116	4.95003	0.00323115	0.01207	-2.43623	up	9.81	9.703	10.059	10.446	10.31	10.341
RNF181	0.508455	7.56083	5.5042	0.00195787	0.00849702	-1.86398	up	7.289	7.481	7.149	7.759	7.835	7.852
TNRC6C-AS1	0.508203	5.25687	4.40068	0.00552261	0.0177691	-3.0455	up	4.787	5.047	5.173	5.599	5.542	5.392
KATNAL1	0.508107	6.81727	6.85366	0.000666109	0.0041361	-0.626943	up	6.669	6.54	6.481	6.966	7.117	7.13
YIPF3	0.50792	8.54098	9.59365	0.000117536	0.00145454	1.36621	up	8.304	8.23	8.326	8.82	8.724	8.84
MAP3K8	0.507592	8.29295	5.86941	0.00143546	0.00686153	-1.50846	up	7.858	8.112	8.147	8.568	8.513	8.56
WDR76	0.507143	9.6974	10.1931	8.53497e-05	0.00122198	1.73277	up	9.516	9.408	9.408	9.969	9.972	9.912
ANKRA2	0.507104	6.65687	6.64093	0.000780213	0.00458265	-0.808646	up	6.408	6.408	6.394	6.999	6.98	6.752
AFF1-AS1	0.507044	5.73309	3.70124	0.0116375	0.0310143	-3.88536	up	5.304	5.742	5.392	5.839	6.113	6.008
ESAM	0.506676	10.1031	7.54321	0.000409661	0.00303353	-0.0680534	up	9.976	9.764	9.809	10.325	10.387	10.357
ACY3	0.50614	3.29735	1.15134	0.29687	0.396471	-7.24534		3.197	2.238	3.698	3.002	3.97	3.679
SAP30	0.505909	6.80596	4.818	0.0036617	0.0132506	-2.57873	up	6.435	6.69	6.534	7.118	7.176	6.883
MOV10	0.505264	9.43246	9.88858	0.000100194	0.00133236	1.54916	up	9.183	9.125	9.231	9.731	9.627	9.698
MYL4	0.505017	5.65969	2.93358	0.0287606	0.0622582	-4.88703		5.125	5.582	5.514	6.002	6.093	5.642
RNF125	0.504773	8.71571	7.9769	0.000307499	0.00255614	0.26177	up	8.46	8.508	8.421	9.056	8.864	8.984
PER1	0.504457	6.47958	5.67317	0.00169283	0.00767451	-1.69744	up	6.408	6.188	6.086	6.751	6.706	6.739
C1QTNF1	0.504315	6.69186	7.42062	0.000445394	0.00319391	-0.164213	up	6.523	6.333	6.463	6.966	6.868	6.998
ZNF350	0.504284	7.0357	5.5143	0.00194073	0.00843727	-1.85391	up	6.691	6.732	6.927	7.408	7.176	7.279
JMJD1C	0.503586	10.5887	8.98375	0.000165898	0.0017753	0.970814	up	10.323	10.27	10.417	10.896	10.813	10.813
IL1RAP	0.502988	7.70176	4.35948	0.00575891	0.0183283	-3.09297	up	7.398	7.401	7.551	8.077	7.716	8.067
CNNM3	0.502748	8.15225	7.50024	0.000421792	0.00308317	-0.101609	up	7.882	7.876	7.945	8.494	8.434	8.282
SLC2A4RG	0.502231	6.58229	4.37008	0.00569701	0.0181929	-3.08073	up	6.502	6.348	6.143	6.827	6.706	6.967
KMT2A	0.501943	12.6724	8.19031	0.000268328	0.00236685	0.418409	up	12.41	12.349	12.505	12.996	12.904	12.87
SMG9	0.501941	9.81485	10.573	7.0299e-05	0.00111365	1.95468	up	9.569	9.503	9.62	10.094	10.045	10.058
GOSR2	0.501913	9.90523	10.5805	7.00333e-05	0.00111226	1.95901	up	9.679	9.623	9.661	10.167	10.094	10.208
AP1G2	0.501816	8.1993	6.3637	0.000964766	0.0052944	-1.05253	up	8.012	7.833	8.001	8.568	8.379	8.404
FAM157C	0.50103	3.47366	2.04107	0.0912519	0.154025	-6.11534		3.074	3.594	3.002	3.362	3.698	4.112
HDHD5	0.500929	9.11313	9.36353	0.00013354	0.00157142	1.21981	up	8.804	8.939	8.845	9.325	9.411	9.355
HELLS	0.500833	10.8413	7.86214	0.000331311	0.00268072	0.176019	up	10.479	10.606	10.687	11.115	11.064	11.096
HOXA3	0.50076	7.80132	7.61149	0.000391214	0.00295231	-0.0150728	up	7.498	7.496	7.659	7.992	8.045	8.118
MSH2	0.500672	10.7753	9.86144	0.000101659	0.00134744	1.53253	up	10.551	10.571	10.453	11.06	10.984	11.033
ACBD5	0.500568	8.35058	7.02728	0.000587192	0.00378744	-0.481992	up	8.237	8.009	8.055	8.618	8.625	8.56
ADAMTS13	0.50056	3.07376	1.3146	0.240463	0.33447	-7.0593		2.726	3.074	2.671	4.121	2.655	3.197
NOL4L	0.500509	9.9388	9.72602	0.00010935	0.00140904	1.44896	up	9.76	9.63	9.676	10.219	10.202	10.147
ZNF571	0.500382	7.10647	4.86258	0.00350935	0.0128519	-2.53034	up	6.735	6.883	6.951	7.544	7.255	7.271
N4BP2	0.500341	9.99398	8.13451	0.000277976	0.00241783	0.377805	up	9.682	9.856	9.693	10.273	10.247	10.212
PLEC	0.500031	9.90088	11.1545	5.2869e-05	0.00093203	2.28008	up	9.67	9.627	9.655	10.14	10.207	10.106
PAPLN	0.499748	3.9009	1.73781	0.137037	0.214049	-6.52533		4.264	3.222	3.467	4.371	3.97	4.112
IDUA	0.499703	6.39257	3.16241	0.0217538	0.0500922	-4.58057		6.105	5.875	6.447	6.782	6.603	6.542
MMP25	0.499647	4.56891	1.86662	0.115278	0.186325	-6.35296		4.433	4.194	4.331	4.433	5.419	4.604
EXD3	0.499339	5.35467	3.18354	0.0212085	0.0490989	-4.55258	up	5.009	5.297	5.009	5.451	5.453	5.909
GIMAP1	0.499317	5.25035	3.44912	0.0155069	0.0387209	-4.20569	up	5.054	5.205	4.743	5.357	5.675	5.468
CYTH2	0.499237	8.30941	5.15246	0.00267897	0.0105729	-2.22243	up	7.988	8.009	8.182	8.392	8.68	8.605
TBC1D2B	0.499198	9.95271	10.4908	7.32713e-05	0.00113484	1.90733	up	9.72	9.746	9.643	10.242	10.171	10.195
HHEX	0.498854	9.6781	7.37801	0.000458655	0.003237	-0.197948	up	9.456	9.527	9.302	9.903	9.933	9.946
PLAG1	0.498221	8.65	10.1463	8.74542e-05	0.00123176	1.70489	up	8.449	8.363	8.391	8.903	8.95	8.844
ACAP3	0.498134	7.72168	5.71118	0.00163907	0.00750428	-1.66047	up	7.488	7.317	7.613	8.047	7.932	7.933
DNASE1L1	0.497729	6.63158	4.27966	0.00625017	0.0195253	-3.18562	up	6.268	6.555	6.325	6.704	6.903	7.035
AFMID	0.497596	8.66377	6.2332	0.00106889	0.00566826	-1.1702	up	8.413	8.549	8.283	8.964	8.926	8.848
LINC01366	0.497569	2.75022	1.55828	0.174261	0.259389	-6.75911		2.595	2.238	2.671	2.321	3.479	3.197
PIK3CD	0.496928	5.59026	3.24528	0.0197003	0.0464216	-4.47112	up	5.57	5.205	5.25	6.091	5.784	5.642
RB1-DT	0.496918	2.39627	1.83759	0.119857	0.192113	-6.39207		2.365	1.943	2.136	3.143	2.655	2.136
ZNF875	0.496427	8.70796	10.0193	9.34802e-05	0.0012749	1.6286	up	8.502	8.404	8.474	8.9	8.982	8.987
TRNAU1AP	0.496419	7.50709	5.27962	0.00238772	0.00978284	-2.09096	up	7.303	7.401	7.072	7.743	7.814	7.708
TGFBR2	0.49636	9.24411	9.45793	0.000126684	0.00151913	1.28026	up	9.039	8.916	9.033	9.525	9.5	9.452
TEC	0.496231	7.9983	5.33821	0.00226591	0.00942714	-2.03111	up	7.627	7.709	7.914	8.253	8.337	8.149
CHMP1B	0.496185	7.72894	5.42147	0.00210492	0.00898239	-1.94683	up	7.334	7.496	7.613	8.086	7.891	7.954
CALHM6	0.496153	2.00048	0.899111	0.405991	0.506335	-7.50106		1.293	1.293	2.671	2.499	1.362	2.885
BIRC2	0.496054	9.91594	7.19915	0.000519587	0.00350476	-0.341367	up	9.625	9.775	9.604	10.234	10.082	10.176
NPIPB12	0.49604	4.01049	1.36103	0.22628	0.318672	-7.00397		3.357	3.357	4.573	4.487	4.264	4.024
MAP3K3	0.49586	9.01588	12.7236	2.61232e-05	0.000638971	3.08177	up	8.792	8.769	8.742	9.241	9.281	9.27
USP12	0.495802	9.50178	11.6502	4.19135e-05	0.000821123	2.54472	up	9.246	9.303	9.212	9.738	9.762	9.75
AGAP1	0.495692	8.82601	10.2643	8.22615e-05	0.00119696	1.77495	up	8.633	8.582	8.519	9.062	9.112	9.047
RELL1	0.495582	7.1351	5.70823	0.00164316	0.00752026	-1.66333	up	6.897	6.861	6.904	7.566	7.275	7.308
CBX2	0.495455	10.2262	10.8835	6.0272e-05	0.00100579	2.1305	up	10.031	9.969	9.936	10.509	10.469	10.444
TOR4A	0.495284	8.51752	8.24762	0.000258822	0.0023078	0.45987	up	8.295	8.327	8.188	8.764	8.832	8.699
PCED1B	0.495051	6.01917	3.24471	0.0197137	0.0464383	-4.47187	up	5.776	5.601	5.938	5.977	6.392	6.43
SNX25	0.494932	6.13825	3.91536	0.00919067	0.0260959	-3.62053	up	5.661	6.074	5.938	6.238	6.435	6.484
DLGAP1-AS2	0.494873	1.5311	0.546253	0.60618	0.689475	-7.77455		0.501	0.501	2.849	3.002	0.501	1.832
WT1	0.494802	9.00159	9.18679	0.000147581	0.00165733	1.1051	up	8.835	8.683	8.745	9.255	9.216	9.276
RECQL4	0.494668	9.71805	10.5275	7.19269e-05	0.00112749	1.92851	up	9.475	9.419	9.519	9.929	10.004	9.962
RNF111	0.494518	9.00198	8.97401	0.000166841	0.00177967	0.964302	up	8.804	8.707	8.753	9.168	9.294	9.286
ERP27	0.494434	3.82455	1.63135	0.158053	0.240124	-6.66502		3.86	2.988	3.884	4.272	4.264	3.679
FZD1	0.494385	5.92966	7.01719	0.000591469	0.00380874	-0.490335	up	5.729	5.683	5.635	6.045	6.236	6.25
SLC25A1	0.493903	8.99063	5.97194	0.00131915	0.00651444	-1.41157	up	8.847	8.64	8.745	9.129	9.352	9.231
IL16	0.493655	9.88899	7.0793	0.000565704	0.00368892	-0.439133	up	9.668	9.529	9.729	10.191	10.062	10.155
RBAK	0.493201	8.77451	10.3707	7.78848e-05	0.0011705	1.8375	up	8.542	8.514	8.527	9.086	8.961	9.016
ZNF671	0.493077	6.91244	5.37357	0.00219587	0.00923493	-1.99521	up	6.753	6.627	6.618	7.104	7.04	7.334
CTSG	0.492978	1.78829	0.93912	0.386803	0.488349	-7.46345		2.595	1.529	0.501	1.798	2.171	2.136
C1QTNF3	0.492864	6.84564	3.30139	0.0184324	0.0440931	-4.39751	up	6.475	6.408	6.915	7.112	7.187	6.977
IFIH1	0.492677	8.43065	6.72119	0.000734682	0.00438529	-0.739554	up	8.115	8.271	8.167	8.683	8.57	8.778
MBP	0.49228	11.0871	12.6056	2.74651e-05	0.000655929	3.025	up	10.816	10.853	10.854	11.328	11.312	11.36
LINC01359	0.492219	5.01594	1.68267	0.147554	0.227324	-6.59803		4.704	4.433	5.173	5.386	5.645	4.755
LOC101929054	0.491825	2.26169	1.80574	0.125095	0.198648	-6.43482		1.674	2.238	2.136	2.101	2.413	3.008
LOC646762	0.491699	2.83894	1.55173	0.175791	0.261138	-6.76747		2.365	2.988	2.426	2.671	3.698	2.885
IL6ST	0.49157	10.1454	8.19544	0.000267461	0.00236087	0.42213	up	9.891	9.958	9.849	10.472	10.308	10.393
ABHD14B	0.491015	7.8484	6.06139	0.00122651	0.00622671	-1.32805	up	7.535	7.598	7.676	8.038	8.243	8.001
ELF2	0.490953	9.4364	8.23973	0.000260106	0.00231558	0.454179	up	9.094	9.232	9.246	9.685	9.73	9.631
ZNF107	0.490712	9.0333	7.36261	0.000463564	0.00325694	-0.210189	up	8.683	8.822	8.86	9.348	9.274	9.214
SPSB3	0.490487	6.91407	6.6947	0.00074936	0.00444319	-0.762285	up	6.591	6.753	6.662	7.276	7.089	7.113
VAV1	0.490168	10.7976	12.5518	2.81046e-05	0.000659839	2.9989	up	10.562	10.576	10.519	11.057	11.028	11.043
AMPD2	0.489935	9.83853	8.97366	0.000166876	0.00177967	0.964065	up	9.666	9.558	9.556	10.025	10.138	10.087
SLC25A45	0.489685	7.06606	3.5731	0.0134487	0.0346732	-4.04703	up	6.877	6.74	6.847	7.137	7.61	7.186
TMSB4Y	0.489608	5.00105	2.79168	0.0343305	0.071552	-5.0798		4.877	4.819	4.573	5.225	4.946	5.566
MFSD2B	0.489577	4.16983	1.24088	0.264635	0.361376	-7.14504		3.357	3.845	4.573	3.914	4.946	4.383
UBXN7	0.489285	10.2107	11.1335	5.34023e-05	0.000936288	2.26863	up	9.911	9.998	9.988	10.43	10.461	10.474
CEACAM21	0.489269	4.37691	1.8146	0.123615	0.196873	-6.42294		4.433	4.371	3.594	4.331	4.646	4.888
ZXDC	0.489085	8.71543	8.26893	0.000255388	0.00229153	0.475218	up	8.468	8.48	8.465	8.889	9.069	8.922
C19orf57	0.488868	4.70542	1.43832	0.20437	0.29422	-6.9098		3.86	4.819	4.704	4.433	5.212	5.205
RARA	0.488385	8.39922	8.70531	0.000195526	0.00195511	0.782109	up	8.087	8.124	8.254	8.655	8.642	8.633
ZG16B	0.488152	5.06126	3.5661	0.0135564	0.034886	-4.05593	up	4.877	4.594	4.981	5.451	5.104	5.361
NKG7	0.487681	7.27887	3.99861	0.00840074	0.0243452	-3.5194	up	7.247	6.907	6.951	7.382	7.505	7.681
LIN7B	0.487206	4.16075	2.40951	0.0560513	0.105004	-5.60616		3.57	4.129	4.052	4.331	4.704	4.179
CLEC2B	0.487097	9.86092	7.63038	0.000386282	0.0029297	-0.000486676	up	9.533	9.736	9.583	10.115	10.08	10.118
CENPQ	0.486996	7.06576	6.24992	0.00105485	0.00561598	-1.15502	up	6.784	6.85	6.832	7.422	7.157	7.349
SNORD141A	0.486637	9.11985	5.96451	0.0013272	0.0065396	-1.41855	up	8.823	8.777	9.03	9.411	9.389	9.289
CAMK4	0.485915	1.27204	0.9944	0.361474	0.462866	-7.40955		0.501	1.293	1.293	2.101	1.943	0.501
OGT	0.485765	11.7396	7.34536	0.00046913	0.00328496	-0.223913	up	11.498	11.488	11.504	12.113	11.913	11.921
EPC1	0.485385	9.36621	7.76417	0.000353353	0.00279706	0.101964	up	9.102	9.113	9.155	9.647	9.494	9.685
AKAP10	0.484986	7.59012	5.62027	0.00177108	0.00792011	-1.74919	up	7.194	7.409	7.439	7.932	7.801	7.764
VAV3	0.48495	10.1499	8.20996	0.000265023	0.00234874	0.432653	up	9.877	9.836	10.009	10.371	10.432	10.374
CHD7	0.484834	7.23716	5.29537	0.00235426	0.00969553	-2.07483	up	6.877	7.045	7.062	7.509	7.329	7.601
TBC1D17	0.484754	7.13718	5.31264	0.00231818	0.00959658	-2.05718	up	6.937	6.982	6.765	7.302	7.31	7.526
LTBP3	0.483866	5.89026	2.58486	0.0446593	0.0877529	-5.36371		5.453	5.921	5.571	6.045	5.901	6.451
TMEM243	0.483792	4.42507	3.29946	0.0184745	0.0441685	-4.40003	up	4.021	4.264	4.264	4.946	4.451	4.604
ZNF770	0.483536	10.6601	8.52278	0.000218318	0.0020894	0.655445	up	10.471	10.454	10.33	10.934	10.923	10.848
FANCG	0.483203	8.8676	9.38452	0.000131979	0.00156361	1.2333	up	8.573	8.665	8.639	9.044	9.159	9.125
C1RL-AS1	0.482997	6.77088	3.57391	0.0134363	0.0346483	-4.046	up	6.318	6.47	6.8	6.912	7.012	7.113
BOD1L1	0.48291	10.1573	8.06098	0.000291318	0.002477	0.323912	up	9.946	9.893	9.909	10.506	10.327	10.364
NIPA1	0.482376	3.04329	1.52065	0.183221	0.270312	-6.80693		3.197	3.074	2.136	3.594	3.063	3.197
MAPK8IP3	0.482353	8.78414	7.03753	0.000582883	0.00376509	-0.473525	up	8.549	8.455	8.625	9.067	9.08	8.929
RAB27B	0.48231	11.2486	12.5983	2.75512e-05	0.000655929	3.02145	up	11.01	10.99	11.022	11.511	11.463	11.495
CHSY1	0.482241	10.2365	9.28128	0.00013987	0.00161021	1.16668	up	10.01	10.064	9.912	10.479	10.471	10.483
IQGAP3	0.482035	7.50141	4.50931	0.0049508	0.0164551	-2.92157	up	7.116	7.226	7.439	7.805	7.821	7.601
CD58	0.481514	7.27435	4.94714	0.00323994	0.012092	-2.43932	up	7.004	6.993	7.104	7.675	7.329	7.541
BSDC1	0.481475	8.43997	8.88127	0.000176147	0.00183472	0.901984	up	8.26	8.124	8.213	8.629	8.719	8.695
ZFHX2	0.481308	5.60571	3.20023	0.0207886	0.0483416	-4.53051	up	5.374	5.383	5.338	6.062	5.508	5.969
ENOSF1	0.481276	9.86163	4.97102	0.00316821	0.0119025	-2.4138	up	9.56	9.484	9.819	10.107	10.152	10.048
DGUOK-AS1	0.481092	2.57306	0.891909	0.409522	0.509721	-7.5077		1.293	2.238	3.467	2.671	2.885	2.885
F11R	0.480658	9.79863	8.48563	0.000223329	0.00211789	0.629371	up	9.503	9.658	9.513	10.046	10.058	10.013
SEPSECS	0.480513	8.17711	9.11755	0.000153548	0.00170292	1.05961	up	8.026	7.904	7.88	8.405	8.421	8.427
RHBDF2	0.479912	7.34813	4.0803	0.00769946	0.0228209	-3.42117	up	7.363	6.927	7.034	7.606	7.557	7.601
SPPL2B	0.479373	9.4833	8.38332	0.000237839	0.00221078	0.557034	up	9.258	9.208	9.265	9.778	9.766	9.624
P2RY11	0.479327	6.80383	5.25154	0.00244876	0.00995677	-2.11981	up	6.568	6.714	6.41	6.953	7.089	7.089
HCST	0.479096	6.97742	8.58828	0.000209799	0.00204036	0.701173	up	6.8	6.724	6.69	7.293	7.164	7.194
PLEKHG5	0.478863	4.00094	1.85777	0.116654	0.188064	-6.36489		3.57	3.594	4.121	3.767	4.4	4.554
EMBP1	0.478525	5.24651	3.92828	0.00906281	0.0258562	-3.60478	up	4.787	5.143	5.091	5.386	5.645	5.426
LOC202181	0.478247	5.15122	3.81938	0.0102075	0.028158	-3.73841	up	4.819	4.936	4.981	5.198	5.645	5.328
TPST1	0.478035	6.93453	4.70059	0.00410051	0.0142804	-2.70751	up	6.836	6.664	6.586	7.211	7.012	7.298
BBS2	0.477611	7.8653	5.54813	0.00188461	0.00826253	-1.82033	up	7.494	7.631	7.754	8.077	8.208	8.027
CRYBB2P1	0.477465	7.85671	7.04034	0.00058171	0.00376189	-0.47121	up	7.67	7.652	7.531	8.062	8.198	8.027
GBP4	0.477298	9.55615	10.3094	8.03732e-05	0.00118886	1.80152	up	9.351	9.255	9.346	9.783	9.826	9.776
ZNF709	0.477137	7.52128	7.76249	0.000353747	0.0027984	0.100683	up	7.377	7.235	7.236	7.825	7.702	7.753
POLE	0.477082	11.4279	10.1411	8.7692e-05	0.00123292	1.70178	up	11.233	11.126	11.209	11.649	11.699	11.651
PLXNA4	0.47689	2.9417	2.06901	0.0879103	0.149597	-6.07698		2.365	3.074	2.671	2.863	3.222	3.455
FNTB	0.476766	6.9183	5.60096	0.00180067	0.00801518	-1.76817	up	6.64	6.613	6.787	7.302	7.07	7.098
CBY1	0.476709	6.53053	10.1611	8.67839e-05	0.00122705	1.7137	up	6.303	6.309	6.265	6.827	6.768	6.712
KHNYN	0.476498	8.86107	8.3961	0.000235968	0.00220191	0.566112	up	8.622	8.709	8.537	9.109	9.069	9.12
ZNF345	0.476471	6.24141	7.36523	0.000462723	0.00325469	-0.208102	up	6.127	5.921	5.962	6.47	6.47	6.499
ADPRHL2	0.476467	8.00776	10.6732	6.68633e-05	0.00107975	2.01195	up	7.796	7.759	7.754	8.228	8.208	8.303
TBC1D10A	0.476461	6.43294	3.31712	0.0180933	0.0435235	-4.37694	up	6.391	5.896	6.297	6.751	6.551	6.712
ZNF385C	0.47641	3.5239	0.888254	0.411323	0.51125	-7.51106		3.964	2.426	3.467	3.002	4.517	3.767
NFKB1	0.476211	10.3241	7.04016	0.000581785	0.00376189	-0.471356	up	10.149	10.03	10.079	10.564	10.461	10.662
LINC00894	0.475941	2.95798	1.42178	0.208886	0.298589	-6.93016		2.726	2.238	3.197	3.362	2.655	3.57
ANKRD12	0.475713	9.85286	8.82133	0.000182484	0.00187529	0.861394	up	9.583	9.671	9.59	10.147	10.017	10.107
NDEL1	0.475485	7.28558	6.03286	0.00125522	0.00632328	-1.35459	up	7.046	6.963	7.135	7.476	7.654	7.44
ANKRD13A	0.475181	9.77946	11.3772	4.75769e-05	0.00087838	2.40035	up	9.549	9.508	9.569	10.04	9.981	10.031
LOC390937	0.475142	3.78625	1.3621	0.225962	0.31834	-7.00268		3.668	4.129	2.849	4.194	3.698	4.179
TBX19	0.474957	3.73299	1.33961	0.232725	0.326103	-7.02962		2.726	3.973	3.788	3.679	4.121	4.112
LETMD1	0.474945	9.08563	7.85992	0.000331792	0.00268072	0.17435	up	8.759	8.841	8.945	9.339	9.283	9.347
PRKY	0.474907	7.73024	2.80306	0.0338433	0.0707278	-5.06428		7.398	7.238	7.842	8.055	8.026	7.822
CHST12	0.474687	9.00155	10.3012	8.07115e-05	0.00119245	1.79671	up	8.767	8.719	8.806	9.2	9.235	9.282
ITGB2	0.474618	10.9404	8.35833	0.000241549	0.00222322	0.539245	up	10.755	10.616	10.738	11.125	11.222	11.187
TGFB1	0.474239	10.7894	8.78454	0.000186507	0.00189988	0.836353	up	10.613	10.533	10.512	10.954	11.056	11.07
ZNF90	0.474218	9.10649	5.75382	0.00158108	0.00733553	-1.6192	up	8.874	8.736	8.998	9.411	9.357	9.262
PSEN1	0.474068	10.0967	12.3353	3.08572e-05	0.000694927	2.89288	up	9.889	9.832	9.858	10.328	10.328	10.345
SCARNA21	0.473647	7.242	4.77293	0.00382348	0.0135899	-2.62794	up	7.039	7.144	6.832	7.483	7.375	7.579
MIR548D1	0.472563	4.15285	6.19914	0.00109818	0.00576729	-1.20123	up	4.021	3.845	3.884	4.272	4.451	4.445
C19orf25	0.472509	7.64734	6.33567	0.000986096	0.00537046	-1.07764	up	7.526	7.342	7.365	7.973	7.796	7.882
CHMP5	0.472494	8.03035	7.15943	0.000534369	0.00356992	-0.37362	up	7.74	7.866	7.776	8.17	8.355	8.275
APLP2	0.472473	11.493	9.64491	0.000114284	0.00143129	1.39838	up	11.247	11.329	11.194	11.716	11.739	11.732
ERBIN	0.472177	10.6957	9.37672	0.000132557	0.001566	1.22829	up	10.489	10.447	10.444	10.993	10.944	10.858
ZNF430	0.472171	8.19439	6.80833	0.000688702	0.00422794	-0.66528	up	7.882	8.053	7.94	8.522	8.415	8.355
STK10	0.47198	11.428	11.0513	5.5554e-05	0.000959692	2.22356	up	11.179	11.176	11.221	11.622	11.705	11.665
RAP1GAP2	0.471895	8.93341	9.41946	0.000129427	0.00154288	1.25569	up	8.67	8.683	8.739	9.241	9.129	9.139
WDR27	0.471525	8.10946	6.07573	0.00121237	0.00618223	-1.31474	up	7.723	7.907	7.991	8.326	8.383	8.326
RINL	0.471392	5.27248	2.362	0.0596462	0.110349	-5.67198		5.173	5.233	4.704	5.283	5.815	5.426
FNBP1	0.471055	10.7489	12.1117	3.40399e-05	0.000729784	2.7814	up	10.519	10.502	10.519	10.949	10.999	11.005
ZNF12	0.470922	8.91705	6.41968	0.000923729	0.00512914	-1.00261	up	8.619	8.726	8.701	9.288	9.102	9.068
CCDC9	0.470661	7.55332	5.11471	0.00277316	0.0108283	-2.26188	up	7.319	7.465	7.17	7.702	7.782	7.882
KIFC2	0.470298	6.77062	7.04888	0.000578155	0.00375006	-0.464162	up	6.555	6.45	6.601	7.104	6.963	6.951
DDX12P	0.47029	7.666	4.51549	0.00492038	0.0163868	-2.91457	up	7.469	7.226	7.598	7.908	7.962	7.834
DYNC2H1	0.470102	6.86388	4.32975	0.00593655	0.0187755	-3.12737	up	6.508	6.555	6.824	6.989	7.229	7.078
GAB2	0.4701	6.9693	4.07287	0.00776044	0.0229249	-3.43007	up	6.618	6.613	6.972	7.112	7.213	7.287
ZER1	0.46971	7.89315	8.27249	0.000254819	0.00229085	0.477784	up	7.734	7.628	7.613	8.105	8.198	8.082
CASP7	0.469671	8.21876	5.12911	0.00273678	0.0107299	-2.2468	up	7.845	8.133	7.973	8.541	8.355	8.465
SOCS3	0.469661	6.74626	4.89844	0.00339208	0.0125363	-2.49162	up	6.628	6.528	6.379	6.85	6.98	7.113
GOLGA1	0.469571	7.73435	3.89705	0.00937547	0.0264478	-3.64291	up	7.544	7.621	7.334	7.981	7.782	8.144
NAGK	0.469555	7.79289	4.53313	0.00483463	0.0161745	-2.89462	up	7.7	7.59	7.384	7.895	8.073	8.114
SFXN1	0.469375	11.3096	9.95494	9.67172e-05	0.00130126	1.58961	up	11.039	11.125	11.06	11.589	11.5	11.544
SERINC3	0.469284	10.1303	8.68238	0.000198231	0.00197045	0.766329	up	9.973	9.812	9.902	10.364	10.345	10.386
MRPS31P5	0.468775	6.22029	7.9093	0.000321275	0.00263319	0.211385	up	5.975	6.001	5.982	6.47	6.352	6.542
FLT1	0.468673	9.32814	12.7248	2.61103e-05	0.000638971	3.08234	up	9.108	9.099	9.075	9.571	9.552	9.564
ACAD11	0.468584	4.42232	2.13943	0.0800356	0.139089	-5.97998		4.021	3.899	4.644	4.811	4.451	4.708
CELSR3	0.467859	5.2161	1.91447	0.108109	0.177029	-6.28818		5.261	4.594	5.091	5.839	5.349	5.162
ZNF655	0.467751	8.36498	5.76461	0.00156678	0.00728542	-1.6088	up	8.154	8.03	8.21	8.514	8.55	8.732
RORA-AS1	0.467638	3.48886	2.80913	0.033586	0.0703088	-5.056		3.357	3.074	3.334	3.679	4.034	3.455
GTF2IRD2	0.467598	3.7124	1.08077	0.324605	0.425254	-7.32112		2.928	4.311	3.197	3.914	3.479	4.445
ARAP2	0.467345	9.51073	8.40664	0.000234437	0.00219329	0.57359	up	9.219	9.245	9.367	9.786	9.722	9.725
MED20	0.467329	8.24058	7.35182	0.000467038	0.00327398	-0.218772	up	8.097	7.962	7.962	8.397	8.48	8.545
FAM57A	0.466703	7.69702	7.212	0.000514907	0.00349015	-0.330965	up	7.451	7.424	7.516	7.817	8.005	7.969
TRIM52	0.466491	7.17547	4.49615	0.00501638	0.0165734	-2.9365	up	6.972	6.927	6.927	7.236	7.367	7.623
ESCO2	0.466039	9.15334	11.043	5.57778e-05	0.000959692	2.21897	up	8.921	8.886	8.954	9.407	9.402	9.35
TANC2	0.465875	6.11996	5.31204	0.00231942	0.00959658	-2.05779	up	6.047	5.83	5.784	6.355	6.435	6.268
SUMF2	0.465852	10.2957	8.77252	0.000187843	0.0019085	0.828156	up	10.074	10.061	10.053	10.437	10.585	10.564
TSG101	0.465744	7.77413	4.04121	0.00802643	0.0235222	-3.46806	up	7.369	7.679	7.576	7.825	8.087	8.11
RTN2	0.465507	5.21844	2.2411	0.0699387	0.12522	-5.83945		4.904	5.259	4.795	5.782	5.104	5.468
FAM229A	0.465435	4.64229	1.76431	0.132249	0.207582	-6.49013		4.74	3.845	4.644	5.058	4.915	4.652
TPST2	0.465375	7.27091	6.20793	0.00109054	0.00574163	-1.19321	up	7.004	7.086	7.025	7.358	7.596	7.557
MYO18A	0.465237	9.99441	6.08549	0.00120285	0.00614203	-1.3057	up	9.799	9.61	9.877	10.238	10.227	10.215
NEMP1	0.465188	8.95947	12.1174	3.39539e-05	0.000729784	2.78427	up	8.756	8.713	8.712	9.209	9.19	9.177
LSP1P4	0.465092	2.0572	0.983125	0.366529	0.467761	-7.42072		2.045	1.293	2.136	2.499	1.362	3.008
PLEKHA1	0.464853	4.38686	1.71349	0.141581	0.219611	-6.55748		3.57	4.433	4.46	4.433	4.578	4.848
S1PR2	0.464385	5.91327	3.25284	0.0195239	0.0461215	-4.46117	up	5.642	5.83	5.571	5.977	6.029	6.43
EIF2AK3	0.464358	8.27705	7.24793	0.000502082	0.003433	-0.301965	up	7.967	8.143	8.025	8.511	8.57	8.447
GPATCH2L	0.464282	10.9339	7.06501	0.000571513	0.00372049	-0.450877	up	10.664	10.664	10.776	11.269	11.091	11.138
TNIP2	0.464227	7.84508	2.78068	0.0348094	0.072345	-5.09483		7.814	7.615	7.409	7.962	7.891	8.379
DICER1-AS1	0.46411	4.09025	2.20544	0.0733195	0.129768	-5.88879		3.86	3.594	4.121	3.991	4.324	4.652
MTURN	0.463859	4.7395	2.74692	0.0363236	0.0747464	-5.14098		4.371	4.888	4.264	4.946	5.022	4.946
CDC45	0.463674	9.53991	7.56126	0.000404687	0.00301364	-0.0540068	up	9.4	9.218	9.306	9.722	9.812	9.781
COX20	0.463598	8.61434	8.06768	0.000290071	0.00247481	0.328845	up	8.388	8.419	8.34	8.8	8.796	8.942
ITPKB	0.463307	6.99168	6.8586	0.000663696	0.00412919	-0.622773	up	6.847	6.707	6.726	7.168	7.176	7.326
SEPTIN8	0.463014	9.02563	8.99369	0.000164942	0.00176867	0.977448	up	8.743	8.811	8.828	9.308	9.19	9.273
PCNT	0.462737	9.79568	10.1278	8.83033e-05	0.00123684	1.69383	up	9.618	9.527	9.547	10.063	10.021	9.997
UHRF1	0.461945	11.3663	9.39222	0.000131412	0.00156133	1.23824	up	11.213	11.087	11.106	11.586	11.592	11.613
TMEM156	0.461612	7.72891	4.70846	0.0040693	0.0142119	-2.69882	up	7.398	7.545	7.551	7.908	7.827	8.144
PLEKHM1P1	0.461449	7.21857	3.98843	0.00849314	0.024522	-3.53172	up	6.944	6.85	7.17	7.447	7.604	7.298
IRF2BP2	0.461362	10.5686	10.9265	5.9018e-05	0.000991486	2.15451	up	10.361	10.316	10.336	10.787	10.845	10.767
SLFN11	0.461211	9.6749	10.2748	8.18184e-05	0.00119329	1.78113	up	9.505	9.426	9.402	9.896	9.899	9.921
EZH2	0.461198	9.00117	5.37046	0.00220192	0.00925416	-1.99836	up	8.698	8.673	8.94	9.189	9.205	9.301
ZNF549	0.460884	7.90083	7.25509	0.000499569	0.00342143	-0.296196	up	7.615	7.674	7.722	8.051	8.233	8.11
ZNF443	0.460342	7.92113	5.06826	0.00289431	0.0111482	-2.31067	up	7.576	7.748	7.748	8.101	8.045	8.308
CARF	0.460299	6.50761	6.59996	0.000804719	0.00468476	-0.844178	up	6.268	6.284	6.281	6.714	6.629	6.87
ZFP90	0.460243	8.34685	4.78403	0.0037829	0.0135015	-2.61579	up	8.026	8.016	8.308	8.594	8.493	8.643
BCAT1	0.46013	11.8571	9.21221	0.000145458	0.00164682	1.12173	up	11.612	11.699	11.57	12.118	12.06	12.084
RSRP1	0.460094	8.63568	6.90788	0.000640209	0.00402514	-0.58136	up	8.386	8.505	8.326	8.946	8.832	8.818
SMIM24	0.460082	10.4137	11.1808	5.22086e-05	0.000924299	2.29442	up	10.148	10.199	10.204	10.627	10.677	10.628
TMEM134	0.459838	6.46725	6.85131	0.000667259	0.0041387	-0.628926	up	6.288	6.319	6.105	6.704	6.706	6.682
SLC22A23	0.45969	1.80493	0.936317	0.388124	0.489634	-7.46612		0.501	2.426	1.798	2.101	2.171	1.832
SUPT6H	0.459598	10.7149	8.73778	0.000191769	0.00192679	0.804394	up	10.537	10.401	10.517	10.937	10.92	10.976
LOC101927851	0.459373	3.45284	2.50306	0.0496305	0.0955091	-5.47668		3.074	3.594	3.002	3.594	3.884	3.57
SDHAP3	0.459292	4.64803	3.61207	0.0128665	0.0335038	-3.99762	up	4.371	4.311	4.573	4.92	5.061	4.652
IQSEC1	0.459231	8.73362	11.0594	5.53394e-05	0.000959344	2.22797	up	8.537	8.49	8.485	8.933	8.958	8.999
RAPGEF6	0.458922	10.2206	9.34065	0.000135267	0.00157964	1.20507	up	9.96	9.956	10.057	10.493	10.417	10.44
TMEM39B	0.458591	7.95066	5.99229	0.00129738	0.00644	-1.39248	up	7.683	7.811	7.67	8.311	8.119	8.11
SLC35E2B	0.458442	9.64196	7.75587	0.000355298	0.00280358	0.0956514	up	9.317	9.437	9.484	9.829	9.916	9.869
C8orf44	0.458221	5.65993	2.39493	0.0571293	0.106592	-5.62635		5.125	5.742	5.425	6.14	5.83	5.697
ZNF367	0.457595	9.04398	10.2283	8.38044e-05	0.00121319	1.75368	up	8.848	8.759	8.838	9.302	9.259	9.257
LOC101928020	0.457105	5.19855	1.7193	0.140483	0.218259	-6.54981		4.549	4.819	5.542	5.492	5.542	5.247
LINC01341	0.457037	5.37249	2.69102	0.038991	0.0788208	-5.2176		5.508	4.87	5.054	5.695	5.542	5.566
CMTM7	0.456472	8.66696	9.71186	0.000110193	0.00141411	1.44015	up	8.439	8.497	8.38	8.868	8.912	8.905
ZDHHC18	0.456083	8.57713	7.40546	0.000450062	0.0032027	-0.1762	up	8.326	8.443	8.278	8.832	8.739	8.844
KDM6A	0.455897	9.00054	11.8529	3.82175e-05	0.000785658	2.64978	up	8.746	8.775	8.797	9.215	9.225	9.245
RIT1	0.455679	7.62103	4.3408	0.00586981	0.0186096	-3.11457	up	7.451	7.47	7.259	7.932	7.66	7.954
F5	0.455615	2.34038	1.73471	0.137608	0.214711	-6.52943		1.674	2.238	2.426	2.863	2.171	2.671
MEF2C	0.455477	10.5791	9.07186	0.00015764	0.00172686	1.02942	up	10.342	10.319	10.393	10.856	10.738	10.826
MYLK3	0.455296	1.33532	1.55968	0.173938	0.259	-6.75733		0.501	1.529	1.293	1.494	1.362	1.832
LRGUK	0.455185	2.85975	1.57447	0.170539	0.255094	-6.73841		2.045	2.655	3.197	3.002	3.063	3.197
PPDPF	0.454901	8.31248	3.76803	0.0108031	0.0293349	-3.80202	up	8.237	7.876	8.142	8.378	8.594	8.648
SMAP2	0.454791	9.53918	7.90973	0.000321184	0.00263319	0.21171	up	9.372	9.354	9.21	9.739	9.777	9.784
ACE	0.454128	4.36953	5.61474	0.0017795	0.00793505	-1.75462	up	4.112	4.264	4.052	4.565	4.517	4.708
CEMIP2	0.453959	7.15818	7.7691	0.000352204	0.00279327	0.105708	up	6.886	6.883	7.025	7.438	7.375	7.342
PLXND1	0.453361	8.07601	8.37348	0.000239292	0.00221549	0.550034	up	7.858	7.783	7.907	8.253	8.294	8.361
CEP131	0.453248	7.51156	5.56475	0.00185774	0.00820779	-1.80389	up	7.382	7.312	7.16	7.629	7.814	7.772
FAM161A	0.452901	6.53367	4.77077	0.00383142	0.0136006	-2.6303	up	6.475	6.284	6.163	6.714	6.706	6.86
PLSCR1	0.452828	9.42363	5.26268	0.00242435	0.00988965	-2.10835	up	9.267	9.241	9.084	9.773	9.655	9.522
SLU7	0.45278	7.7841	7.06256	0.000572519	0.0037251	-0.452901	up	7.557	7.532	7.584	7.895	8.033	8.103
CPNE2	0.452766	9.31691	4.58761	0.00458046	0.0155321	-2.8333	up	9.296	9	8.975	9.579	9.477	9.574
RASA4CP	0.452708	5.03677	3.16457	0.0216974	0.0499981	-4.57771	up	4.74	5.047	4.644	5.058	5.305	5.426
TK2	0.452705	6.07218	2.26708	0.0675792	0.121798	-5.80349		5.623	5.85	6.064	5.977	6.274	6.644
INE1	0.452374	4.18065	1.80591	0.125065	0.198627	-6.43459		3.668	4.497	3.698	4.529	4.194	4.497
BTAF1	0.452012	10.5302	10.5499	7.11182e-05	0.00112136	1.94143	up	10.29	10.28	10.342	10.755	10.792	10.721
PCDHGA9	0.451803	3.04715	1.31524	0.240262	0.334302	-7.05855		2.045	3.222	3.197	3.143	3.479	3.197
ZSWIM8	0.451385	8.67095	10.9893	5.72439e-05	0.00097913	2.18935	up	8.484	8.426	8.426	8.923	8.895	8.872
ZNF610	0.451078	5.86322	2.36877	0.0591192	0.109569	-5.6626		5.864	5.782	5.267	6.062	5.901	6.303
MAST4	0.450629	9.97807	7.14357	0.000540407	0.00358331	-0.386537	up	9.713	9.69	9.855	10.228	10.244	10.138
PNISR	0.450014	10.7398	7.99029	0.000304853	0.00254193	0.271706	up	10.545	10.455	10.544	11.048	10.931	10.915
LTB4R	0.449773	6.91869	5.73449	0.00160706	0.00741207	-1.63788	up	6.601	6.664	6.816	7.227	7.157	7.047
PITPNM1	0.449583	6.85331	7.9184	0.000319378	0.0026228	0.218193	up	6.691	6.577	6.618	7.009	7.147	7.078
AHSA2P	0.449568	8.43846	6.14968	0.00114238	0.00594155	-1.24651	up	8.191	8.143	8.308	8.731	8.55	8.709
FKBP1A-SDCBP2	0.449494	3.78272	2.43869	0.0539588	0.102001	-5.56575		3.86	3.479	3.334	3.991	4.264	3.767
CCNB1IP1	0.449188	8.49319	8.88267	0.000176002	0.00183472	0.902928	up	8.284	8.254	8.268	8.635	8.755	8.763
MBTD1	0.44909	9.22926	7.97618	0.000307643	0.00255614	0.26123	up	8.921	9.039	9.054	9.492	9.396	9.474
ERI3-IT1	0.448862	3.1757	1.07549	0.326768	0.427405	-7.32667		3.767	2.238	2.849	3.493	3.698	3.008
SUSD6	0.447836	10.4371	12.0283	3.53238e-05	0.000745799	2.73932	up	10.211	10.209	10.219	10.636	10.676	10.671
ORAI1	0.447469	9.50551	9.65327	0.000113764	0.00143129	1.40361	up	9.305	9.305	9.236	9.682	9.733	9.773
C16orf54	0.447133	7.46128	5.46297	0.00202962	0.0087386	-1.90516	up	7.342	7.18	7.19	7.669	7.574	7.812
CDCA5	0.44711	10.9892	6.69337	0.000750107	0.00444552	-0.76343	up	10.821	10.822	10.653	11.148	11.271	11.22
SPATA33	0.446186	6.20446	3.20392	0.0206971	0.0482096	-4.52564	up	5.817	5.83	6.297	6.456	6.417	6.409
PRX	0.446035	4.15318	1.7247	0.139469	0.217143	-6.54268		3.57	4.433	3.788	4.371	4.646	4.112
ICK	0.44602	7.54565	4.98418	0.00312946	0.0117888	-2.39977	up	7.17	7.346	7.451	7.849	7.674	7.783
LINC01222	0.445589	7.79729	3.68179	0.0118938	0.0315428	-3.90974	up	7.459	7.446	7.819	8.123	8.021	7.916
ARSG	0.445432	4.94511	1.1568	0.294808	0.394224	-7.23935		5.149	3.845	5.173	5.169	5.349	4.986
GOLGA8B	0.445382	6.93386	5.24908	0.0024542	0.00996589	-2.12234	up	6.662	6.589	6.883	7.176	7.117	7.176
EML2-AS1	0.445376	4.13226	2.03641	0.0918223	0.154758	-6.12174		3.57	4.371	3.788	4.487	4.194	4.383
PTAR1	0.445311	10.1705	9.2894	0.00013923	0.00160538	1.17194	up	9.955	9.993	9.895	10.426	10.409	10.345
LASP1	0.445247	10.8499	10.0387	9.25298e-05	0.00127239	1.6403	up	10.635	10.651	10.596	11.052	11.041	11.125
SCARNA3	0.445202	1.80779	0.746604	0.485778	0.58164	-7.63279		2.726	1.529	0.501	1.494	2.171	2.426
GLG1	0.445057	10.9905	9.4843	0.000124843	0.00150474	1.29705	up	10.825	10.737	10.742	11.257	11.189	11.193
LMF2	0.445043	7.57994	4.27649	0.00627063	0.0195648	-3.18932	up	7.382	7.238	7.451	7.629	7.962	7.817
RFX2	0.444832	7.00835	8.04916	0.000293532	0.00248231	0.31521	up	6.827	6.753	6.777	7.168	7.317	7.207
RAB15	0.444816	7.71006	4.99808	0.0030891	0.0116825	-2.38497	up	7.609	7.382	7.472	7.833	8.067	7.897
KCNRG	0.444623	2.166	0.927683	0.392214	0.493138	-7.47432		2.595	1.943	1.293	1.798	2.171	3.197
PIAS2	0.444306	10.0256	8.55284	0.000214359	0.00206256	0.676472	up	9.749	9.776	9.885	10.258	10.27	10.215
EMC3-AS1	0.444234	7.52941	4.98963	0.00311355	0.0117572	-2.39396	up	7.254	7.235	7.433	7.849	7.61	7.795
NOXA1	0.443947	2.76868	1.57057	0.171429	0.256088	-6.74341		2.365	2.426	2.849	3.362	2.413	3.197
WDR47	0.443862	7.37212	5.08758	0.00284319	0.0110207	-2.29034	up	7.138	7.122	7.19	7.5	7.505	7.777
ZNF33BP1	0.443771	0.986967	1.1258	0.306665	0.406865	-7.27312		0.501	0.501	1.293	1.798	0.501	1.328
CARMIL2	0.443684	9.53583	12.1951	3.28095e-05	0.000715132	2.82322	up	9.328	9.308	9.306	9.748	9.757	9.768
ASB16-AS1	0.443664	5.94503	2.40785	0.0561732	0.105153	-5.60846		5.453	5.652	6.064	6.073	6.392	6.035
WDR45B	0.443658	9.18304	7.50531	0.00042034	0.00307962	-0.0976422	up	8.993	8.886	9.005	9.386	9.346	9.483
CRBN	0.443615	8.94287	7.11214	0.000552608	0.00362956	-0.412206	up	8.746	8.736	8.682	9.183	9.058	9.253
MDM4	0.443465	9.30074	7.53441	0.000412114	0.0030374	-0.0749165	up	9.064	8.993	9.179	9.541	9.505	9.521
TBC1D22A	0.443461	8.34746	8.91203	0.000172994	0.00182162	0.922719	up	8.185	8.069	8.123	8.566	8.53	8.612
ADAM20	0.443388	2.30032	0.930814	0.390727	0.491948	-7.47136		1.674	2.426	2.136	1.494	3.063	3.008
CIR1	0.443272	7.6571	5.3949	0.00215482	0.00914845	-1.97363	up	7.391	7.433	7.482	7.713	7.955	7.969
WASHC1	0.443018	6.22102	3.13518	0.0224793	0.0514125	-4.61672		5.817	6.16	6.022	6.497	6.629	6.201
MIR1205	0.442863	2.9588	0.806981	0.452934	0.551012	-7.58293		1.674	2.655	3.884	3.143	3.063	3.334
FBRS	0.442859	9.41211	9.33634	0.000135595	0.00158097	1.20229	up	9.253	9.156	9.164	9.595	9.644	9.662
LOC154761	0.442769	4.49677	3.66178	0.0121643	0.0320966	-3.93489	up	4.433	4.129	4.264	4.529	4.737	4.888
FBXW7	0.442685	8.75269	9.82696	0.000103555	0.00136259	1.51136	up	8.487	8.551	8.556	8.984	8.929	9.009
CYP26A1	0.442622	3.30742	1.28233	0.250786	0.345713	-7.09715		3.074	2.988	3.197	2.863	3.479	4.244
FLCN	0.442575	7.77346	6.4547	0.000899095	0.00505523	-0.971567	up	7.603	7.545	7.509	8.072	7.869	8.042
NRADDP	0.442538	2.89592	1.7595	0.133105	0.208638	-6.49653		2.365	2.988	2.671	3.362	2.655	3.334
LOC105372582	0.442263	2.48696	0.952511	0.380542	0.481806	-7.4506		1.674	2.988	2.136	2.499	2.171	3.455
MEF2A	0.441978	9.65688	9.04724	0.000159898	0.00173788	1.0131	up	9.496	9.395	9.417	9.923	9.837	9.874
SS18L1	0.441765	7.35475	4.24577	0.00647304	0.0200115	-3.22525	up	7.187	7.074	7.14	7.459	7.796	7.472
LOC284454	0.441319	7.7725	5.63356	0.00175104	0.0078586	-1.73616	up	7.509	7.615	7.531	7.918	7.917	8.144
ZNF776	0.441232	8.65533	5.64426	0.00173508	0.00780155	-1.72568	up	8.454	8.294	8.556	8.827	8.932	8.869
USP53	0.441222	8.21341	4.14177	0.0072154	0.0216896	-3.34791	up	7.941	7.87	8.167	8.479	8.284	8.54
ZBTB7B	0.441141	7.31197	3.21781	0.0203563	0.0476823	-4.50731	up	7.227	7.261	6.787	7.588	7.483	7.526
WDFY1	0.441096	9.14291	9.32396	0.000136543	0.00158906	1.1943	up	8.93	8.952	8.885	9.308	9.416	9.366
PJVK	0.441053	3.86928	2.95344	0.0280633	0.0610766	-4.8602		3.767	3.845	3.334	4.121	3.97	4.179
MIR1206	0.4409	3.6725	1.94953	0.103145	0.170171	-6.24052		3.074	3.689	3.594	3.914	4.194	3.57
TBC1D20	0.440817	8.4856	5.57803	0.00183657	0.00813727	-1.79077	up	8.352	8.234	8.21	8.661	8.613	8.844
ZNF678	0.44042	8.27966	5.38088	0.0021817	0.00920631	-1.98781	up	8.081	8.026	8.072	8.67	8.415	8.415
MFGE8	0.440122	3.75109	1.24874	0.261955	0.358147	-7.13602		4.112	3.479	3.002	4.194	4.264	3.455
SPTBN1	0.440119	12.9502	8.38075	0.000238219	0.00221211	0.555202	up	12.771	12.647	12.771	13.204	13.167	13.139
SGIP1	0.440093	4.22578	2.12603	0.0814755	0.140911	-5.99846		3.767	4.129	4.121	4.121	4.834	4.383
NPIPB5	0.439946	5.58759	1.90001	0.110227	0.17993	-6.3078		5.054	5.173	5.875	5.695	5.759	5.969
SORL1	0.439927	9.67064	8.69416	0.000196836	0.00196349	0.77444	up	9.385	9.472	9.496	9.898	9.931	9.843
ZNF26	0.439594	8.8546	5.18064	0.00261105	0.0103704	-2.1931	up	8.521	8.571	8.812	9.082	9.05	9.09
INTS13	0.439148	10.232	10.3262	7.9682e-05	0.00118143	1.8114	up	10.018	10.047	9.973	10.466	10.472	10.417
REC8	0.439132	4.97551	1.42621	0.207667	0.297634	-6.92472		4.433	4.497	5.338	4.988	4.981	5.617
LOC102724064	0.43896	2.97879	1.22986	0.268429	0.365558	-7.15762		3.197	2.655	2.426	2.671	3.063	3.86
MMP25-AS1	0.438715	7.90708	3.64567	0.0123871	0.0325469	-3.95518	up	7.627	7.538	7.897	8.154	8.252	7.974
RNF19A	0.438427	9.93644	9.078	0.000157083	0.00172395	1.03349	up	9.683	9.696	9.773	10.179	10.185	10.103
ZBTB7A	0.437914	9.34776	6.4666	0.0008909	0.00501899	-0.96105	up	9.039	9.128	9.219	9.649	9.5	9.551
ALG13	0.437826	8.92308	4.45696	0.00521749	0.017076	-2.98108	up	8.594	8.68	8.838	8.981	9.216	9.229
UTY	0.437452	8.94747	4.6393	0.00435333	0.0149402	-2.77553	up	8.605	8.661	8.92	9.142	9.123	9.233
MINDY2	0.437367	8.42722	8.88388	0.000175877	0.00183472	0.903746	up	8.191	8.218	8.217	8.675	8.694	8.568
TSNARE1	0.436993	7.74352	5.86871	0.0014363	0.00686249	-1.50913	up	7.498	7.638	7.439	7.968	8.045	7.873
FAM216A	0.43696	7.90374	6.21987	0.00108025	0.00570912	-1.18233	up	7.654	7.582	7.819	8.149	8.108	8.11
DHX58	0.436244	4.37469	1.50024	0.188263	0.275571	-6.83266		4.311	4.371	3.788	4.121	5.104	4.554
ATXN7	0.435893	9.55275	4.74296	0.00393557	0.0138878	-2.66081	up	9.335	9.183	9.486	9.823	9.814	9.675
EFCAB2	0.435689	5.63185	3.34323	0.0175459	0.0425011	-4.34289	up	5.374	5.297	5.571	5.896	5.618	6.035
TLR1	0.435641	6.64705	6.13704	0.00115401	0.00597512	-1.25814	up	6.37	6.47	6.447	6.981	6.753	6.86
DPH1	0.435461	6.53181	4.81165	0.003684	0.0132928	-2.58564	up	6.333	6.252	6.357	6.595	6.738	6.915
PXYLP1	0.435066	7.92352	6.14356	0.00114799	0.00595385	-1.25214	up	7.676	7.748	7.694	8.133	8.026	8.264
FGD3	0.435036	5.70378	4.19373	0.00683305	0.0208004	-3.28642	up	5.599	5.259	5.601	5.896	5.945	5.923
SPRED2	0.434879	9.08141	9.45025	0.000127226	0.00152318	1.27536	up	8.876	8.916	8.8	9.29	9.307	9.299
NAB1	0.434672	9.26917	6.70902	0.000741385	0.00441031	-0.749991	up	9.112	8.936	9.107	9.507	9.519	9.433
EAPP	0.433874	7.83674	4.58613	0.00458716	0.0155468	-2.83496	up	7.481	7.642	7.736	8.086	7.917	8.158
CCNT1	0.433586	9.9924	9.73595	0.000108763	0.00140583	1.45512	up	9.792	9.718	9.817	10.201	10.196	10.23
LMLN	0.433301	7.19522	4.15266	0.0071333	0.0215204	-3.33499	up	6.992	6.949	6.995	7.492	7.557	7.186
MYLK	0.433154	4.20961	1.33665	0.23363	0.327051	-7.03315		3.668	3.899	4.412	3.914	4.981	4.383
SLC41A1	0.433089	8.9307	7.00614	0.000596198	0.00382736	-0.499489	up	8.77	8.635	8.737	9.189	9.06	9.192
LTB4R2	0.432944	4.66228	1.7488	0.13503	0.211232	-6.51075		4.904	3.973	4.46	4.699	4.877	5.061
TYMS	0.432739	11.7762	10.1716	8.63085e-05	0.00122705	1.71999	up	11.572	11.55	11.557	11.954	12.044	11.979
PARP10	0.432649	8.28836	7.23449	0.000506835	0.00345416	-0.312798	up	8.124	7.982	8.11	8.452	8.493	8.568
ADAMTS3	0.432629	7.61319	5.24752	0.00245766	0.00997672	-2.12395	up	7.462	7.409	7.319	7.938	7.869	7.681
THEM6	0.432436	7.76184	5.24936	0.00245359	0.00996589	-2.12205	up	7.462	7.481	7.694	7.996	7.891	8.047
FBXO15	0.432422	2.8203	1.39078	0.217603	0.308754	-6.96802		2.726	2.238	2.849	3.362	2.413	3.334
DVL2	0.432357	7.98365	4.70425	0.00408595	0.014238	-2.70347	up	7.814	7.734	7.754	8.02	8.352	8.228
TIAF1	0.432136	5.27903	3.4531	0.0154356	0.0385705	-4.20056	up	4.982	4.956	5.25	5.357	5.702	5.426
GPR137	0.431805	7.64861	3.70469	0.0115926	0.0309342	-3.88103	up	7.505	7.249	7.544	8.042	7.734	7.817
DOK4	0.43138	7.12998	3.73255	0.0112377	0.030226	-3.84621	up	7.004	7.013	6.726	7.198	7.505	7.334
ZBTB34	0.431354	7.92994	10.7788	6.34507e-05	0.00104438	2.0718	up	7.713	7.743	7.686	8.135	8.174	8.129
CACNB3	0.431214	5.40444	2.94876	0.0282259	0.0613782	-4.86652		5.453	5.233	4.88	5.626	5.618	5.617
TXNL4B	0.431189	7.11734	4.15029	0.00715107	0.0215688	-3.3378	up	6.926	6.955	6.824	7.16	7.531	7.308
SSSCA1-AS1	0.431014	2.48133	0.963516	0.375456	0.476429	-7.43993		1.674	2.988	2.136	2.101	2.655	3.334
H1FX	0.430989	9.23133	7.12823	0.000546323	0.00360526	-0.399056	up	9.11	8.972	8.966	9.384	9.498	9.459
LPIN1	0.430124	9.9859	6.61749	0.000794125	0.00465065	-0.828953	up	9.679	9.757	9.877	10.208	10.15	10.245
BFSP1	0.430019	3.46289	1.4716	0.195559	0.283923	-6.86852		3.668	3.074	3.002	3.261	3.594	4.179
ZKSCAN1	0.429899	9.26379	8.88203	0.000176069	0.00183472	0.902493	up	9.036	9.018	9.093	9.456	9.44	9.541
CDCA7L	0.429835	10.7878	10.5467	7.12315e-05	0.00112136	1.93962	up	10.54	10.565	10.614	10.989	11.02	10.999
MOB2	0.429239	6.78672	4.48387	0.00507841	0.0167128	-2.95044	up	6.775	6.45	6.491	7.039	7.003	6.962
LOC100420587	0.429134	4.50878	3.19094	0.0210211	0.0487463	-4.54279	up	4.371	4.052	4.46	4.884	4.578	4.708
FLT3LG	0.429073	5.23366	1.96951	0.100421	0.166467	-6.21327		4.549	5.297	5.212	5.283	5.594	5.468
CSNK1E	0.428901	7.91299	8.69239	0.000197044	0.001964	0.773225	up	7.777	7.648	7.67	8.133	8.115	8.134
RAD51-AS1	0.428755	5.59924	4.34675	0.00583421	0.0185316	-3.10768	up	5.287	5.297	5.571	5.908	5.815	5.718
LITAF	0.428717	5.0812	4.52864	0.00485632	0.0162297	-2.8997	up	4.704	4.888	5.009	5.283	5.212	5.392
EPN2	0.428375	3.69851	1.86338	0.11578	0.186943	-6.35733		3.357	3.899	3.197	3.594	4.121	4.024
MTSS2	0.428368	8.64465	5.37059	0.00220167	0.00925416	-1.99822	up	8.51	8.311	8.471	8.79	8.813	8.974
GNE	0.42773	7.7456	7.39969	0.000451853	0.00321075	-0.180766	up	7.451	7.628	7.516	7.943	7.988	7.947
GVINP1	0.427539	7.05575	5.15874	0.00266366	0.0105258	-2.21588	up	6.981	6.698	6.847	7.333	7.249	7.227
ACBD6	0.42741	3.84744	1.0162	0.35186	0.452878	-7.3877		2.726	3.845	4.331	3.914	4.324	3.945
TP53I13	0.427398	6.89541	4.5771	0.00462828	0.0156475	-2.8451	up	6.523	6.861	6.662	7.086	7.08	7.161
AKAP9	0.427229	10.1469	5.22404	0.00251029	0.0101226	-2.14816	up	9.923	9.956	9.921	10.515	10.218	10.349
KRCC1	0.426961	6.87844	6.4851	0.000878324	0.00496301	-0.944721	up	6.735	6.555	6.705	7.16	7.058	7.057
LMBRD2	0.426872	8.95649	6.54089	0.00084164	0.00482767	-0.895714	up	8.775	8.811	8.643	9.245	9.112	9.152
KDM5C	0.426823	10.5037	9.58372	0.000118178	0.00145832	1.35996	up	10.344	10.27	10.256	10.747	10.71	10.694
GTPBP1	0.4265	9.72639	8.60828	0.000207275	0.00202242	0.715081	up	9.487	9.52	9.533	9.882	9.925	10.012
CPXM1	0.426322	9.30736	7.43465	0.000441126	0.00317605	-0.153142	up	9.108	9.016	9.159	9.464	9.521	9.576
RERE	0.426217	9.20471	10.2243	8.39809e-05	0.00121319	1.75127	up	8.97	8.966	9.039	9.407	9.411	9.436
RAB11FIP1	0.425913	7.30066	4.78865	0.00376614	0.0134703	-2.61074	up	7.094	7.107	7.062	7.438	7.702	7.4
ADPGK	0.425801	9.31148	6.50225	0.000866849	0.00492291	-0.929616	up	9.143	9	9.153	9.52	9.599	9.454
FOSL1	0.425649	6.062	2.98614	0.0269552	0.0591596	-4.81612		6.031	5.782	5.735	6.123	6.16	6.542
LCP2	0.425552	10.9318	6.69898	0.000746966	0.00443384	-0.758607	up	10.807	10.601	10.75	11.128	11.152	11.153
PSMC3IP	0.42506	6.52436	4.07731	0.00772395	0.0228609	-3.42475	up	6.459	6.127	6.35	6.803	6.615	6.792
MTMR3	0.42502	9.52153	10.5616	7.06995e-05	0.00111716	1.94818	up	9.314	9.325	9.288	9.728	9.704	9.77
FBXO5	0.424711	9.66417	9.29287	0.000138958	0.00160373	1.17419	up	9.422	9.5	9.433	9.855	9.923	9.851
SRGAP2D	0.424675	3.70938	1.35088	0.229313	0.32208	-7.01615		3.57	3.222	3.698	3.261	4.121	4.383
SFR1	0.424567	6.68412	3.07289	0.024242	0.0543986	-4.69976		6.579	6.54	6.297	6.657	7.104	6.927
LOC102723582	0.424402	3.74168	2.43549	0.0541839	0.102365	-5.57018		3.668	3.222	3.698	4.052	3.698	4.112
PRF1	0.424359	7.45839	4.95534	0.00321508	0.0120315	-2.43054	up	7.391	7.207	7.14	7.716	7.565	7.731
NKAPP1	0.424274	4.14888	1.08491	0.322922	0.423526	-7.31676		4.549	3.074	4.187	4.194	4.578	4.311
TRIM56	0.424158	8.24643	4.46339	0.00518385	0.0169927	-2.97375	up	7.956	8.143	8.004	8.633	8.367	8.375
KLF13	0.423976	6.83649	4.10076	0.00753443	0.0224863	-3.39673	up	6.568	6.825	6.481	6.953	7.08	7.113
MAFG-DT	0.423486	3.7177	1.69253	0.145617	0.2247	-6.58508		3.964	3.357	3.197	3.845	4.264	3.679
FADS1	0.42329	11.6349	10.3947	7.6937e-05	0.00116421	1.8515	up	11.458	11.386	11.426	11.827	11.864	11.849
SMYD4	0.422921	7.35455	8.12058	0.000280449	0.00242819	0.367624	up	7.17	7.197	7.062	7.588	7.531	7.579
GABPB1-AS1	0.422885	6.00132	2.34472	0.0610141	0.112381	-5.69593		5.57	5.961	5.838	6.238	5.901	6.499
RAD51AP1	0.422645	9.33143	7.92791	0.000317412	0.0026135	0.225293	up	9.046	9.145	9.169	9.544	9.494	9.59
BAZ2A	0.422614	9.63817	5.58678	0.00182277	0.0080927	-1.78213	up	9.519	9.38	9.381	9.852	9.738	9.958
DCAF8	0.422611	9.71988	5.59485	0.00181016	0.00804308	-1.77419	up	9.533	9.392	9.601	10.015	9.847	9.931
PTPRC	0.422578	11.3959	8.25715	0.00025728	0.0022986	0.466738	up	11.176	11.166	11.212	11.685	11.591	11.546
MEX3D	0.422547	8.20214	7.5486	0.00040817	0.00302952	-0.0638605	up	8.066	7.999	7.907	8.375	8.415	8.45
ZNF267	0.422544	8.62087	10.1081	8.92168e-05	0.00124174	1.68205	up	8.424	8.419	8.386	8.792	8.832	8.872
EDIL3	0.422411	8.3391	4.57592	0.00463368	0.0156615	-2.84642	up	8.04	8.124	8.219	8.527	8.415	8.709
ZNF780A	0.422334	8.62569	6.24631	0.00105786	0.00562648	-1.15829	up	8.356	8.48	8.407	8.889	8.899	8.722
TAPT1-AS1	0.422195	5.82349	3.72791	0.0112959	0.0303108	-3.852	up	5.776	5.383	5.678	6.123	5.973	6.008
ERCC6	0.42214	8.27723	7.10662	0.000554787	0.00364004	-0.41673	up	8.133	8.053	8.012	8.502	8.408	8.555
LOC100287497	0.422082	5.00137	4.03248	0.00810159	0.0236759	-3.47856	up	4.704	4.787	4.88	5.091	5.419	5.127
CCDC17	0.422075	5.09518	2.09218	0.0852348	0.145918	-6.04511		4.704	4.699	5.25	5.198	5.594	5.127
PRO1804	0.421995	2.69486	1.61352	0.161869	0.244481	-6.68813		2.365	2.238	2.849	2.499	2.885	3.334
PNPLA2	0.42197	7.89647	4.51734	0.00491131	0.0163653	-2.91248	up	7.713	7.704	7.639	7.924	8.134	8.264
DUXAP9	0.421838	2.88557	1.78908	0.127924	0.202037	-6.45711		2.595	2.426	3.002	3.261	3.357	2.671
SDHAP1	0.421647	7.11772	4.36074	0.00575148	0.0183154	-3.09151	up	6.775	6.939	7.006	7.416	7.402	7.168
ZNRF2	0.421478	7.77282	6.15788	0.00113491	0.00591344	-1.23899	up	7.569	7.621	7.496	8.062	7.869	8.02
ARID4B	0.421365	9.40573	7.40499	0.000450208	0.0032027	-0.176574	up	9.192	9.141	9.251	9.684	9.625	9.541
CDC6	0.42093	10.2945	9.29359	0.000138901	0.00160373	1.17466	up	10.118	10.073	10.062	10.467	10.487	10.56
MCM5	0.420237	11.5211	8.02442	0.000298229	0.00250845	0.296961	up	11.382	11.258	11.292	11.68	11.748	11.765
CACNA1H	0.4199	2.72496	1.14111	0.300758	0.400424	-7.25651		2.045	3.074	2.426	3.493	2.885	2.426
HGF	0.419854	11.6275	8.80756	0.000183979	0.00188314	0.852028	up	11.439	11.394	11.42	11.904	11.824	11.784
MKS1	0.419768	7.01195	4.92388	0.00331161	0.0123043	-2.46426	up	6.847	6.632	6.927	7.251	7.238	7.176
PATL1	0.41976	10.9165	7.54939	0.000407952	0.00302952	-0.0632446	up	10.775	10.611	10.734	11.125	11.144	11.111
CCND3	0.419506	10.2876	6.77741	0.000704621	0.00427433	-0.691543	up	10.088	10.102	10.044	10.386	10.574	10.532
STX6	0.41934	9.20319	6.44339	0.000906969	0.00507852	-0.981582	up	8.993	8.969	9.018	9.447	9.292	9.5
SLC43A3	0.419318	11.5463	9.9492	9.70123e-05	0.00130242	1.58612	up	11.333	11.369	11.308	11.791	11.723	11.754
SFXN3	0.419061	8.78715	6.04676	0.00124113	0.00627546	-1.34165	up	8.584	8.476	8.673	8.94	8.975	9.075
LAPTM5	0.418964	11.5766	10.4823	7.35871e-05	0.00113832	1.90242	up	11.388	11.344	11.37	11.757	11.785	11.816
TMEM67	0.418757	7.66669	6.78254	0.000701951	0.00426756	-0.68718	up	7.382	7.424	7.566	7.903	7.835	7.891
BICRA	0.418701	7.28157	3.43968	0.0156775	0.039019	-4.21786	up	7.236	6.85	7.13	7.573	7.557	7.342
GPR137B	0.418627	2.92092	0.98887	0.363946	0.46513	-7.41504		2.726	1.943	3.467	3.362	3.357	2.671
PRRT2	0.418595	1.6231	0.985274	0.365562	0.46686	-7.4186		0.501	1.943	1.798	1.494	2.171	1.832
KIF24	0.418219	7.95648	5.84973	0.00145912	0.00692389	-1.5272	up	7.801	7.605	7.836	8.167	8.186	8.144
NRP2	0.418019	1.96918	0.549828	0.603885	0.687177	-7.77236		2.045	1.943	1.293	3.362	0.501	2.671
ARIH2OS	0.417973	3.02683	0.788738	0.462685	0.560378	-7.59832		3.668	2.988	1.798	2.671	3.357	3.679
SUSD1	0.417919	8.6312	5.04596	0.00295463	0.0113039	-2.3342	up	8.366	8.333	8.568	8.751	8.851	8.919
HEXIM1	0.417714	8.70234	7.95283	0.000312323	0.00258525	0.243873	up	8.468	8.431	8.582	8.915	8.909	8.909
PCYOX1	0.417685	7.91247	4.51178	0.00493863	0.0164329	-2.91877	up	7.569	7.819	7.722	8.162	8.216	7.986
ANXA9	0.417531	5.87191	2.76676	0.0354253	0.0733323	-5.11385		5.57	5.457	5.962	5.923	6.176	6.143
AATK	0.417509	2.99263	0.919475	0.396134	0.496718	-7.48207		3.197	3.357	1.798	3.002	3.594	3.008
LINC02604	0.417303	4.69683	3.28327	0.0188317	0.0447741	-4.42124	up	4.74	4.264	4.46	4.848	4.981	4.888
C20orf203	0.417131	4.71333	1.90477	0.109525	0.178971	-6.30134		4.819	4.052	4.644	4.848	4.791	5.127
CPT2	0.417	7.08422	3.53799	0.0139987	0.0357518	-4.09174	up	6.937	7	6.69	7.242	7.164	7.472
RCOR1	0.41689	10.0567	8.9461	0.00016958	0.00179431	0.94561	up	9.811	9.829	9.905	10.236	10.255	10.305
POGZ	0.416735	10.2488	9.59843	0.000117228	0.00145454	1.36921	up	10.008	10.024	10.089	10.476	10.426	10.469
SECISBP2L	0.41667	9.32706	8.65032	0.000202086	0.00199359	0.744204	up	9.158	9.089	9.109	9.564	9.571	9.471
SPATA13	0.416663	9.65453	10.5188	7.22431e-05	0.00112772	1.92349	up	9.411	9.472	9.455	9.872	9.874	9.843
SNRK	0.416239	9.31155	6.2611	0.00104558	0.0055811	-1.14488	up	9.198	9.05	9.062	9.534	9.434	9.592
CCDC47	0.416231	10.8624	9.57671	0.000118635	0.00145946	1.35554	up	10.621	10.71	10.631	11.068	11.057	11.086
KLHDC3	0.416189	9.83759	10.2927	8.10665e-05	0.00119307	1.79169	up	9.633	9.661	9.595	10.021	10.062	10.054
TRIOBP	0.416101	8.06769	5.65035	0.00172608	0.00778582	-1.71972	up	7.907	7.739	7.932	8.367	8.239	8.222
BTBD2	0.415712	9.45906	8.09097	0.000285789	0.00245398	0.345942	up	9.172	9.261	9.32	9.671	9.676	9.654
WDR26	0.41556	10.275	7.68081	0.000373465	0.00289037	0.0383126	up	10.073	10.098	10.031	10.476	10.41	10.562
TNRC6B	0.415529	10.9969	7.41577	0.000446881	0.00319907	-0.168046	up	10.786	10.712	10.87	11.244	11.206	11.164
NBPF9	0.415255	4.07224	1.10009	0.316804	0.417341	-7.30068		3.197	4.699	3.698	4.272	4.324	4.244
POLR2J3	0.415072	6.17275	3.76438	0.010847	0.0294052	-3.80656	up	5.975	5.815	6.105	6.483	6.456	6.201
QRICH2	0.415025	5.72585	1.76636	0.131885	0.207116	-6.4874		5.661	5.259	5.635	6.158	5.453	6.189
ZNF836	0.414995	6.19184	3.94617	0.00888897	0.0254415	-3.58299	up	6.067	6.127	5.759	6.415	6.352	6.43
EOMES	0.414964	4.83716	2.41093	0.0559477	0.104841	-5.60419		4.787	4.641	4.46	5.357	5.022	4.755
UBA6-AS1	0.414941	7.486	7.24354	0.000503629	0.00343793	-0.305501	up	7.289	7.281	7.265	7.732	7.59	7.758
CACNB1	0.414821	6.91378	4.419	0.0054211	0.0175827	-3.02448	up	6.534	6.87	6.716	7.149	7.157	7.057
GAB1	0.414793	8.12035	4.68666	0.00415647	0.0144459	-2.72292	up	7.885	7.863	7.991	8.473	8.337	8.173
NPR3	0.414787	8.2047	8.29013	0.000252024	0.00228736	0.490458	up	8.001	7.966	8.025	8.421	8.472	8.343
ZNF425	0.414544	2.93984	0.980551	0.367691	0.468695	-7.42326		3.074	2.988	2.136	3.261	2.413	3.767
HGD	0.414528	1.7195	0.524048	0.620544	0.701853	-7.78788		0.501	2.238	1.798	3.143	0.501	2.136
TSSK6	0.414174	4.22268	2.79306	0.0342712	0.071476	-5.07792		4.112	4.052	3.884	4.565	4.121	4.604
VAMP1	0.413716	6.67534	2.5286	0.0480173	0.092918	-5.44137		6.762	6.22	6.424	7.058	6.706	6.883
POC1B	0.413658	8.31636	6.39702	0.000940092	0.00519231	-1.02278	up	8.105	8.101	8.123	8.522	8.415	8.633
ZNF740	0.413569	8.17228	8.94505	0.000169684	0.00179431	0.944905	up	7.974	8.009	7.914	8.416	8.379	8.343
ADGRL1	0.413406	7.70723	6.44435	0.000906296	0.00507745	-0.98073	up	7.459	7.553	7.49	7.805	7.995	7.942
RFX3	0.413378	5.17506	2.67368	0.0398611	0.080281	-5.24142		4.877	5.047	4.981	5.169	5.259	5.718
APBB3	0.412917	5.87719	2.85855	0.0315713	0.0668716	-4.98872		5.479	5.961	5.571	6.221	5.973	6.056
CNIH2	0.412888	2.16425	1.14829	0.298022	0.397713	-7.24867		1.674	1.529	2.671	2.499	1.943	2.671
DIPK1B	0.412733	6.79431	4.89386	0.00340682	0.0125796	-2.49656	up	6.568	6.627	6.569	7.039	6.833	7.13
ETV3	0.412703	8.56483	5.69826	0.00165711	0.00755368	-1.67301	up	8.454	8.333	8.288	8.882	8.712	8.719
MIR3176	0.412687	2.77063	2.72032	0.0375675	0.0767875	-5.17742		2.595	2.426	2.671	2.671	3.063	3.197
ESCO1	0.41241	9.39083	7.28113	0.000490558	0.00337637	-0.275266	up	9.139	9.2	9.215	9.684	9.525	9.582
RPS6KA1	0.41214	10.4523	8.89113	0.000175129	0.00183472	0.908636	up	10.215	10.232	10.291	10.608	10.67	10.697
TEKT4P2	0.411643	4.85149	2.46757	0.051969	0.0991545	-5.52578		4.787	4.819	4.331	4.884	5.259	5.029
ABCB6	0.411405	4.42498	2.67496	0.0397963	0.0801764	-5.23966		4.194	4.052	4.412	4.604	4.4	4.888
UBASH3B	0.411285	12.3522	10.3267	7.96609e-05	0.00118143	1.8117	up	12.15	12.13	12.159	12.565	12.587	12.521
NFATC2IP	0.411174	9.63715	9.67456	0.00011245	0.00142778	1.41692	up	9.452	9.39	9.452	9.844	9.874	9.811
IGFBP6	0.411135	2.66299	1.22672	0.269519	0.366643	-7.16119		2.726	2.849	1.798	2.499	3.222	2.885
TTYH2	0.411063	5.19954	2.38421	0.0579365	0.107905	-5.64121		5.287	4.641	5.054	5.479	5.453	5.283
LINC01473	0.410938	3.2971	1.06434	0.331368	0.432561	-7.33832		3.57	2.238	3.467	3.261	3.479	3.767
DNAJB4	0.410332	6.71383	5.81521	0.00150172	0.00707234	-1.56019	up	6.38	6.577	6.569	6.912	6.868	6.977
TMEM140	0.410258	4.10624	1.0154	0.352208	0.453279	-7.38851		3.964	3.222	4.517	4.772	3.779	4.383
WASHC4	0.410233	9.81259	8.59702	0.000208692	0.00203308	0.707253	up	9.642	9.58	9.601	10.026	9.957	10.07
MTR	0.410072	10.989	10.447	7.49158e-05	0.00114892	1.88195	up	10.797	10.763	10.791	11.204	11.217	11.162
TMEM18	0.409809	8.16146	4.07468	0.00774558	0.0229032	-3.42791	up	7.962	8.089	7.819	8.416	8.212	8.471
PSMG3-AS1	0.4098	4.26486	1.21027	0.275288	0.37299	-7.17981		4.704	3.689	3.788	4.565	4.034	4.811
MINCR	0.409708	3.88712	2.21445	0.07245	0.128557	-5.87634		3.57	3.689	3.788	4.194	3.698	4.383
BCRP3	0.408815	3.0555	1.28377	0.250318	0.345219	-7.09548		3.467	2.238	2.849	3.261	3.063	3.455
ITGA5	0.408464	9.88753	6.7634	0.000711976	0.00429903	-0.703476	up	9.704	9.58	9.766	10.058	10.105	10.112
TRANK1	0.408318	7.89206	5.1105	0.00278389	0.0108568	-2.26628	up	7.683	7.598	7.783	8.062	8.005	8.222
KIF13B	0.408251	9.19464	7.47486	0.000429155	0.00312406	-0.121507	up	9.018	9.005	8.948	9.477	9.393	9.326
TMEM64	0.408042	9.86434	8.65821	0.000201129	0.00198571	0.749656	up	9.67	9.663	9.648	10.081	10.001	10.123
LINC01747	0.408004	2.24612	1.08449	0.32309	0.423657	-7.3172		1.674	2.655	1.798	2.863	2.655	1.832
ODR4	0.407986	8.27623	4.16483	0.00704283	0.0212834	-3.32058	up	8.11	7.95	8.157	8.356	8.648	8.437
TPCN2	0.40777	8.47869	8.45281	0.000227868	0.00214952	0.606251	up	8.227	8.338	8.259	8.683	8.648	8.717
FKBP15	0.407753	9.29637	4.62775	0.00440294	0.0150768	-2.7884	up	9.094	8.949	9.234	9.567	9.409	9.525
RB1	0.407615	10.5201	8.566	0.000212651	0.00205509	0.68566	up	10.355	10.347	10.247	10.742	10.731	10.699
ZMYM2	0.407106	10.9074	8.55742	0.000213763	0.00206	0.679669	up	10.643	10.699	10.769	11.125	11.104	11.104
TRAF4	0.406976	7.47314	5.85536	0.00145231	0.00690043	-1.52184	up	7.194	7.281	7.334	7.685	7.574	7.772
LOC101929574	0.406873	4.51316	3.35454	0.0173143	0.0420543	-4.32815	up	4.311	4.497	4.121	4.565	4.737	4.848
QPRT	0.406809	7.14939	5.34154	0.0022592	0.00941258	-2.02772	up	6.897	7.057	6.883	7.256	7.352	7.451
MAP3K1	0.406517	9.2061	9.8537	0.000102081	0.00135159	1.52779	up	9.025	9.026	8.957	9.427	9.394	9.407
AKIP1	0.406433	7.9394	4.53382	0.00483133	0.0161678	-2.89385	up	7.734	7.765	7.709	8.135	7.981	8.312
KDM2B	0.406428	9.93546	6.0862	0.00120216	0.00614203	-1.30505	up	9.842	9.663	9.692	10.073	10.2	10.143
AOAH	0.406423	7.44825	4.78787	0.00376897	0.0134703	-2.6116	up	7.289	7.074	7.372	7.629	7.635	7.69
NPTN-IT1	0.406298	5.50582	3.41958	0.0160479	0.0397429	-4.24381	up	5.34	5.143	5.425	5.839	5.784	5.503
SUGT1P3	0.406168	4.09407	1.49888	0.188603	0.275875	-6.83437		4.264	3.357	4.052	3.991	4.517	4.383
ST3GAL1	0.405979	11.2278	7.99424	0.000304078	0.00253816	0.274632	up	11.049	10.957	11.068	11.478	11.39	11.424
PAPSS2	0.405725	4.49782	2.26789	0.0675067	0.121703	-5.80236		4.112	4.129	4.644	4.92	4.578	4.604
FAM66C	0.405691	2.90815	0.843814	0.433705	0.532398	-7.55102		1.674	3.594	2.849	3.261	3.063	3.008
EIF4B	0.405634	12.0035	9.65611	0.000113587	0.00143118	1.40539	up	11.766	11.82	11.816	12.171	12.208	12.24
C17orf53	0.405593	6.85026	9.12058	0.000153281	0.00170292	1.06161	up	6.64	6.641	6.662	7.104	7.058	6.998
BCKDK	0.405514	8.38581	5.18743	0.00259499	0.0103361	-2.18606	up	8.246	8.213	8.09	8.458	8.68	8.627
CMIP	0.405422	8.84791	4.88275	0.00344285	0.0126602	-2.50854	up	8.675	8.578	8.682	8.927	9.205	9.02
PVT1	0.405347	9.30033	5.6308	0.00175518	0.00787081	-1.73887	up	9.051	9	9.242	9.498	9.505	9.506
ERMN	0.405285	3.62148	1.14863	0.297895	0.397628	-7.24831		2.726	3.479	4.052	3.767	3.594	4.112
BBX	0.405273	10.6946	7.01293	0.000593287	0.00381456	-0.493863	up	10.486	10.455	10.534	10.988	10.881	10.823
BAZ2B	0.405132	8.89524	6.78116	0.000702668	0.00426756	-0.688353	up	8.615	8.663	8.8	9.076	9.11	9.108
KMT2C	0.405026	11.4821	7.30242	0.000483332	0.00333923	-0.258205	up	11.288	11.203	11.348	11.739	11.651	11.663
LDLRAD4	0.404953	7.16782	6.439	0.000910046	0.00508706	-0.985471	up	7.046	6.955	6.895	7.451	7.352	7.308
RPRD2	0.403887	9.69635	7.93543	0.000315866	0.00260465	0.230905	up	9.501	9.435	9.547	9.919	9.843	9.933
LINC01410	0.40357	6.42562	2.66818	0.0401415	0.0807417	-5.24898		6.37	6.074	6.228	6.87	6.352	6.66
LINC01232	0.40352	4.14056	1.03618	0.343231	0.444471	-7.36739		4.021	3.222	4.573	4.646	3.884	4.497
IKZF5	0.402975	8.79801	4.823	0.00364426	0.0132104	-2.57329	up	8.754	8.458	8.578	9.042	8.99	8.967
ATP8B3	0.402815	6.32068	7.51439	0.000417754	0.00306606	-0.0905464	up	6.105	6.074	6.179	6.47	6.506	6.59
DDX58	0.402369	7.37862	3.49684	0.0146756	0.0371167	-4.14436	up	7.03	7.16	7.342	7.748	7.434	7.557
ALG10B	0.402288	7.09712	3.69935	0.0116621	0.0310667	-3.88772	up	6.886	7.086	6.716	7.366	7.187	7.342
SPTAN1	0.402107	11.6146	8.5856	0.00021014	0.00204082	0.699311	up	11.471	11.413	11.357	11.835	11.823	11.789
RAB33B	0.402033	6.5222	7.43193	0.000441949	0.00317649	-0.155285	up	6.288	6.319	6.357	6.735	6.643	6.792
CHRFAM7A	0.401699	2.68189	0.586645	0.58055	0.666204	-7.74906		2.928	3.222	1.293	3.594	3.222	1.832
ARHGAP23	0.401697	4.06691	1.42187	0.208861	0.298588	-6.93005		4.264	3.357	3.977	3.914	4.578	4.311
FANCA	0.40164	9.53252	5.74692	0.0015903	0.00736168	-1.62586	up	9.204	9.344	9.448	9.733	9.726	9.741
IQCC	0.401277	5.78553	5.93892	0.00135537	0.00663439	-1.44264	up	5.479	5.566	5.709	6.002	5.987	5.969
CLNK	0.401265	8.0922	7.0947	0.00055952	0.0036616	-0.426497	up	7.988	7.825	7.862	8.3	8.314	8.264
NCSTN	0.400965	9.07704	4.36663	0.0057171	0.0182477	-3.08471	up	9.046	8.828	8.755	9.267	9.365	9.2
ANXA11	0.400948	9.90612	7.221	0.000511661	0.00347568	-0.323693	up	9.715	9.655	9.746	10.035	10.182	10.103
LOC728673	0.400936	4.04482	1.06915	0.329376	0.430275	-7.3333		3.57	4.264	3.698	4.052	3.698	4.986
ZNF827	0.400783	8.51337	4.38188	0.00562905	0.0179942	-3.06713	up	8.209	8.23	8.5	8.751	8.648	8.742
MSANTD2	0.400455	6.36125	8.04435	0.000294437	0.00248492	0.31167	up	6.16	6.16	6.163	6.623	6.577	6.484
TEX264	0.400085	8.47847	5.19817	0.00256982	0.0102916	-2.17492	up	8.276	8.412	8.147	8.707	8.629	8.699
UPF2	0.400072	10.0813	8.27775	0.000253982	0.00228877	0.481562	up	9.836	9.86	9.948	10.318	10.262	10.264
INTS7	0.39983	9.54233	6.09499	0.00119367	0.00611963	-1.29691	up	9.343	9.261	9.423	9.668	9.735	9.824
AMZ2P1	0.399758	5.55153	2.19965	0.0738842	0.130638	-5.8968		5.714	5.003	5.338	5.716	5.702	5.836
EFNB2	0.399418	6.00167	3.95471	0.00880732	0.0252599	-3.57261	up	5.687	5.782	5.938	6.335	6.047	6.222
LOC101928504	0.399337	3.76324	2.2518	0.0689564	0.123759	-5.82464		3.668	3.689	3.334	3.679	4.264	3.945
AGPAT2	0.399287	8.33653	6.35966	0.000967807	0.00529819	-1.05614	up	8.154	8.069	8.188	8.437	8.594	8.577
DDX11	0.398866	8.85058	5.94406	0.00134966	0.00662063	-1.43779	up	8.615	8.571	8.768	9.107	9.003	9.041
PKD2	0.39878	8.31845	3.71179	0.011501	0.0307423	-3.87215	up	8.133	7.938	8.285	8.479	8.644	8.431
MCM8	0.398766	9.98505	7.70581	0.000367296	0.00286569	0.0574637	up	9.733	9.86	9.763	10.226	10.175	10.152
TMEM59	0.398682	10.0555	7.97547	0.000307784	0.00255614	0.260705	up	9.812	9.937	9.819	10.247	10.273	10.245
SLC44A2	0.397078	6.68862	4.44295	0.00529161	0.0172509	-2.99708	up	6.591	6.565	6.313	6.86	6.963	6.839
NPIPB15	0.397043	3.75192	1.44113	0.203611	0.293229	-6.90633		3.197	4.129	3.334	4.052	4.121	3.679
IRF2	0.396856	8.00589	3.92145	0.00913013	0.0259653	-3.6131	up	7.941	7.772	7.709	8.17	8.073	8.37
APOL3	0.396423	5.51313	1.4184	0.209821	0.299584	-6.93431		5.374	5.479	5.091	5.757	6.215	5.162
KMT5B	0.396347	9.67475	8.81555	0.000183109	0.00187905	0.857467	up	9.529	9.466	9.435	9.849	9.864	9.906
GPR75-ASB3	0.396251	3.44599	1.9919	0.0974543	0.162368	-6.18269		2.928	3.222	3.594	3.594	3.884	3.455
RCOR3	0.395594	9.33335	7.1953	0.000521	0.00351239	-0.34449	up	9.183	9.054	9.169	9.481	9.536	9.576
CYFIP1	0.39536	7.58306	4.3366	0.00589505	0.0186702	-3.11942	up	7.551	7.369	7.236	7.855	7.734	7.753
VCL	0.395083	11.3049	9.9829	9.52944e-05	0.00129045	1.60659	up	11.117	11.08	11.126	11.486	11.532	11.49
TES	0.395059	8.25164	6.86079	0.000662632	0.00412612	-0.620928	up	8.062	8.004	8.097	8.36	8.513	8.475
TPRN	0.395011	6.58126	2.33995	0.0613974	0.11292	-5.70254		6.351	6.714	6.086	6.912	6.727	6.697
DNA2	0.39486	9.24048	6.60593	0.000801093	0.00467672	-0.838989	up	8.977	8.997	9.155	9.433	9.446	9.434
FNTA	0.394858	10.3018	8.77144	0.000187964	0.0019085	0.827416	up	10.048	10.158	10.107	10.512	10.49	10.496
ARHGEF17	0.394698	5.13045	3.30335	0.0183897	0.0440077	-4.39494	up	5.009	5.047	4.743	5.417	5.14	5.426
RAB30	0.394647	7.78173	3.71437	0.0114678	0.0306668	-3.86891	up	7.398	7.726	7.63	8.016	7.85	8.072
JRKL	0.394485	8.18806	4.21432	0.00668795	0.0204884	-3.26217	up	7.93	8.159	7.884	8.479	8.391	8.286
ZNF506	0.394057	8.45346	4.58768	0.00458016	0.0155321	-2.83323	up	8.11	8.242	8.417	8.605	8.68	8.667
LMCD1	0.393858	6.91783	5.34744	0.00224738	0.00938837	-2.02172	up	6.64	6.861	6.662	7.137	7.058	7.149
RRNAD1	0.393791	6.14096	2.85739	0.0316173	0.0669351	-4.99031		5.938	6.16	5.735	6.172	6.332	6.509
GSAP	0.393349	6.51536	6.40826	0.000931934	0.00516552	-1.01277	up	6.38	6.348	6.228	6.724	6.768	6.644
ERICH1	0.393319	7.33385	5.75127	0.00158449	0.00734043	-1.62167	up	7.187	7.19	7.034	7.447	7.604	7.541
RNF38	0.393266	9.08256	6.90462	0.000641732	0.00403268	-0.58409	up	8.965	8.875	8.818	9.323	9.294	9.221
SKIDA1	0.393145	2.63725	0.732484	0.493696	0.588078	-7.64399		2.045	3.479	1.798	3.143	3.222	2.136
TOP3A	0.393037	8.52408	5.07356	0.0028802	0.0111076	-2.3051	up	8.227	8.282	8.474	8.701	8.782	8.679
ZMYM5	0.392993	7.75354	7.45746	0.000434289	0.00315055	-0.135182	up	7.557	7.538	7.576	8.034	7.883	7.933
PCDHGB4	0.39282	2.1782	0.578447	0.585698	0.670511	-7.75436		2.595	2.849	0.501	1.798	2.655	2.671
PRAF2	0.392715	1.90829	0.919028	0.396349	0.496887	-7.48249		2.045	1.293	1.798	2.101	2.885	1.328
LOC102724450	0.392135	3.82421	0.892499	0.409232	0.509461	-7.50716		3.197	3.357	4.331	4.052	3.357	4.652
ZKSCAN2	0.392107	7.5988	3.166	0.02166	0.0499223	-4.57581	up	7.459	7.484	7.265	7.739	7.618	8.027
TSPYL2	0.391635	6.60761	2.36333	0.0595426	0.11018	-5.67014		6.579	6.459	6.197	6.508	6.88	7.023
ZYX	0.391607	10.6271	9.56564	0.000119359	0.00146405	1.34857	up	10.473	10.41	10.411	10.799	10.835	10.834
MICAL1	0.390663	8.88955	7.48325	0.000426704	0.00310984	-0.114922	up	8.643	8.677	8.763	9.046	9.138	9.07
GIMAP2	0.390569	7.50005	6.86531	0.000660443	0.00411715	-0.617125	up	7.342	7.213	7.359	7.661	7.744	7.681
BIN1	0.390404	9.65928	9.69429	0.00011125	0.00142051	1.42922	up	9.498	9.443	9.452	9.834	9.882	9.847
KDM5B	0.38997	11.7218	8.40913	0.000234077	0.00219156	0.575355	up	11.525	11.539	11.516	11.854	11.924	11.972
ERICH2	0.389734	4.13738	1.21064	0.275158	0.372894	-7.1794		3.57	3.845	4.412	3.767	4.578	4.652
PI4KAP1	0.389636	7.19617	2.79276	0.0342842	0.0714912	-5.07834		7.014	6.949	7.041	7.078	7.545	7.55
ZNF662	0.389348	6.98297	4.02558	0.0081615	0.0238231	-3.48686	up	6.816	6.69	6.859	7.187	7.012	7.334
LAMTOR5-AS1	0.389294	4.37234	2.87769	0.0308267	0.065631	-4.96272		4.021	4.052	4.46	4.646	4.451	4.604
TERT	0.389092	6.3372	5.13911	0.00271186	0.0106697	-2.23636	up	6.047	6.171	6.21	6.595	6.591	6.409
ZNF700	0.389071	8.63378	5.22357	0.00251135	0.0101226	-2.14864	up	8.356	8.397	8.564	8.792	8.915	8.778
NPIPB3	0.389068	4.7991	1.42889	0.206934	0.297125	-6.92142		4.371	4.87	4.573	4.604	4.834	5.543
FOXJ2	0.388773	8.27832	4.39556	0.00555137	0.017828	-3.05139	up	8.075	8.208	7.968	8.455	8.594	8.37
OGFOD2	0.388678	7.12881	5.23026	0.00249622	0.0101004	-2.14173	up	6.944	7.013	6.847	7.242	7.287	7.44
RC3H2	0.388396	9.92883	7.53875	0.000410903	0.00303359	-0.0715331	up	9.688	9.784	9.732	10.187	10.071	10.111
KLHL28	0.388279	8.36446	6.62283	0.000790931	0.00463907	-0.824322	up	8.139	8.198	8.174	8.622	8.455	8.599
CTBP1-DT	0.38791	5.92914	2.60085	0.043751	0.0863895	-5.34165		6.012	5.652	5.542	6.265	6.16	5.944
PEAK1	0.387641	9.35888	7.14485	0.000539916	0.00358196	-0.385492	up	9.21	9.094	9.191	9.614	9.541	9.503
CLCN4	0.38756	9.96559	8.21212	0.000264662	0.00234874	0.434222	up	9.819	9.71	9.786	10.163	10.187	10.128
GOLGA8A	0.387308	7.35913	4.73692	0.00395862	0.0139455	-2.66746	up	7.116	7.18	7.2	7.685	7.574	7.4
TRAPPC6A	0.38717	6.07475	2.97554	0.0273092	0.0598104	-4.83041		5.817	5.683	6.143	6.158	6.313	6.333
RUNX2	0.387006	7.71592	6.23045	0.00107123	0.00567341	-1.1727	up	7.582	7.519	7.466	8.006	7.84	7.882
ARHGAP18	0.386951	8.52015	3.09548	0.0235856	0.0533183	-4.66959		8.075	8.508	8.396	8.728	8.801	8.612
ZNF181	0.385876	8.04775	6.87074	0.000657818	0.00410427	-0.612548	up	7.912	7.888	7.764	8.284	8.228	8.21
CNOT10	0.385824	8.8082	5.30021	0.00234407	0.00967021	-2.06987	up	8.734	8.518	8.594	9.073	8.937	8.993
ABHD11	0.385732	6.24669	6.12179	0.00116821	0.00603117	-1.27217	up	6.088	6.029	6.045	6.415	6.551	6.352
SLC25A14	0.385492	5.96065	3.57515	0.0134173	0.0346065	-4.04442	up	5.57	5.815	5.918	6.062	6.13	6.268
CNOT4	0.385366	8.03748	4.59989	0.00452529	0.0153825	-2.81954	up	7.899	7.679	7.956	8.192	8.212	8.286
ALKBH5	0.384875	9.53219	7.50805	0.000419558	0.00307569	-0.0955022	up	9.404	9.357	9.258	9.733	9.711	9.73
SMARCA2	0.384654	11.5383	9.17096	0.000148921	0.00166639	1.09473	up	11.364	11.302	11.372	11.754	11.732	11.705
PCYOX1L	0.384602	6.77848	4.95429	0.00321827	0.0120398	-2.43167	up	6.691	6.45	6.618	6.942	6.923	7.047
SEC31B	0.384299	7.98866	3.62337	0.0127029	0.033147	-3.98332	up	7.754	7.674	7.962	8.317	8.039	8.187
LOXL1-AS1	0.384218	7.02682	5.31158	0.00232038	0.00959709	-2.05826	up	6.753	6.974	6.777	7.269	7.194	7.194
HGS	0.383919	9.06919	6.95124	0.000620338	0.00395189	-0.545117	up	8.928	8.806	8.898	9.223	9.232	9.328
PHF3	0.383687	11.018	8.28006	0.000253616	0.00228877	0.483222	up	10.857	10.782	10.839	11.22	11.159	11.25
EIF3L	0.383196	11.5287	7.6364	0.000384726	0.00292144	0.00415597	up	11.312	11.332	11.367	11.659	11.711	11.791
PLEKHG2	0.382777	7.88195	5.08053	0.00286174	0.0110774	-2.29776	up	7.759	7.577	7.736	8.143	8.108	7.969
RALGPS1	0.382639	4.43961	1.55879	0.174143	0.259244	-6.75846		3.86	4.311	4.573	4.772	4.877	4.244
RRAS	0.38247	6.55735	3.41084	0.0162119	0.0400381	-4.25512	up	6.408	6.512	6.179	6.633	6.717	6.895
PHF13	0.382467	8.65099	5.34014	0.00226202	0.00941806	-2.02914	up	8.413	8.591	8.376	8.812	8.903	8.812
RASSF5	0.382463	8.83717	5.96872	0.00132263	0.00652645	-1.41459	up	8.663	8.685	8.589	9.029	8.932	9.125
BARD1	0.381801	9.47682	7.14273	0.00054073	0.00358355	-0.387224	up	9.285	9.347	9.226	9.719	9.673	9.611
HOXA-AS3	0.381384	3.30646	1.27462	0.253313	0.348504	-7.10613		3.357	2.988	3.002	3.362	4.121	3.008
EXOSC5	0.381139	7.87621	3.89744	0.00937149	0.0264478	-3.64243	up	7.66	7.716	7.681	7.914	8.016	8.27
ZNF724	0.381112	8.91824	5.36815	0.00220644	0.00927	-2.0007	up	8.786	8.671	8.726	9.215	8.993	9.118
ASF1B	0.380987	10.3972	8.06202	0.000291125	0.002477	0.324676	up	10.24	10.188	10.192	10.577	10.538	10.649
GYPC	0.380881	10.6876	7.60591	0.000392683	0.00295893	-0.0193827	up	10.499	10.506	10.487	10.819	10.957	10.858
NAA80	0.380865	6.12055	2.86069	0.0314874	0.0667333	-4.98582		6.067	5.83	5.893	6.37	6.506	6.056
ZKSCAN8	0.380542	9.59737	6.15869	0.00113418	0.00591344	-1.23825	up	9.414	9.305	9.502	9.82	9.777	9.766
PCED1A	0.38052	7.93796	7.38387	0.000456804	0.00323002	-0.193299	up	7.744	7.763	7.736	8.213	8.073	8.098
ZFAND3	0.380473	9.33876	5.35178	0.00223874	0.00936165	-2.01732	up	9.175	9.032	9.239	9.452	9.561	9.574
PRNP	0.380448	7.93781	6.63688	0.000782597	0.0045945	-0.812151	up	7.771	7.801	7.67	8.188	8.067	8.129
TCF7L2	0.380407	9.0672	5.18575	0.00259895	0.0103448	-2.1878	up	8.973	8.777	8.881	9.276	9.163	9.333
ENKD1	0.380336	5.64007	4.94726	0.00323957	0.012092	-2.43919	up	5.508	5.383	5.459	5.757	5.973	5.76
ZNF445	0.380138	10.0159	6.74313	0.000722775	0.00433076	-0.720777	up	9.865	9.73	9.882	10.234	10.171	10.214
ST3GAL3	0.379992	7.51548	3.90726	0.00927191	0.0262669	-3.63043	up	7.247	7.207	7.523	7.759	7.727	7.631
LRRC37A	0.379552	2.07873	0.877898	0.416459	0.515685	-7.52051		1.293	2.238	2.136	1.494	2.885	2.426
ANO8	0.379446	7.03315	4.40905	0.00547596	0.0176807	-3.03589	up	6.951	6.732	6.847	7.293	7.089	7.287
CASP8	0.379418	9.7888	7.78505	0.000348516	0.00277635	0.117812	up	9.622	9.645	9.53	9.957	9.965	10.014
NFE2L1	0.379377	10.3427	9.18271	0.000147925	0.00165945	1.10243	up	10.173	10.132	10.154	10.527	10.572	10.498
FAM160A2	0.379349	7.90588	4.29833	0.00613113	0.0192352	-3.16387	up	7.582	7.772	7.795	8.167	7.962	8.158
TMC8	0.379137	10.3371	5.93686	0.00135767	0.00663439	-1.44458	up	10.115	10.068	10.259	10.561	10.541	10.479
IL6R	0.379114	11.1871	8.25168	0.000258164	0.00230485	0.462793	up	11.018	11.019	10.956	11.326	11.384	11.42
SNHG29	0.37871	10.7417	8.63221	0.000204303	0.00200978	0.731672	up	10.554	10.585	10.519	10.888	10.968	10.937
SIRT3	0.378701	7.09919	2.35542	0.060163	0.111108	-5.6811		7.138	6.664	6.927	7.048	7.459	7.358
P3H4	0.378688	6.36628	2.39325	0.0572554	0.106811	-5.62869		6.408	6.141	5.982	6.292	6.706	6.669
PDE8A	0.37865	7.81332	4.20577	0.00674781	0.0206162	-3.27224	up	7.557	7.503	7.811	7.996	7.969	8.042
EPOR	0.378525	4.51254	1.41132	0.21179	0.301878	-6.94298		4.74	3.899	4.331	4.848	4.946	4.311
ZNF687	0.378405	8.73265	5.74634	0.00159108	0.00736168	-1.62643	up	8.566	8.487	8.578	8.96	8.807	8.999
AKAP13	0.378331	10.5474	8.18395	0.000269407	0.00236891	0.413797	up	10.333	10.332	10.41	10.783	10.717	10.709
DENND4C	0.377719	9.18228	9.22946	0.000144039	0.00163687	1.13298	up	8.972	9.039	8.97	9.361	9.386	9.366
HACE1	0.377714	8.39312	7.16075	0.00053387	0.00356992	-0.372545	up	8.143	8.185	8.285	8.563	8.618	8.566
TMEM129	0.377294	7.5546	7.61529	0.000390216	0.00295058	-0.0121368	up	7.416	7.298	7.384	7.732	7.782	7.716
RB1CC1	0.37724	10.6714	9.38885	0.00013166	0.00156279	1.23608	up	10.468	10.522	10.458	10.849	10.853	10.879
SUZ12P1	0.377174	8.02552	6.75467	0.000716605	0.00431362	-0.710924	up	7.805	7.788	7.918	8.261	8.159	8.222
RICTOR	0.37714	10.0988	8.42929	0.000231188	0.00217756	0.589629	up	9.889	9.874	9.967	10.314	10.281	10.268
DHX32	0.377135	3.78131	1.69995	0.144176	0.223054	-6.57533		3.467	3.845	3.467	4.371	3.594	3.945
ATG4D	0.376264	7.88986	7.48721	0.000425554	0.00310508	-0.111818	up	7.696	7.759	7.651	8.072	8.033	8.129
RNF170	0.376019	7.84064	4.03586	0.00807234	0.0236291	-3.47449	up	7.488	7.794	7.676	7.943	8.108	8.035
FGF7P3	0.375894	5.57906	3.39877	0.0164415	0.0405007	-4.27074	up	5.242	5.297	5.635	5.782	5.759	5.76
UBA7	0.375807	6.97727	2.67563	0.0397623	0.0801336	-5.23874		7.057	6.794	6.517	7.096	7.213	7.186
MYH10	0.375317	8.32235	5.16352	0.00265208	0.0104966	-2.21091	up	8.062	8.239	8.104	8.508	8.601	8.421
RSKR	0.37527	7.31373	3.73929	0.0111537	0.0300316	-3.8378	up	6.937	7.197	7.244	7.613	7.451	7.44
NHSL1	0.375196	5.19493	4.24381	0.00648622	0.0200423	-3.22755	up	5.125	4.888	5.009	5.357	5.508	5.283
MARCH9	0.375075	4.99229	1.11472	0.311	0.411082	-7.28504		5.406	4.888	4.121	5.091	5.022	5.426
OLMALINC	0.374926	6.07938	2.75745	0.035844	0.0739811	-5.12658		5.776	5.702	6.197	6.276	6.274	6.25
THAP9-AS1	0.37476	8.42079	5.33311	0.00227622	0.00945828	-2.0363	up	8.281	8.133	8.285	8.602	8.523	8.699
RPS6KA3	0.374381	10.661	8.61283	0.000206706	0.00202003	0.718235	up	10.426	10.47	10.525	10.844	10.861	10.839
SEC24A	0.374373	8.35868	6.20487	0.00109319	0.00575073	-1.196	up	8.194	8.198	8.123	8.646	8.472	8.519
LINC01772	0.374197	4.55948	1.53623	0.17946	0.265751	-6.78719		4.112	4.433	4.573	4.884	4.264	5.091
ZNF585B	0.373804	8.70188	6.57975	0.000817135	0.00472622	-0.861769	up	8.527	8.458	8.56	8.933	8.804	8.929
ZNF682	0.373299	7.18929	7.53993	0.000410574	0.00303359	-0.0706128	up	7.057	7	6.951	7.377	7.329	7.422
PPP1R13B	0.373275	7.97788	4.90549	0.00336955	0.0124751	-2.48402	up	7.921	7.731	7.722	8.099	8.143	8.252
WWTR1	0.373181	6.38154	3.2123	0.0204907	0.0479343	-4.51458	up	6.088	6.269	6.228	6.69	6.332	6.682
RORA	0.373082	3.49108	0.822667	0.44467	0.543077	-7.56948		3.357	3.222	3.334	4.433	2.655	3.945
ZNF658B	0.372803	3.8841	1.42666	0.207543	0.297634	-6.92416		3.197	3.845	4.052	4.121	4.324	3.767
TOGARAM1	0.372782	8.81071	8.7572	0.000189563	0.00191004	0.817685	up	8.663	8.602	8.608	9.036	8.982	8.974
DENND4B	0.372651	10.0828	5.99696	0.00129244	0.00642828	-1.38811	up	9.864	9.882	9.943	10.221	10.379	10.208
MSI2	0.372627	11.6081	6.9079	0.000640201	0.00402514	-0.581344	up	11.402	11.354	11.509	11.813	11.769	11.802
FBXO8	0.372624	6.12242	3.7999	0.010429	0.0286048	-3.76249	up	5.753	6.074	5.982	6.25	6.408	6.268
ADAM15	0.372515	8.42545	5.33774	0.00226685	0.00942714	-2.03158	up	8.356	8.173	8.188	8.546	8.608	8.682
LIPT2	0.371937	4.79455	2.14481	0.0794656	0.138277	-5.97256		4.264	4.819	4.743	4.92	5.173	4.848
AK1	0.371834	1.97052	0.495618	0.639212	0.717513	-7.8042		0.501	2.426	2.426	1.102	2.171	3.197
COQ6	0.371551	7.7774	6.83796	0.000673835	0.00416626	-0.640199	up	7.591	7.538	7.645	7.985	7.891	8.014
MAP3K2	0.371413	10.1329	8.24059	0.000259966	0.00231558	0.454799	up	9.953	9.95	9.938	10.37	10.327	10.259
PDPK1	0.371348	8.81452	7.30415	0.00048275	0.00333733	-0.25682	up	8.685	8.652	8.549	9.006	8.977	9.018
MYBL1	0.371094	7.1173	5.98761	0.00130235	0.00645957	-1.39688	up	6.972	7	6.824	7.325	7.329	7.255
DRAXIN	0.370547	2.79968	0.782879	0.465848	0.563554	-7.60321		3.197	2.849	1.798	2.321	3.063	3.57
SNORD62B	0.370385	3.7911	1.17211	0.289101	0.387919	-7.22247		3.767	3.074	3.977	3.493	4.324	4.112
ADGRG5	0.370293	10.1143	9.10771	0.000154419	0.00170803	1.05312	up	9.946	9.888	9.954	10.285	10.32	10.293
PFKM	0.369748	3.66167	1.79051	0.127678	0.2017	-6.45519		3.467	3.767	3.197	3.767	3.594	4.179
TBCEL	0.369652	8.92577	6.06148	0.00122642	0.00622671	-1.32796	up	8.683	8.707	8.833	9.086	9.179	9.066
SGK3	0.369637	4.30073	1.33988	0.232644	0.326024	-7.0293		4.598	4.052	3.698	4.699	4.646	4.112
DYNLT1	0.369174	8.10969	5.19352	0.00258067	0.0103127	-2.17974	up	7.869	8.026	7.88	8.222	8.265	8.395
CBX3P2	0.368764	3.71838	1.07756	0.325917	0.426514	-7.32449		3.074	4.194	3.334	4.331	3.698	3.679
NBEAL2	0.368185	10.7134	8.06342	0.000290864	0.002477	0.325707	up	10.506	10.5	10.583	10.894	10.935	10.864
TAB2	0.367929	10.2479	7.93786	0.000315368	0.00260465	0.232721	up	10.107	10.01	10.075	10.396	10.435	10.465
SAV1	0.367613	8.71637	4.75152	0.00390318	0.013813	-2.65141	up	8.633	8.518	8.447	8.804	9.01	8.887
PARP16	0.367408	7.62582	3.39478	0.0165181	0.0405937	-4.2759	up	7.416	7.526	7.384	7.65	8.026	7.753
CEP68	0.367303	8.25831	4.78615	0.00377518	0.0134856	-2.61347	up	8.053	8.089	8.083	8.344	8.383	8.599
QPCTL	0.367128	6.65409	3.53282	0.0140819	0.0359277	-4.09835	up	6.449	6.528	6.435	6.87	7.012	6.631
ZNF397	0.367088	7.54025	5.26367	0.00242219	0.00988408	-2.10734	up	7.398	7.361	7.311	7.849	7.626	7.696
[truncated: 10,500 more rows]
