# Supplementary material for: HDAC8 inhibition targets STAT3–MYC axis and synergizes with Venetoclax in KMT2A-rearranged acute myeloid leukemia
Source: Leukemia. 2026 Apr 21;40(6):1271–83. doi: 10.1038/s41375-026-02950-1 (PMC13233295; doi:10.1038/s41375-026-02950-1)
Supplement: Supplementary file 4 — Table S8 [file 41375_2026_2950_MOESM4_ESM.xlsx]

## Sheet: Table S8 Kasumi-1 RNA-seq
symbol	logFC	AveExpr	t	P.Value	adj.P.Val	B	DEG	ctrl-1	ctrl-2	ctrl-3	HDAC8i (22d)-1	HDAC8i (22d)-2	HDAC8i (22d)-3
DDIT4	2.99179	7.62905	17.8595	3.53925e-06	0.000823327	5.42119	up	6.288	5.758	6.354	9.078	9.087	9.21
PFKFB4	2.88932	6.73976	30.1798	1.89102e-07	0.000738356	7.91451	up	5.311	5.155	5.42	8.207	8.053	8.293
RNA45SN2	2.71071	7.12055	1.4844	0.191347	0.287673	-6.28525		7.816	7.992	1.488	7.926	9.119	8.383
LOC100506544	2.66142	3.66092	10.3475	7.06333e-05	0.00183045	2.33075	up	2.816	1.862	2.312	4.794	5.218	4.962
ALDOC	2.38829	8.61831	32.837	1.17802e-07	0.000738356	8.24532	up	7.456	7.328	7.489	9.76	9.756	9.921
INHBE	2.26626	4.02344	4.35232	0.00556622	0.0207209	-2.5312	up	4.122	2.237	2.312	5.115	5.179	5.175
GPRC5C	2.19208	3.6964	10.6347	6.09299e-05	0.00168702	2.4909	up	2.286	2.494	3.021	4.596	4.866	4.915
CD300A	2.1439	7.78475	22.4963	9.78906e-07	0.000738356	6.60061	up	6.833	6.796	6.51	8.853	8.888	8.829
DARS-AS1	2.11566	4.6506	9.71236	9.92903e-05	0.00214168	1.95969	up	3.915	3.401	3.462	5.78	6.007	5.339
ANO7	2.10256	2.17257	6.42976	0.000855432	0.00633849	-0.431382	up	0.751	1.862	0.751	3.266	3.384	3.021
PLEKHH3	2.06631	4.39692	6.79165	0.000647902	0.00541918	-0.120065	up	3.692	2.707	3.692	5.525	5.15	5.616
LINC00173	2.00046	3.01456	5.18785	0.00246014	0.0121431	-1.61692	up	2.597	1.488	1.958	3.384	4.448	4.212
JPH4	1.99738	2.43802	3.31197	0.0177297	0.0477935	-3.81462	up	2.816	0.751	0.751	3.135	3.384	3.791
PPP1R16B	1.90984	3.82263	7.88754	0.000299077	0.00369402	0.742794	up	3.198	3.093	2.312	4.693	4.866	4.774
C6orf223	1.8718	6.71054	17.5799	3.86318e-06	0.000823327	5.33681	up	5.645	5.784	5.895	7.8	7.478	7.661
KIRREL3	1.86004	2.73973	3.67204	0.0116514	0.0351499	-3.35235	up	0.751	1.862	2.816	3.745	3.708	3.556
S100P	1.82999	2.68436	12.1719	2.92667e-05	0.00135014	3.27647	up	1.488	1.862	1.958	3.745	3.635	3.418
SMPD1	1.82978	5.57295	8.7584	0.000172298	0.00279705	1.35398	up	4.837	4.179	4.958	6.494	6.437	6.532
TM6SF1	1.8152	6.25127	21.7088	1.19427e-06	0.000738356	6.42597	up	5.173	5.439	5.42	7.119	7.186	7.171
TP53INP1	1.81202	4.26849	5.36065	0.00210165	0.0110089	-1.44017	up	2.597	3.915	3.575	5.069	5.218	5.236
PTPRH	1.80418	3.75011	12.7919	2.23079e-05	0.00122544	3.56296	up	3.021	2.707	2.816	4.794	4.388	4.774
GPR132	1.79744	4.01943	3.32499	0.0174566	0.0472777	-3.7976	up	3.692	1.862	3.808	4.919	5.112	4.724
NATD1	1.79346	4.58211	10.5796	6.26661e-05	0.00171432	2.46049	up	3.692	3.556	3.808	5.115	5.645	5.676
TREML2	1.78375	4.22355	12.9271	2.10597e-05	0.00120654	3.62337	up	3.567	3.266	3.162	5.223	4.915	5.208
SYNE2	1.76114	5.6188	8.16677	0.000249225	0.00335875	0.945364	up	4.729	4.337	5.15	6.585	6.317	6.597
SEMA3B	1.74999	2.74623	9.13408	0.000137836	0.00247678	1.59992	up	1.889	2.237	1.488	3.684	3.516	3.664
COL9A3	1.70888	3.84417	5.11547	0.00263081	0.0126801	-1.69217	up	2.597	3.556	2.816	4.541	5.218	4.337
NLRP1	1.70743	4.0608	7.47585	0.000395395	0.00417457	0.43185	up	3.453	2.707	3.462	4.752	5.076	4.915
PCDH12	1.7073	6.10161	8.49351	0.000202697	0.00299819	1.17437	up	4.919	5.405	5.42	7.26	6.92	6.686
BNIP3	1.697	8.58119	18.6794	2.75821e-06	0.000803134	5.65885	up	7.841	7.582	7.775	9.506	9.313	9.47
BNIP3L	1.67682	9.15049	13.6754	1.54669e-05	0.00109685	3.94505	up	8.437	8.196	8.304	10.199	9.786	9.981
SLC16A3	1.66992	7.85104	17.3362	4.17425e-06	0.000823327	5.2618	up	7.014	7.055	6.979	8.482	8.805	8.77
LINC02080	1.66917	3.14777	8.41749	0.000212547	0.00306836	1.12184	up	1.889	2.494	2.557	4.147	3.96	3.84
CAPN5	1.64982	4.73737	17.5447	3.90647e-06	0.000823327	5.32604	up	3.808	3.915	4.015	5.408	5.69	5.589
SDAD1P1	1.64401	3.18165	5.23445	0.00235699	0.0118183	-1.56886	up	2.286	2.237	2.557	4.388	4.331	3.292
BMF	1.63665	4.0766	6.52144	0.000796361	0.00609605	-0.351173	up	3.692	3.266	2.816	5.115	4.607	4.962
HDAC11	1.63127	4.11262	2.58449	0.0439539	0.0927616	-4.79659		4.337	1.862	3.692	4.919	4.76	5.106
NEDD9	1.60343	7.37501	16.2115	6.0529e-06	0.000872893	4.89711	up	6.641	6.712	6.367	8.15	8.227	8.154
FGD1	1.60291	4.22002	11.6728	3.67679e-05	0.00142347	3.03377	up	3.692	3.401	3.162	5.069	5.033	4.962
CCNG2	1.59632	7.9289	21.8736	1.14495e-06	0.000738356	6.46326	up	7.116	7.035	7.241	8.778	8.642	8.761
SPAG5-AS1	1.59596	2.68502	2.71566	0.0371117	0.0821874	-4.61593		1.889	0.751	3.021	3.135	3.384	3.93
DLGAP1-AS2	1.58417	3.17249	4.84379	0.00340438	0.0149929	-1.98119	up	2.286	2.898	1.958	4.448	3.516	3.93
TDRKH-AS1	1.57779	3.33889	4.35443	0.00555409	0.0206878	-2.52877	up	3.198	2.494	1.958	4.388	4.331	3.664
NDRG1	1.54659	7.69901	20.7539	1.53475e-06	0.000738356	6.20135	up	6.991	6.796	6.991	8.471	8.406	8.54
JUN	1.53772	8.83804	16.8084	4.95477e-06	0.000823327	5.09453	up	8.18	7.91	8.118	9.501	9.632	9.687
TLR6	1.53748	6.43932	10.371	6.97736e-05	0.00181714	2.34404	up	5.487	6.009	5.516	7.233	7.213	7.178
RDH5	1.52398	2.71985	3.30823	0.0178092	0.0479618	-3.81952	up	1.488	2.898	1.488	3.266	4.03	3.15
LINC02649	1.52052	2.62183	2.40868	0.0553228	0.110008	-5.03997		2.597	2.237	0.751	3.266	2.597	4.283
APOBEC3G	1.52047	7.48031	14.9901	9.33134e-06	0.00097719	4.46304	up	6.887	6.576	6.698	8.317	8.111	8.293
ALOXE3	1.51656	2.26644	4.02613	0.00786315	0.0262846	-2.91622	up	2.286	0.751	1.488	2.96	3.093	3.021
RBM11	1.50178	2.55126	2.14141	0.0789514	0.144926	-5.41022		0.751	1.488	3.162	3.567	3.873	2.467
GASAL1	1.50086	2.99915	3.92197	0.00880985	0.0285928	-3.04256	up	3.021	2.237	1.488	3.684	3.635	3.93
STPG3-AS1	1.5001	2.37167	9.20183	0.000132514	0.0024346	1.64322	up	1.889	1.488	1.488	2.96	3.384	3.021
DYNC2H1	1.48393	3.18817	8.83006	0.000165011	0.00274868	1.40167	up	2.286	2.237	2.816	3.831	4.03	3.93
SLCO2B1	1.4803	3.25523	4.1601	0.00681002	0.0237458	-2.75615	up	1.889	2.494	3.162	4.337	3.635	4.015
C5AR1	1.47905	2.69739	3.48238	0.0144984	0.0412542	-3.59356	up	1.488	2.898	1.488	3.266	3.254	3.791
VLDLR	1.47665	8.71408	20.9467	1.45767e-06	0.000738356	6.24788	up	7.918	8.105	7.904	9.476	9.481	9.4
YPEL1	1.47562	5.40542	15.8299	6.90544e-06	0.000893783	4.76597	up	4.729	4.541	4.733	6.245	6.196	5.989
CD101	1.46694	2.88837	2.47189	0.0509108	0.103573	-4.95236		2.816	2.898	0.751	3.567	3.635	3.664
MIR5584	1.46693	1.48437	12.5078	2.52235e-05	0.00128542	3.43367	up	0.751	0.751	0.751	2.312	2.383	1.958
YPEL5	1.46103	7.31028	8.4616	0.000206765	0.00301844	1.15237	up	6.848	6.285	6.606	8.254	7.856	8.013
TRAF3IP3	1.45942	5.81136	9.73987	9.77962e-05	0.00212853	1.97627	up	5.228	4.824	5.193	6.724	6.333	6.566
CCDC153	1.45871	2.37403	4.16426	0.00677996	0.0236798	-2.75122	up	1.488	1.488	1.958	2.557	2.914	3.84
SLC7A11	1.45195	9.34074	16.7664	5.02388e-06	0.000823327	5.08094	up	8.538	8.735	8.571	10.099	9.934	10.167
LRRC25	1.4406	3.37741	3.22034	0.0197923	0.0516897	-3.93509		1.889	3.266	2.816	4.693	3.516	4.085
MYLK	1.43899	4.40634	3.11777	0.0224213	0.0564442	-4.07121		3.808	2.707	4.546	4.962	5.076	5.339
FLJ37201	1.43645	2.21883	3.69635	0.011334	0.034395	-3.32181	up	1.889	1.862	0.751	2.96	3.384	2.467
LOC100129083	1.43399	2.74491	6.07852	0.00113391	0.00756887	-0.747501	up	1.889	2.237	1.958	2.96	3.635	3.791
APOBEC3F	1.41767	6.43437	9.76425	9.64941e-05	0.00211459	1.99092	up	5.784	5.472	5.921	7.001	7.092	7.336
CASC2	1.4149	2.0737	2.10321	0.0831063	0.150401	-5.46291		2.597	0.751	0.751	2.96	1.827	3.556
TLR1	1.41143	4.88995	5.11559	0.00263053	0.0126801	-1.69205	up	4.682	4.179	3.692	5.578	5.87	5.339
RENBP	1.39271	2.54884	2.32016	0.0621955	0.120487	-5.16275		0.751	2.494	2.312	4.015	3.254	2.467
SYNE4	1.3923	3.03064	3.05268	0.024288	0.0598022	-4.15824		1.488	2.494	3.021	3.135	3.96	4.085
ABTB1	1.38961	6.46491	11.6421	3.72987e-05	0.00142612	3.01847	up	5.812	5.706	5.793	6.902	7.256	7.321
ENO2	1.38911	5.11304	7.57919	0.00036819	0.00404471	0.511327	up	4.616	4.093	4.546	5.863	5.551	6.01
C1orf54	1.38776	3.88741	2.89255	0.029648	0.0694122	-4.37435		4.27	2.494	2.816	4.541	4.866	4.337
SYNPO2	1.38414	2.75392	2.28536	0.0651379	0.124708	-5.21099		3.198	2.237	0.751	3.266	3.516	3.556
SPNS3	1.38245	4.96274	2.95929	0.0272711	0.0651302	-4.28395		3.348	4.774	4.693	5.706	6.151	5.106
OBSCN-AS1	1.37686	2.0874	3.17418	0.0209308	0.0537297	-3.99619		1.488	0.751	1.958	3.494	2.597	2.237
RMND5B	1.37285	2.05341	3.79579	0.010133	0.031591	-3.1978	up	0.751	1.862	1.488	2.312	3.254	2.653
USP44	1.37281	2.79643	4.12306	0.00708429	0.0244071	-2.80013	up	2.286	1.488	2.557	3.915	3.384	3.15
LY9	1.36114	4.72371	7.28394	0.000452364	0.00447669	0.281637	up	3.915	3.808	4.407	5.223	5.616	5.374
KANK3	1.34622	4.11072	3.28021	0.0184165	0.0491106	-3.85626	up	4.2	3.556	2.557	4.635	4.801	4.915
PLOD1	1.34115	10.3866	29.7364	2.05462e-07	0.000738356	7.85421	up	9.692	9.739	9.718	11.013	11.062	11.096
ACRBP	1.33367	2.77879	1.83046	0.120076	0.199543	-5.83471		3.348	2.237	0.751	2.8	4.245	3.292
TXNIP	1.33009	10.7854	20.5872	1.60531e-06	0.000738356	6.16061	up	10.135	10.104	10.122	11.568	11.365	11.418
TUBA1A	1.32879	9.55423	24.4624	6.12984e-07	0.000738356	6.99909	up	8.955	8.865	8.85	10.17	10.278	10.208
TXLNB	1.32672	2.89077	6.30576	0.000943584	0.00672435	-0.541363	up	1.889	2.237	2.557	3.745	3.254	3.664
SLC22A18	1.31457	2.63508	2.65089	0.0403345	0.0871046	-4.705		1.889	1.488	2.557	2.312	3.635	3.93
LKAAEAR1	1.3131	2.91369	4.11667	0.00713284	0.0245037	-2.80774	up	2.597	1.862	2.312	2.96	3.96	3.791
RARG	1.30152	3.17741	1.63399	0.156558	0.246026	-6.09452		3.808	0.751	3.021	3.567	3.635	4.283
MILR1	1.29976	7.00316	10.6054	6.1847e-05	0.00170292	2.47473	up	6.339	6.227	6.494	7.507	7.573	7.879
DAPK2	1.29469	3.64868	2.64441	0.0406734	0.0875972	-4.71393		3.567	1.862	3.575	4.085	4.388	4.415
CACNA1G	1.2917	3.68476	8.23695	0.000238262	0.00327668	0.99527	up	3.198	2.898	3.021	4.015	4.494	4.483
BCL6	1.28955	6.10962	5.60779	0.00168828	0.00961089	-1.19431	up	5.895	5.492	5.008	6.794	6.872	6.597
BBC3	1.28391	4.61561	8.76875	0.000171222	0.00279408	1.36089	up	4.122	3.692	4.107	5.184	5.15	5.439
SSR4P1	1.28182	1.63751	5.23155	0.00236325	0.0118404	-1.57184	up	1.488	0.751	0.751	1.985	2.383	2.467
TMEM154	1.28091	8.9113	18.8485	2.62343e-06	0.000803134	5.70612	up	8.202	8.328	8.283	9.595	9.442	9.618
TNFSF4	1.27638	4.30466	3.08871	0.0232346	0.0578644	-4.11001		3.348	4.337	3.315	5.408	4.245	5.175
TCP11L2	1.27534	5.1686	8.5452	0.000196303	0.002961	1.20983	up	4.781	4.541	4.27	5.979	5.733	5.707
SFXN3	1.27117	5.45893	6.40133	0.000874773	0.00642143	-0.456449	up	4.919	4.401	5.15	5.961	6.151	6.172
LMCD1-AS1	1.26888	2.82348	4.59174	0.00436231	0.0176481	-2.25881	up	1.889	1.862	2.816	3.567	3.516	3.292
DHRS3	1.2679	8.09203	14.7628	1.01515e-05	0.000984265	4.37749	up	7.307	7.554	7.513	8.647	8.817	8.714
GOLGA6L4	1.26369	1.87414	4.63228	0.0041893	0.017232	-2.21352	up	1.488	0.751	1.488	2.557	2.127	2.835
GIMAP1	1.26015	2.49165	2.57	0.0447891	0.0940696	-4.8166		2.597	2.237	0.751	2.96	3.384	3.021
LRP2BP	1.25614	2.6311	2.21265	0.0717696	0.134605	-5.31174		0.751	2.237	3.021	3.266	3.093	3.418
HDAC5	1.25459	9.06945	14.0868	1.31413e-05	0.00108318	4.11331	up	8.319	8.553	8.454	9.571	9.8	9.719
GPR55	1.25326	4.00049	6.57548	0.000763758	0.00595879	-0.304327	up	3.567	3.093	3.462	4.635	4.331	4.915
CYTH4	1.2465	5.17687	4.59766	0.00433654	0.0175949	-2.25218	up	4.872	4.774	4.015	5.49	6.065	5.845
DLGAP1-AS1	1.24386	3.93165	14.7474	1.02102e-05	0.000984265	4.37162	up	3.348	3.266	3.315	4.489	4.448	4.724
TSC22D3	1.24016	7.87239	19.3236	2.28422e-06	0.000782858	5.83591	up	7.361	7.163	7.233	8.51	8.456	8.512
ERVFRD-1	1.23872	2.85408	5.90338	0.00131119	0.00825212	-0.910543	up	2.286	1.862	2.557	3.745	3.384	3.292
GRIN2C	1.23718	1.98485	2.28496	0.0651731	0.124722	-5.21155		2.597	0.751	0.751	2.96	2.383	2.467
ULBP1	1.23548	5.40793	16.917	4.78105e-06	0.000823327	5.1295	up	4.682	4.774	4.915	6.081	5.986	6.01
INKA2	1.23311	5.85095	5.65445	0.00162118	0.00938051	-1.14878	up	4.781	5.371	5.551	6.546	6.26	6.597
TJP3	1.23094	3.49944	7.21107	0.000476456	0.0045983	0.223684	up	3.198	2.898	2.557	4.085	4.245	4.015
LINC02175	1.22663	2.13042	2.73693	0.036115	0.0805808	-4.58675		0.751	1.488	2.312	2.557	2.383	3.292
PPP1R27	1.22539	3.74808	4.626	0.00421559	0.0173067	-2.22053	up	3.692	2.898	2.816	4.448	4.093	4.541
LOC101927851	1.22367	3.81232	4.70148	0.00391175	0.0165192	-2.13679	up	3.692	3.093	2.816	4.147	4.711	4.415
CRMP1	1.22245	2.70272	3.42784	0.0154551	0.0432257	-3.66388	up	1.889	2.898	1.488	3.266	3.384	3.292
DDB2	1.21971	8.93139	26.111	4.25604e-07	0.000738356	7.29669	up	8.346	8.276	8.342	9.535	9.582	9.507
TK1	1.21966	11.2968	19.923	1.92705e-06	0.000738356	5.99353	up	10.774	10.624	10.662	11.843	11.959	11.918
METTL14-DT	1.21774	2.12597	2.94759	0.0276724	0.065984	-4.29977		0.751	1.488	2.312	2.8	2.383	3.021
ID2	1.21393	6.51583	11.8754	3.34792e-05	0.00135787	3.13364	up	6.117	5.836	5.773	7.162	7.16	7.046
OLMALINC	1.2136	6.45663	21.4064	1.29146e-06	0.000738356	6.35641	up	5.843	5.812	5.895	7.119	7.092	6.979
LINC02482	1.21318	3.06401	3.46213	0.0148457	0.0419991	-3.61962	up	3.198	1.862	2.312	3.567	3.516	3.93
CD53	1.21247	8.0399	15.3478	8.19239e-06	0.000910139	4.59457	up	7.465	7.538	7.298	8.711	8.571	8.656
P4HA1	1.21169	11.5591	21.8374	1.15557e-06	0.000738356	6.4551	up	10.94	10.987	10.933	12.244	12.091	12.159
LPP-AS2	1.21145	3.52989	4.86015	0.00335103	0.0148581	-1.96349	up	2.816	2.494	3.462	4.147	4.245	4.015
LOC102724467	1.20939	3.77853	4.02678	0.00785765	0.026273	-2.91544	up	3.808	2.898	2.816	4.693	4.245	4.212
RGS3	1.20909	3.97644	2.17221	0.0757589	0.140499	-5.36767		2.286	3.915	3.915	4.87	5.033	3.84
FAM214B	1.20875	6.71638	12.7811	2.24109e-05	0.00122544	3.55812	up	5.986	6.308	6.042	7.35	7.342	7.27
SLC1A4	1.20346	9.09324	15.7318	7.1469e-06	0.000894477	4.73162	up	8.64	8.424	8.41	9.698	9.65	9.737
ST6GALNAC3	1.19936	5.3879	4.36968	0.00546721	0.0204476	-2.51116	up	4.872	5.292	4.2	6.081	5.893	5.989
CTSV	1.19545	4.96379	3.65102	0.0119339	0.0357485	-3.37883	up	4.398	3.692	5.008	5.64	5.429	5.616
MCAM	1.19487	3.50061	3.76013	0.0105465	0.0325936	-3.2421	up	2.597	3.556	2.557	3.831	4.448	4.015
DMGDH	1.1909	3.02685	3.28548	0.0183004	0.0488724	-3.84933	up	1.889	3.093	2.312	3.266	3.516	4.085
DLG3	1.1891	7.50741	17.0737	4.54286e-06	0.000823327	5.17944	up	6.848	6.9	6.991	8.128	8.181	7.997
MIRLET7I	1.18718	1.74687	3.13788	0.0218769	0.0555114	-4.04442		0.751	0.751	1.958	1.985	2.383	2.653
CRACR2B	1.18716	2.99898	3.84754	0.00956504	0.0303308	-3.13384	up	3.021	2.237	1.958	3.684	3.254	3.84
ANKRD37	1.18416	4.39713	4.63625	0.00417278	0.0171695	-2.2091	up	3.692	3.808	3.915	5.374	5.179	4.415
LIPE-AS1	1.18193	2.11463	3.2161	0.0198939	0.0518704	-3.94069		0.751	1.862	1.958	2.557	3.093	2.467
TRIB3	1.18072	9.29083	24.3791	6.24786e-07	0.000738356	6.98322	up	8.664	8.758	8.679	9.844	9.904	9.896
AANAT	1.17537	2.43577	2.48339	0.0501493	0.102378	-4.93643		0.751	2.237	2.557	3.135	2.914	3.021
ELFN2	1.17413	4.23891	4.56794	0.00446768	0.0179438	-2.28551	up	3.348	3.692	3.915	5.33	4.607	4.541
LOC100129534	1.17294	3.07764	4.3874	0.00536825	0.0201779	-2.49076	up	3.021	2.494	1.958	3.567	3.635	3.791
ALOX5AP	1.17232	6.02713	11.0409	4.97444e-05	0.00157701	2.70977	up	5.487	5.225	5.611	6.665	6.609	6.566
MIR616	1.17205	2.73207	3.55346	0.0133491	0.038867	-3.50256	up	1.889	2.237	2.312	3.567	2.597	3.791
PAQR8	1.16904	6.26123	14.2233	1.24622e-05	0.00104824	4.16785	up	5.731	5.784	5.516	6.794	6.884	6.858
AATK	1.16333	5.26034	9.02687	0.000146776	0.00258293	1.53075	up	4.872	4.471	4.693	5.808	5.708	6.01
SCAT1	1.16312	3.76671	2.69271	0.0382207	0.084046	-4.64746		2.286	3.808	3.462	3.915	4.494	4.635
SESN2	1.16301	8.31697	27.2278	3.36652e-07	0.000738356	7.48162	up	7.755	7.708	7.743	8.865	8.912	8.918
CHFR	1.16173	2.82396	1.7092	0.141458	0.227157	-5.99613		2.816	0.751	3.162	3.745	3.635	2.835
PPM1M	1.16012	5.78355	14.7922	1.0041e-05	0.000984265	4.38862	up	5.125	5.292	5.193	6.285	6.493	6.313
CCNE2	1.15632	9.27085	10.3426	7.08131e-05	0.00183139	2.32799	up	8.651	8.609	8.818	10.045	9.676	9.826
SMIM24	1.15301	8.70182	12.5229	2.50582e-05	0.00128542	3.44061	up	8.19	7.981	8.205	9.196	9.225	9.414
CARMIL1	1.15015	2.44392	1.76213	0.131696	0.214529	-5.92605		0.751	2.898	1.958	3.266	2.127	3.664
LINC01011	1.14944	3.73326	4.2178	0.00640628	0.0227922	-2.68803	up	3.567	3.093	2.816	4.752	3.96	4.212
ACVRL1	1.14919	5.44061	5.53027	0.00180693	0.010011	-1.27056	up	5.228	4.824	4.546	6.285	5.944	5.816
PBXIP1	1.14578	7.75921	22.9936	8.66392e-07	0.000738356	6.70629	up	7.188	7.248	7.123	8.314	8.338	8.344
APOBEC3D	1.13853	7.14667	10.593	6.22371e-05	0.00170631	2.46793	up	6.735	6.37	6.627	7.775	7.617	7.756
LOC105376114	1.13756	3.96822	2.6667	0.0395213	0.0859886	-4.68324		2.597	3.401	4.2	4.147	4.652	4.812
CREB5	1.13666	6.37453	8.678	0.000180925	0.00286076	1.30001	up	6.05	5.551	5.818	6.876	7	6.953
CARHSP1	1.13608	7.97105	14.4116	1.15919e-05	0.00100066	4.24207	up	7.258	7.438	7.513	8.526	8.597	8.495
POLD4	1.13452	6.8809	9.11273	0.000139564	0.00249604	1.58621	up	6.322	6.092	6.528	7.33	7.471	7.543
LOC729732	1.13217	3.92635	1.72931	0.137669	0.222527	-5.96959		2.286	4.774	3.021	4.752	4.711	4.015
BEST1	1.13198	6.34551	17.1433	4.44155e-06	0.000823327	5.20143	up	5.731	5.758	5.85	6.809	6.947	6.979
ORAI3	1.13121	7.51148	17.3511	4.15446e-06	0.000823327	5.26641	up	6.861	6.94	7.036	8.15	8.043	8.039
METTL7A	1.12656	7.81029	13.6409	1.56832e-05	0.00109685	3.93066	up	7.236	7.175	7.33	8.52	8.319	8.281
TBC1D2	1.12632	3.74149	5.86493	0.00135428	0.00839858	-0.946839	up	3.453	3.266	2.816	4.541	4.161	4.212
DDX11L2	1.12574	3.76345	2.66187	0.0397677	0.0862894	-4.68989		2.286	3.401	3.915	4.337	4.557	4.085
CDKN1A	1.12231	6.98482	13.324	1.78427e-05	0.00113979	3.7966	up	6.571	6.264	6.437	7.547	7.539	7.552
LINC01094	1.12226	2.84802	2.92399	0.0285013	0.0674695	-4.33171		2.816	1.488	2.557	3.135	3.8	3.292
TMEM45A	1.12183	7.2803	10.3798	6.94582e-05	0.00181714	2.34896	up	6.629	6.615	6.915	7.954	7.715	7.855
DDIT3	1.12045	7.1293	11.1636	4.68509e-05	0.00153479	2.77422	up	6.612	6.56	6.535	7.626	7.899	7.543
C10orf143	1.11972	1.89185	2.0909	0.0844927	0.152232	-5.47987		0.751	2.494	0.751	2.8	2.597	1.958
MAP1A	1.11555	4.56024	11.3399	4.30312e-05	0.00147946	2.8655	up	3.808	4.093	4.107	5.069	5.076	5.208
PINK1	1.11122	5.41315	6.34505	0.000914564	0.00660891	-0.50633	up	5.173	4.774	4.626	5.979	6.172	5.755
PREX1	1.10609	8.03041	10.3847	6.92804e-05	0.00181714	2.35174	up	7.564	7.495	7.373	8.379	8.653	8.718
CSRP2	1.10241	6.50297	12.4689	2.5656e-05	0.00128542	3.41573	up	5.843	6.009	6.004	7.201	7.021	6.94
SLC2A3	1.10163	9.31687	19.5137	2.1631e-06	0.000767662	5.88663	up	8.774	8.766	8.757	9.938	9.774	9.891
NARF	1.10026	10.0902	27.0487	3.49329e-07	0.000738356	7.4528	up	9.533	9.548	9.539	10.646	10.612	10.663
IFFO2	1.09208	4.88654	3.94393	0.00860001	0.0281367	-3.01579	up	4.682	4.648	3.692	5.49	5.401	5.407
PTK7	1.09149	3.21259	2.12591	0.080611	0.147211	-5.43161		3.198	1.488	3.315	3.745	3.516	4.015
CDH20	1.0909	2.19404	2.27491	0.06605	0.12605	-5.22548		0.751	2.237	1.958	2.8	2.127	3.292
RAB30	1.08754	4.92468	8.80755	0.000167261	0.00277039	1.38672	up	4.471	4.401	4.27	5.68	5.244	5.481
DNAJC22	1.08541	3.57301	2.91405	0.0288585	0.0681794	-4.34518		3.021	2.494	3.575	3.915	3.708	4.724
GABARAPL1	1.08383	4.61738	5.51363	0.00183364	0.0101064	-1.28703	up	4.27	4.264	3.692	5.069	5.002	5.407
ACACB	1.08317	8.58303	17.103	4.4998e-06	0.000823327	5.18873	up	8.038	8.094	7.992	9.135	9.209	9.03
KLHL3	1.08177	5.92886	14.2892	1.2149e-05	0.00104059	4.19397	up	5.311	5.492	5.361	6.412	6.416	6.581
LINC01132	1.08029	4.71679	6.04755	0.00116314	0.00769212	-0.776062	up	4.337	4.179	4.015	5.551	4.915	5.305
FCGR1A	1.08029	8.05194	11.1951	4.614e-05	0.00152716	2.79064	up	7.607	7.305	7.624	8.608	8.559	8.609
HELZ2	1.07801	6.36823	7.9682	0.000283571	0.00356975	0.801981	up	5.584	5.863	6.042	6.876	6.792	7.054
JDP2	1.07592	8.99886	16.0664	6.36175e-06	0.000872893	4.84769	up	8.379	8.44	8.564	9.565	9.466	9.58
LBH	1.07327	7.33884	15.4745	7.82881e-06	0.000901089	4.64024	up	6.833	6.712	6.861	7.775	7.91	7.941
GBE1	1.07295	11.9739	18.0613	3.32524e-06	0.000823327	5.48101	up	11.412	11.463	11.437	12.583	12.411	12.537
CCDC114	1.07136	1.66591	3.1844	0.0206727	0.0533026	-3.98264		1.889	0.751	0.751	1.985	2.383	2.237
SHH	1.06993	3.08418	8.78964	0.000169076	0.00277297	1.37481	up	2.597	2.494	2.557	3.567	3.873	3.418
GTF2IRD2	1.06962	2.86754	2.47228	0.0508848	0.103536	-4.95182		3.198	1.488	2.312	3.135	3.516	3.556
KAT2B	1.06949	7.28982	12.5046	2.52584e-05	0.00128542	3.43221	up	6.747	6.859	6.659	7.848	7.932	7.694
MFGE8	1.06116	7.64333	15.9779	6.559e-06	0.000872893	4.8173	up	7.116	7.089	7.133	8.048	8.235	8.238
MERTK	1.05805	4.57058	3.91898	0.00883884	0.0285965	-3.04621	up	4.022	3.556	4.546	5.374	4.962	4.962
FAAH2	1.05263	2.93381	1.28404	0.249377	0.352931	-6.52749		3.915	0.751	2.557	3.266	4.093	3.021
DAPK1-IT1	1.05205	2.10371	1.59542	0.164898	0.255889	-6.14437		0.751	2.494	1.488	3.567	2.8	1.523
CACFD1	1.04597	2.7875	1.62129	0.159258	0.249286	-6.11098		3.021	0.751	3.021	3.266	3.516	3.15
CCPG1	1.04087	6.75728	5.40076	0.00202726	0.0107873	-1.39972	up	6.197	6.593	5.921	7.489	7.114	7.23
LINC01719	1.03807	2.36258	2.09725	0.0837747	0.15128	-5.47112		2.286	2.494	0.751	2.557	3.254	2.835
SLIT1	1.03717	2.49864	3.7546	0.0106123	0.0327368	-3.24899	up	1.488	2.494	1.958	2.96	2.8	3.292
HBP1	1.03654	8.09293	11.9794	3.19259e-05	0.00135787	3.18417	up	7.537	7.52	7.667	8.73	8.46	8.643
ADAMTSL4	1.03422	6.21511	13.8859	1.42217e-05	0.00109685	4.03187	up	5.706	5.64	5.749	6.665	6.662	6.87
RASSF5	1.0337	6.72928	10.6906	5.92294e-05	0.00167415	2.52151	up	6.095	6.37	6.172	7.172	7.378	7.189
PHGDH	1.03264	10.9632	18.2407	3.14756e-06	0.000823327	5.53347	up	10.497	10.409	10.434	11.396	11.529	11.513
CALHM2	1.03179	6.13225	5.75387	0.0014882	0.00888886	-1.0527	up	5.271	5.938	5.64	6.494	6.71	6.74
ABHD8	1.03122	5.06023	8.39254	0.0002159	0.00309926	1.1045	up	4.616	4.471	4.546	5.33	5.782	5.616
CCDC180	1.03115	2.22689	2.29581	0.0642398	0.123566	-5.19651		1.889	2.494	0.751	2.96	2.8	2.467
CILP2	1.03056	2.865	4.67393	0.00401966	0.0167814	-2.16726	up	2.597	2.494	1.958	3.384	3.093	3.664
KANK2	1.02962	9.18771	20.2739	1.74847e-06	0.000738356	6.08277	up	8.703	8.629	8.686	9.638	9.733	9.737
SMIM14	1.0279	5.03767	10.7476	5.75509e-05	0.00166022	2.55258	up	4.544	4.401	4.626	5.578	5.401	5.676
GPR153	1.02722	4.29312	4.66798	0.00404341	0.0168489	-2.17385	up	4.022	3.401	3.915	4.635	5.15	4.635
ANKRD24	1.02422	2.39065	5.11459	0.00263298	0.0126801	-1.69309	up	2.286	1.862	1.488	2.96	2.914	2.835
EFNA4	1.024	4.67755	3.88814	0.00914446	0.0293173	-3.08395	up	3.808	4.774	3.915	5.184	5.112	5.273
ADPRHL1	1.02175	3.01153	2.16629	0.0763617	0.141391	-5.37585		3.198	1.488	2.816	3.384	3.254	3.93
KL	1.02159	3.41677	2.12401	0.0808163	0.147458	-5.43423		1.889	3.808	3.021	3.831	4.161	3.791
ADRB1	1.02071	5.11432	10.6987	5.89866e-05	0.00167098	2.52595	up	4.682	4.648	4.483	5.68	5.461	5.733
PPP3CB-AS1	1.01966	6.94361	14.4896	1.12523e-05	0.000985533	4.27249	up	6.307	6.5	6.494	7.452	7.506	7.402
CHAC1	1.01809	2.7587	1.51317	0.184132	0.278741	-6.24915		2.597	3.401	0.751	3.266	3.516	3.021
KIF21B	1.01741	8.46161	9.66937	0.000101679	0.00215173	1.93369	up	8.104	8.001	7.754	8.91	8.926	9.075
HINT2	1.01529	3.33393	2.25529	0.0677989	0.128688	-5.25267		1.889	2.898	3.692	3.831	4.03	3.664
PLXNB3	1.01449	2.26502	1.83232	0.119775	0.199173	-5.83222		2.286	2.237	0.751	1.985	2.914	3.418
LINC00426	1.01023	2.53303	2.86727	0.0306067	0.0710706	-4.40871		1.889	2.237	1.958	3.494	3.384	2.237
LYRM9	1.00934	4.80953	7.66372	0.000347548	0.00396808	0.575614	up	4.471	4.337	4.107	5.184	5.522	5.236
AATBC	1.00877	2.91597	2.42434	0.0541932	0.108349	-5.01826		2.816	1.862	2.557	3.135	2.914	4.212
PPIP5K1P1-CATSPER2	1.006	2.53092	4.49753	0.00479669	0.0187638	-2.36497	up	1.889	2.237	1.958	2.557	3.254	3.292
ELFN1	1.00127	1.86761	2.4833	0.0501551	0.102378	-4.93655		1.488	1.862	0.751	1.724	2.914	2.467
DPYSL2	0.996763	10.1358	14.7064	1.03681e-05	0.000984265	4.35599	up	9.701	9.625	9.585	10.541	10.624	10.737
PCDHGB7	0.995878	2.94336	10.7489	5.75116e-05	0.00166022	2.55332	up	2.286	2.494	2.557	3.384	3.384	3.556
CBX7	0.994979	5.79846	9.47943	0.00011307	0.00228328	1.81741	up	5.311	5.492	5.1	6.245	6.317	6.326
WARS	0.994208	10.2976	17.2761	4.25549e-06	0.000823327	5.24307	up	9.792	9.81	9.8	10.742	10.896	10.746
LINC01770	0.991951	3.59745	3.25798	0.0189147	0.0500319	-3.88548		3.348	2.494	3.462	3.745	4.388	4.147
APOBR	0.986314	4.9105	6.04887	0.00116188	0.00769127	-0.774846	up	4.122	4.648	4.483	5.614	5.324	5.273
TLR10	0.985653	4.04317	7.12412	0.000507178	0.00476449	0.153863	up	3.692	3.266	3.692	4.541	4.652	4.415
C1RL	0.984231	6.26851	7.58199	0.000367485	0.00404449	0.513465	up	5.986	5.525	5.818	6.653	6.854	6.775
FAM122C	0.98184	6.70826	13.7088	1.5261e-05	0.00109685	3.95894	up	6.213	6.211	6.228	7.092	7.335	7.171
COL18A1	0.9796	5.63464	5.14583	0.00255764	0.0124529	-1.66053	up	5.311	4.824	5.299	5.895	6.065	6.413
KLHL24	0.978798	8.89866	13.9811	1.36972e-05	0.00109685	4.07063	up	8.479	8.282	8.467	9.378	9.44	9.346
AKAP5	0.977582	5.2242	5.29168	0.00223702	0.0114458	-1.51023	up	4.544	4.704	4.958	6.063	5.487	5.589
PLXNB2	0.975274	9.0886	13.6846	1.54101e-05	0.00109685	3.94886	up	8.62	8.643	8.54	9.453	9.609	9.667
LZTS1	0.974879	6.31457	8.07968	0.000263655	0.00342028	0.882881	up	5.616	6.047	5.818	6.78	6.721	6.905
KIAA1522	0.973248	5.15835	4.53922	0.00459866	0.0182688	-2.31783	up	5.125	4.264	4.626	5.614	5.645	5.676
PNPLA8	0.97173	7.45478	5.27836	0.0022643	0.0115392	-1.52384	up	7.004	6.632	7.27	8.136	7.767	7.919
ZNF345	0.971077	5.3459	3.6635	0.0117652	0.0353925	-3.3631	up	4.27	5.011	5.299	5.841	5.921	5.733
INPP5J	0.969897	5.05026	4.85373	0.00337185	0.0149044	-1.97043	up	4.122	4.704	4.87	5.439	5.616	5.551
ADM	0.968059	4.7026	5.42088	0.00199108	0.0106569	-1.37951	up	4.122	4.264	4.27	4.794	5.461	5.305
VSIR	0.966452	4.32672	8.25894	0.000234944	0.00326067	1.01082	up	3.915	3.808	3.808	5.033	4.801	4.596
EIF3J-DT	0.966339	4.77163	4.83252	0.00344167	0.0150947	-1.99339	up	4.544	3.915	4.407	5.299	5.461	5.004
DIP2C	0.963271	4.67467	4.11028	0.00718183	0.0245992	-2.81536	up	4.616	3.692	4.27	5.16	5.244	5.066
MAP3K12	0.962661	6.91099	6.72785	0.000679835	0.00556768	-0.173933	up	6.27	6.308	6.711	7.248	7.534	7.394
PTPN12	0.962151	3.95513	1.75654	0.132696	0.2158	-5.93349		4.27	2.237	3.915	4.337	4.76	4.212
MIR21	0.960994	8.15715	11.8311	3.41679e-05	0.00137273	3.11196	up	7.67	7.779	7.58	8.758	8.604	8.55
MATN1-AS1	0.960619	3.80697	5.06146	0.00276703	0.0130883	-1.7488	up	3.692	3.266	3.021	4.388	4.388	4.085
CAPS	0.960004	6.08456	8.77793	0.000170275	0.00278545	1.36701	up	5.391	5.733	5.69	6.455	6.597	6.642
CSF1R	0.959555	4.54633	5.74271	0.00150249	0.00893242	-1.06342	up	4.122	3.808	4.27	5.004	4.801	5.273
PSAT1	0.958575	11.95	21.5	1.26044e-06	0.000738356	6.37807	up	11.49	11.42	11.503	12.419	12.443	12.426
FMO5	0.958553	4.90975	4.7179	0.003849	0.0163589	-2.11868	up	4.544	4.015	4.733	5.408	5.551	5.208
FCGR1B	0.956384	7.2925	7.36641	0.000426787	0.00431235	0.346613	up	6.966	6.632	6.844	7.99	7.64	7.682
SEMA6C	0.955806	4.95605	4.47983	0.00488373	0.0190054	-2.38507	up	4.919	4.179	4.337	5.247	5.616	5.439
SERPINE2	0.954162	4.31588	4.2323	0.00630919	0.0225283	-2.671	up	4.2	3.401	3.915	4.635	4.711	5.033
LRTOMT	0.954067	4.33171	5.14041	0.00257053	0.0124964	-1.66617	up	3.808	3.556	4.2	4.596	4.915	4.915
CUEDC1	0.952999	2.74045	5.6427	0.00163778	0.00941685	-1.16022	up	2.597	2.237	1.958	3.266	3.093	3.292
CYTH1	0.9524	9.97286	18.5469	2.86949e-06	0.000814679	5.62141	up	9.464	9.488	9.537	10.473	10.492	10.382
ZNF503-AS2	0.951547	2.58304	2.34959	0.0598156	0.116996	-5.12193		2.597	2.237	1.488	3.745	2.597	2.835
RNF125	0.94964	5.56935	6.57928	0.00076152	0.00595095	-0.301039	up	5.351	5.062	4.87	6.111	5.87	6.152
DNM1P46	0.948975	4.13633	3.14215	0.0217632	0.0552776	-4.03873		4.2	3.093	3.692	4.635	4.331	4.866
SYNE1	0.947108	6.90469	6.12123	0.00109497	0.00740017	-0.708293	up	6.475	6.646	6.172	7.597	7.233	7.304
SLC25A42	0.946886	6.62382	5.46759	0.00190994	0.0103659	-1.3328	up	6.339	5.758	6.354	7.019	7.125	7.148
SNORA59A	0.946844	1.8724	2.55545	0.0456447	0.0955054	-4.83671		1.488	0.751	1.958	2.557	1.827	2.653
GLIPR1	0.946732	6.84809	7.05942	0.000531537	0.00489259	0.101425	up	6.376	6.264	6.484	7.547	7.069	7.348
SYTL1	0.946451	7.15657	13.6956	1.53423e-05	0.00109685	3.95343	up	6.678	6.796	6.577	7.676	7.624	7.589
SH2D3C	0.946213	6.36725	5.14618	0.00255679	0.0124529	-1.66016	up	6.288	5.784	5.611	6.746	6.807	6.967
PLXNC1	0.946019	5.77886	15.1461	8.81324e-06	0.000948493	4.52086	up	5.391	5.262	5.265	6.285	6.298	6.172
ATF3	0.945813	7.40696	12.0509	3.09066e-05	0.00135691	3.21864	up	7.092	6.83	6.88	7.861	7.879	7.9
FAM214A	0.945464	9.27786	10.9458	5.21313e-05	0.00159781	2.65929	up	8.71	8.95	8.755	9.847	9.747	9.658
TCF19	0.942002	7.06591	8.72109	0.00017624	0.00282869	1.329	up	6.612	6.662	6.51	7.634	7.315	7.661
C11orf21	0.94035	2.47365	3.35472	0.01685	0.0460777	-3.7588	up	2.286	2.237	1.488	2.557	3.254	3.021
RWDD2A	0.940327	4.45389	2.57081	0.044742	0.0939861	-4.81548		4.544	4.093	3.315	4.448	5.218	5.106
C16orf86	0.939315	4.14609	2.8407	0.0316508	0.0729253	-4.44488		4.2	3.808	3.021	4.27	4.711	4.866
FZD1	0.938944	4.22756	3.10737	0.0227088	0.0569659	-4.08508		3.808	3.266	4.2	4.841	4.245	5.004
PCED1B-AS1	0.937882	5.15647	10.9764	5.13477e-05	0.00159781	2.67561	up	4.729	4.601	4.733	5.64	5.755	5.481
LMTK3	0.93725	3.2972	1.69107	0.144962	0.23176	-6.01998		3.692	2.237	2.557	2.8	4.161	4.337
TMEM220-AS1	0.936809	3.60163	1.88137	0.11209	0.188827	-5.7661		2.286	4.093	3.021	3.567	4.161	4.483
FAM20C	0.936345	4.3562	2.74628	0.0356862	0.0797809	-4.57394		3.915	3.266	4.483	4.919	4.448	5.106
CALCOCO1	0.934898	7.91402	9.6962	0.000100181	0.00214376	1.94993	up	7.27	7.573	7.496	8.277	8.431	8.437
CD22	0.931689	4.93015	5.48895	0.0018741	0.0102468	-1.31153	up	4.27	4.337	4.786	5.49	5.522	5.175
APOL6	0.928198	9.34255	16.827	4.92439e-06	0.000823327	5.10057	up	8.825	8.894	8.916	9.842	9.731	9.847
EPHA1	0.926912	2.35774	3.52615	0.0137782	0.0397504	-3.53743	up	1.488	2.237	1.958	2.557	3.254	2.653
KCNMB1	0.9254	3.28688	5.03452	0.00283799	0.0133057	-1.7772	up	2.816	2.494	3.162	3.684	3.635	3.93
PCK2	0.923714	10.5052	19.257	2.32848e-06	0.000782858	5.818	up	10.008	10.057	10.065	10.945	11.024	10.932
TNFRSF11A	0.923019	4.16253	2.68337	0.0386824	0.0846729	-4.66031		3.567	3.266	4.27	5.115	4.161	4.596
GPT2	0.919651	9.10413	18.8119	2.6519e-06	0.000803134	5.69595	up	8.707	8.589	8.637	9.549	9.585	9.558
CCDC15	0.919391	6.80635	10.7513	5.74413e-05	0.00166022	2.55464	up	6.475	6.264	6.301	7.26	7.378	7.16
MIR1284	0.918359	2.64578	1.37644	0.220859	0.321037	-6.41793		0.751	2.494	3.315	3.567	2.914	2.835
TMEM130	0.914718	2.19172	1.99487	0.0961588	0.168153	-5.61168		0.751	2.494	1.958	2.312	2.8	2.835
ALG1L9P	0.914657	2.06928	1.86579	0.114476	0.192036	-5.78714		2.597	1.488	0.751	2.96	2.383	2.237
IQCN	0.914141	5.72439	10.019	8.40321e-05	0.00197937	2.14183	up	5.228	5.155	5.42	6.23	6.065	6.249
ZNF467	0.912813	8.40576	13.1315	1.93251e-05	0.00116461	3.71333	up	7.952	7.868	8.029	8.761	8.908	8.918
TPTE2	0.912592	1.83222	2.02023	0.0929261	0.164034	-5.57696		1.889	0.751	1.488	2.96	2.383	1.523
LPAR6	0.911562	8.66974	7.093	0.00051873	0.00482313	0.128691	up	8.149	8.303	8.19	9.375	9.104	8.898
MAST4-AS1	0.909793	3.80141	3.3837	0.0162811	0.0449163	-3.72109	up	3.021	3.556	3.462	4.794	3.96	4.015
MIR3648-2	0.909416	9.49527	4.71439	0.00386232	0.0163882	-2.12255	up	9.469	8.816	8.837	10.08	9.86	9.909
DLEU7	0.908394	4.1376	2.6663	0.0395414	0.0859983	-4.68379		3.021	3.692	4.337	4.752	4.331	4.693
SLC25A45	0.906241	4.83245	3.15775	0.0213534	0.0545949	-4.018		3.808	4.704	4.626	5.004	5.616	5.236
FGF9	0.90523	2.50802	2.4554	0.0520243	0.105218	-4.9752		1.488	1.862	2.816	3.135	2.597	3.15
ZNF703	0.904217	3.05143	2.81639	0.0326402	0.0745728	-4.47804		1.889	3.093	2.816	3.384	3.708	3.418
LOC101927420	0.903794	2.71661	1.73027	0.13749	0.222295	-5.96832		3.348	1.488	1.958	3.684	2.8	3.021
TAPT1-AS1	0.903372	4.45465	10.197	7.64351e-05	0.0018852	2.24498	up	3.915	4.179	3.915	4.841	4.962	4.915
BHLHE40	0.902796	7.318	6.22478	0.00100683	0.00701377	-0.614134	up	7.034	6.602	6.964	7.599	7.939	7.77
KLHL22	0.902659	7.24037	5.16626	0.0025097	0.012287	-1.6393	up	6.942	6.5	6.925	7.411	7.861	7.803
ALDH1L2	0.902006	10.9992	18.6699	2.76596e-06	0.000803134	5.65619	up	10.543	10.568	10.533	11.475	11.385	11.49
LINC01305	0.900356	6.79888	8.61104	0.000188496	0.00291907	1.25471	up	6.413	6.148	6.484	7.33	7.269	7.148
LRRK2	0.900234	6.5387	8.14618	0.000252551	0.0033751	0.93065	up	5.921	6.148	6.197	7.141	6.834	6.991
SLC52A3	0.899388	5.3131	4.85995	0.00335167	0.0148581	-1.9637	up	4.616	4.824	5.15	5.732	5.522	6.034
MFAP4	0.898976	5.52651	4.53926	0.00459849	0.0182688	-2.31778	up	5.228	4.704	5.299	6.125	5.708	6.095
LOC102724596	0.898429	2.61924	1.42371	0.207452	0.305586	-6.36041		2.597	0.751	3.162	2.8	3.384	3.021
CASTOR1	0.897768	3.24042	2.13321	0.0798255	0.146215	-5.42155		3.198	1.862	3.315	4.015	3.635	3.418
GPR137C	0.897359	5.23294	4.88764	0.00326351	0.0146715	-1.93383	up	4.471	4.923	4.958	5.525	5.97	5.551
NIBAN1	0.896317	10.5473	19.7503	2.02273e-06	0.000738356	5.94881	up	10.053	10.147	10.097	10.985	11.011	10.99
BBS2	0.894534	8.02536	13.5942	1.59814e-05	0.00110367	3.91113	up	7.573	7.624	7.538	8.517	8.357	8.544
ADD3	0.89413	8.90891	15.559	7.59671e-06	0.000894477	4.67047	up	8.482	8.462	8.442	9.438	9.268	9.362
LINC01569	0.894063	3.67254	2.84211	0.0315943	0.0728344	-4.44296		3.808	2.707	3.162	3.745	4.331	4.283
MST1P2	0.893767	4.40662	5.18234	0.00247269	0.012162	-1.62263	up	3.808	4.264	3.808	4.962	5.002	4.596
SMAD7	0.891511	6.17847	10.2132	7.57838e-05	0.001883	2.25428	up	5.869	5.64	5.69	6.546	6.746	6.581
MOB3C	0.889206	4.90483	4.53602	0.00461355	0.0182995	-2.32144	up	4.27	4.774	4.337	5.223	5.15	5.676
ZDHHC23	0.887916	4.42795	4.35026	0.00557815	0.0207471	-2.53359	up	3.808	3.808	4.337	4.87	5.15	4.596
PLP2	0.887658	8.43822	13.188	1.88757e-05	0.00116461	3.73791	up	8.06	7.91	8.013	8.816	8.854	8.976
ZNF425	0.887136	4.13022	6.36695	0.000898835	0.00652843	-0.486876	up	3.453	3.692	3.915	4.596	4.711	4.415
LCT	0.887128	4.35603	8.72173	0.000176171	0.00282869	1.32943	up	3.808	3.915	4.015	4.962	4.801	4.635
PRX	0.886903	6.49596	11.1175	4.79137e-05	0.00155762	2.7501	up	5.968	6.118	6.072	6.876	6.863	7.079
TRPC5OS	0.886861	3.78795	4.94285	0.00309552	0.0141367	-1.87459	up	3.453	3.266	3.315	3.831	4.448	4.415
NUDT18	0.886544	5.54589	5.31181	0.00219651	0.0112928	-1.48972	up	5.173	4.774	5.361	6.125	5.833	6.01
H6PD	0.885363	7.78782	6.25355	0.000983819	0.00689861	-0.588199	up	7.344	7.547	7.144	8.007	8.319	8.365
ANKZF1	0.884093	7.77515	18.2573	3.13175e-06	0.000823327	5.53827	up	7.372	7.268	7.36	8.194	8.231	8.227
ZNF880	0.8837	2.47707	2.85666	0.0310192	0.0718657	-4.42315		2.286	1.862	1.958	3.266	3.254	2.237
LRRC29	0.882641	3.02122	3.41604	0.0156714	0.0436394	-3.67915	up	2.286	2.898	2.557	3.494	3.873	3.021
ABCB4	0.882018	4.77284	3.93538	0.00868102	0.0283003	-3.0262	up	4.616	4.179	4.2	5.439	5.429	4.774
SLC44A2	0.880238	7.95119	8.80184	0.000167837	0.00277039	1.38293	up	7.636	7.469	7.427	8.433	8.221	8.52
PLEKHG2	0.879861	8.2104	9.76989	9.61956e-05	0.00211168	1.9943	up	7.804	7.841	7.667	8.505	8.662	8.784
LOC389247	0.879675	2.78704	1.303	0.243268	0.345948	-6.50534		3.198	3.093	0.751	3.135	3.254	3.292
E2F2	0.879257	9.15602	13.6755	1.5466e-05	0.00109685	3.94511	up	8.743	8.766	8.64	9.503	9.628	9.656
FYN	0.879163	9.19583	20.8427	1.49866e-06	0.000738356	6.22286	up	8.752	8.753	8.763	9.598	9.641	9.667
LINC00910	0.878515	4.02557	2.45924	0.0517631	0.104843	-4.96989		3.021	3.401	4.337	4.541	4.161	4.693
CERNA3	0.876202	1.92609	6.46489	0.000832219	0.00623603	-0.40054	up	1.488	1.488	1.488	2.312	2.127	2.653
CXCL8	0.874274	5.65764	2.28449	0.0652139	0.124764	-5.2122		5.706	5.33	4.626	6.576	6.228	5.481
LOC105372582	0.873274	2.66036	2.21401	0.0716392	0.134429	-5.30985		2.286	2.898	1.488	3.384	3.254	2.653
KIF3C	0.869414	7.69432	11.1893	4.62691e-05	0.00152748	2.78764	up	7.246	7.345	7.188	8.007	8.147	8.232
MYO1G	0.866742	9.40615	14.4579	1.13888e-05	0.000989822	4.26015	up	8.974	9.043	8.901	9.806	9.912	9.801
KLHDC8B	0.865968	4.36166	3.21442	0.0199345	0.0519443	-3.94291		3.692	4.401	3.692	4.448	4.76	5.175
SNTA1	0.865713	4.06041	4.76737	0.00366679	0.0157993	-2.06437	up	3.567	3.401	3.915	4.752	4.245	4.483
OAS2	0.86472	5.67811	4.64073	0.00415422	0.0171506	-2.20411	up	5.584	4.923	5.23	6.264	6.151	5.917
FADS2	0.864511	12.6015	14.761	1.01582e-05	0.000984265	4.37681	up	12.209	12.189	12.109	12.949	13.086	13.066
NEURL2	0.863285	3.9647	1.94462	0.102907	0.176546	-5.68026		4.2	2.707	3.692	4.015	4.962	4.212
MOV10	0.861787	8.96108	11.1344	4.7521e-05	0.0015488	2.75895	up	8.636	8.518	8.436	9.31	9.371	9.495
FILIP1L	0.861102	4.12735	2.58499	0.0439251	0.0927276	-4.79589		3.198	3.692	4.2	4.87	4.03	4.774
PLSCR4	0.859907	6.00965	12.9917	2.04926e-05	0.00120422	3.65197	up	5.584	5.64	5.516	6.397	6.545	6.377
EFEMP2	0.859448	4.27527	2.09583	0.0839351	0.151441	-5.47308		3.021	4.179	4.337	4.87	5.033	4.212
F11R	0.859163	9.67987	16.619	5.2757e-06	0.000832724	5.03288	up	9.273	9.276	9.202	10.168	10.054	10.107
TESK2	0.858713	6.48877	7.94688	0.000287577	0.00359888	0.786387	up	6.031	6.092	6.056	6.902	6.721	7.131
PRKCD	0.855396	6.10305	4.95674	0.00305484	0.0140266	-1.85976	up	6.074	5.492	5.461	6.546	6.531	6.516
PCSK4	0.85184	3.87669	5.12013	0.00261943	0.0126669	-1.68731	up	3.198	3.692	3.462	4.203	4.557	4.147
ZNF160	0.851296	9.01417	10.7951	5.61928e-05	0.00165882	2.57837	up	8.581	8.605	8.579	9.589	9.31	9.42
PALLD	0.848756	4.8985	5.03374	0.00284008	0.0133106	-1.77802	up	4.837	4.179	4.407	5.33	5.366	5.273
MXD3	0.848622	5.40733	2.13264	0.0798856	0.146253	-5.42232		5.202	5.64	4.107	6.009	5.616	5.87
IFIT2	0.848542	7.20275	14.1255	1.29445e-05	0.00107389	4.12883	up	6.688	6.87	6.777	7.657	7.606	7.618
UBR5-AS1	0.848082	4.61194	2.50927	0.0484791	0.099866	-4.90059		3.692	4.179	4.693	5.49	5.076	4.541
OLFML2A	0.847936	3.66409	3.03824	0.0247248	0.0605839	-4.17761		3.348	3.556	2.816	4.015	3.708	4.541
LIPH	0.847583	3.50587	1.67241	0.148657	0.235843	-6.04444		2.597	4.093	2.557	4.337	4.161	3.292
BRIP1	0.846169	11.2819	14.93	9.54032e-06	0.00098296	4.44058	up	10.797	10.939	10.841	11.731	11.653	11.731
WIPI1	0.845223	5.23133	8.67106	0.000181693	0.00286498	1.29534	up	4.682	5.011	4.733	5.614	5.708	5.64
KIAA1107	0.844144	6.16788	7.60726	0.000361184	0.00402107	0.53274	up	5.616	5.911	5.711	6.455	6.56	6.755
ASF1B	0.842324	10.1233	17.2451	4.29806e-06	0.000823327	5.2334	up	9.723	9.744	9.639	10.514	10.561	10.559
LASP1	0.841888	10.819	17.2563	4.28255e-06	0.000823327	5.23691	up	10.438	10.389	10.366	11.19	11.242	11.288
AGAP12P	0.841604	3.15961	1.55973	0.172994	0.265774	-6.1901		1.488	3.266	3.462	3.567	3.384	3.791
SOCS3	0.837378	5.85785	11.6433	3.72777e-05	0.00142612	3.01907	up	5.551	5.439	5.328	6.23	6.26	6.339
SPAG8	0.836747	2.83889	3.26798	0.0186886	0.0495168	-3.87232	up	2.597	2.707	1.958	3.567	2.914	3.292
LINC01088	0.836446	8.13142	11.9917	3.17478e-05	0.00135787	3.19011	up	7.597	7.805	7.737	8.583	8.486	8.58
ZFYVE1	0.834502	8.44966	15.4045	8.02719e-06	0.000910139	4.61508	up	8.043	8.1	7.954	8.843	8.894	8.863
SLC35E2A	0.833744	8.19957	11.228	4.54096e-05	0.00151081	2.80778	up	7.837	7.715	7.797	8.747	8.533	8.569
LINC01909	0.833735	2.3992	2.26932	0.0665442	0.126711	-5.23324		2.597	1.862	1.488	3.384	2.597	2.467
ZNF446	0.833383	4.91503	6.32725	0.000927583	0.00664981	-0.522181	up	4.471	4.541	4.483	5.33	5.076	5.589
FCGR1CP	0.833226	6.90355	17.7736	3.63533e-06	0.000823327	5.39543	up	6.455	6.532	6.474	7.33	7.351	7.279
MAML2	0.833026	3.20731	2.05619	0.0885317	0.157884	-5.52761		3.348	1.862	3.162	3.745	3.708	3.418
SNN	0.832558	4.5076	2.74711	0.0356483	0.0797471	-4.5728		4.022	3.915	4.337	5.578	4.711	4.483
SNX33	0.831806	6.71493	5.76845	0.00146978	0.00882007	-1.03871	up	6.583	6.118	6.197	6.969	7.223	7.2
CSRNP1	0.830457	7.27066	7.89314	0.00029797	0.00369189	0.746915	up	6.712	6.974	6.88	7.855	7.64	7.563
MTMR9LP	0.830327	3.34066	2.64727	0.0405235	0.0873472	-4.70999		3.198	3.266	2.312	3.384	4.093	3.791
TIMP2	0.829723	10.3399	20.5659	1.61458e-06	0.000738356	6.15538	up	9.909	9.946	9.919	10.738	10.768	10.759
MYOZ1	0.829167	3.64473	2.9047	0.0291989	0.0687641	-4.35786		2.597	3.401	3.692	4.203	3.96	4.015
C3orf86	0.828975	4.52881	3.06008	0.0240675	0.0594635	-4.14832		4.544	3.692	4.107	4.87	5.324	4.635
RCSD1	0.828541	9.20958	13.2411	1.84642e-05	0.00115073	3.76091	up	8.763	8.874	8.749	9.576	9.709	9.586
TBC1D29P	0.828019	5.81584	6.97116	0.000566987	0.00507981	0.0292222	up	5.645	5.33	5.23	6.322	6.196	6.172
OTULINL	0.827846	6.57946	5.24351	0.00233751	0.0117575	-1.55955	up	6.197	5.863	6.437	7.085	7.046	6.85
KLHL33	0.825853	2.15054	2.30944	0.0630866	0.121843	-5.17761		1.488	2.237	1.488	3.135	2.597	1.958
NFE2	0.825734	5.25349	5.41107	0.00200863	0.0107152	-1.38936	up	5.125	4.704	4.693	5.578	5.87	5.551
GPR150	0.824839	1.54265	1.87554	0.112977	0.19002	-5.77398		1.889	0.751	0.751	1.724	1.488	2.653
TNFRSF10D	0.824289	6.47802	6.49489	0.000812965	0.00618468	-0.374302	up	6.05	5.863	6.285	7.029	6.772	6.87
C3orf67	0.823604	4.00655	4.17455	0.00670626	0.0234866	-2.73904	up	3.808	3.401	3.575	4.388	4.093	4.774
TRIM2	0.822904	2.57105	1.25245	0.259861	0.364313	-6.564		3.021	2.707	0.751	3.567	2.914	2.467
MIR5194	0.822662	1.8778	1.31886	0.238261	0.340621	-6.48667		0.751	2.898	0.751	2.312	2.597	1.958
TBC1D8-AS1	0.821469	3.44637	6.26661	0.00097357	0.00685308	-0.576453	up	3.198	3.093	2.816	3.684	3.873	4.015
ZNF93	0.819785	8.48226	13.4446	1.69823e-05	0.00111667	3.84804	up	8.092	8.067	8.058	8.947	8.782	8.947
LOC105369147	0.818476	3.67052	2.53183	0.0470716	0.0977174	-4.86937		3.915	2.707	3.162	4.203	4.245	3.791
CD274	0.818109	2.5624	5.50419	0.001849	0.010149	-1.2964	up	2.286	1.862	2.312	2.8	3.093	3.021
TMEM107	0.817858	6.55722	5.89683	0.00131843	0.0082854	-0.916718	up	6.009	6.24	6.197	7.213	6.962	6.724
C19orf38	0.817746	5.43077	4.91126	0.0031904	0.0144592	-1.90843	up	5.006	4.866	5.193	6.063	5.944	5.512
CREB3L4	0.817579	7.63692	7.05393	0.000533665	0.00489314	0.0969573	up	7.287	7.024	7.373	8.002	8.194	7.941
LINC01521	0.817571	5.49712	5.0717	0.00274059	0.0130127	-1.73803	up	5.391	4.774	5.1	5.808	5.921	5.989
PGM1	0.815607	10.034	12.7072	2.31337e-05	0.00123703	3.52475	up	9.653	9.529	9.697	10.415	10.4	10.51
MYO1F	0.815551	10.3504	10.3693	6.98352e-05	0.00181714	2.34309	up	9.979	9.984	9.864	10.629	10.875	10.771
TIAM1	0.814878	1.52872	2.47359	0.0507973	0.103424	-4.95		0.751	1.862	0.751	1.724	2.127	1.958
TNFAIP8	0.813602	7.45641	5.61057	0.00168418	0.00959728	-1.19158	up	6.861	7.055	7.233	8.054	7.624	7.912
CCR1	0.813011	3.28266	1.9842	0.0975532	0.169718	-5.62627		2.816	2.237	3.575	3.266	4.245	3.556
FAM111A	0.812836	10.5695	14.4872	1.12624e-05	0.000985533	4.27157	up	10.106	10.167	10.216	10.991	10.906	11.03
GCSAM	0.811867	6.07005	5.03807	0.00282854	0.0132895	-1.77345	up	5.812	5.33	5.85	6.354	6.627	6.446
SLC9A3-AS1	0.811488	6.65091	12.3456	2.70879e-05	0.00131587	3.35836	up	6.153	6.339	6.243	6.991	7.1	7.079
PEAR1	0.80995	3.46431	2.19223	0.0737552	0.137642	-5.33998		2.597	3.266	3.315	3.266	3.8	4.541
ZMAT1	0.809589	8.50498	9.77651	9.58471e-05	0.00210765	1.99827	up	8.032	8.235	8.034	9.02	8.854	8.856
ITGA3	0.808284	4.37133	5.71938	0.00153286	0.0090788	-1.08589	up	3.915	4.179	3.808	4.87	4.915	4.541
ZNF833P	0.807727	6.80543	17.2753	4.25656e-06	0.000823327	5.24283	up	6.413	6.393	6.399	7.148	7.233	7.246
SLC25A29	0.806588	8.30752	12.5111	2.51869e-05	0.00128542	3.4352	up	7.918	7.981	7.813	8.699	8.653	8.78
PAPLN	0.805099	5.98666	5.63752	0.00164517	0.0094418	-1.16527	up	5.706	5.586	5.461	6.611	6.111	6.446
KIAA1656	0.804863	3.54548	1.54923	0.175448	0.268897	-6.20348		3.915	3.556	1.958	4.203	3.8	3.84
TRAF1	0.804829	4.27366	2.38866	0.0568036	0.112237	-5.06773		3.198	4.401	4.015	4.635	4.388	5.004
ANK2	0.804746	8.3283	14.6252	1.06892e-05	0.000985533	4.32491	up	7.932	8.001	7.844	8.719	8.752	8.721
CAMK2B	0.802781	3.17164	2.71701	0.0370479	0.0821103	-4.61409		2.597	2.898	2.816	4.015	2.914	3.791
LOC101928053	0.802113	2.61314	2.92712	0.02839	0.0672807	-4.32748		2.816	1.862	1.958	2.8	3.093	3.15
KLF10	0.800223	7.69516	13.4819	1.67258e-05	0.00111667	3.86386	up	7.336	7.279	7.27	8.194	8.038	8.054
LOC339192	0.800184	4.3814	2.79227	0.0336549	0.0762804	-4.51098		4.337	3.692	3.915	5.184	4.245	4.915
PIK3R6	0.799803	5.40203	3.72669	0.0109515	0.0335853	-3.28382	up	4.781	5.439	4.786	5.755	5.616	6.034
PODNL1	0.799608	4.23475	5.1744	0.00249087	0.012228	-1.63085	up	4.122	3.808	3.575	4.635	4.494	4.774
ZC3H6	0.798559	6.34169	12.3256	2.73286e-05	0.00132254	3.34901	up	5.895	5.986	5.946	6.835	6.746	6.642
SLC12A7	0.797617	3.64873	3.0434	0.024568	0.0602805	-4.1707		3.021	3.266	3.462	3.745	4.607	3.791
SLC16A5	0.797251	5.759	6.5109	0.000802905	0.00612778	-0.360344	up	5.517	5.371	5.193	5.998	6.346	6.13
MST1	0.796919	5.25476	3.39921	0.0159854	0.0442822	-3.70096	up	4.398	5.33	4.841	5.551	5.733	5.676
HPSE	0.796636	9.19165	11.3267	4.33027e-05	0.00147946	2.85875	up	8.853	8.681	8.846	9.639	9.507	9.623
PQLC2	0.796475	6.04646	7.80961	0.000315004	0.00376825	0.685075	up	5.645	5.551	5.749	6.305	6.399	6.63
LINC00893	0.795089	3.41209	1.80779	0.123814	0.204155	-5.86512		2.816	3.915	2.312	3.384	3.96	4.085
DUSP27	0.795044	7.51637	9.01876	0.000147479	0.00259173	1.52549	up	7.143	7.069	7.144	7.965	7.737	8.039
ITGAM	0.793384	4.9723	4.71448	0.00386198	0.0163882	-2.12246	up	4.919	4.471	4.337	5.525	5.244	5.339
TM4SF19-AS1	0.792472	3.48211	5.59494	0.0017073	0.00966431	-1.20689	up	3.198	2.898	3.162	3.915	3.635	4.085
PDK2	0.792438	8.27905	6.2951	0.000951647	0.00675833	-0.550906	up	8.096	7.632	7.921	8.684	8.748	8.594
PRAM1	0.790509	6.57374	5.6188	0.00167216	0.00955008	-1.18354	up	6.307	5.968	6.26	6.864	6.834	7.209
RNF122	0.789273	6.69606	6.18122	0.00104288	0.00714029	-0.653597	up	6.441	6.047	6.416	6.955	7.146	7.171
SYT11	0.788908	4.92786	2.43864	0.0531827	0.106968	-4.99843		5.202	3.915	4.483	5.16	5.401	5.407
SLA	0.787475	5.19079	2.5418	0.0464634	0.0967062	-4.85558		4.337	4.824	5.23	6.063	5.179	5.512
RAB37	0.786988	9.00677	15.6756	7.28971e-06	0.000894477	4.71182	up	8.651	8.546	8.642	9.394	9.435	9.372
CENPU	0.786697	9.66257	12.7332	2.28763e-05	0.0012332	3.53652	up	9.19	9.315	9.303	10.11	9.975	10.083
BHLHE41	0.784707	2.48926	1.44786	0.200897	0.2989	-6.33067		1.488	1.488	3.315	2.557	3.254	2.835
PCYOX1L	0.784389	8.74333	17.2989	4.22441e-06	0.000823327	5.2502	up	8.334	8.397	8.322	9.13	9.111	9.166
KDM4B	0.782588	9.81197	15.0721	9.05451e-06	0.000956037	4.49354	up	9.356	9.474	9.432	10.163	10.205	10.242
ACBD4	0.782111	6.5346	7.92311	0.00029212	0.00363401	0.768962	up	6.031	6.172	6.228	6.78	7.092	6.905
POGLUT3	0.781909	11.2045	17.3087	4.2112e-06	0.000823327	5.25324	up	10.827	10.825	10.788	11.639	11.552	11.596
SLCO4C1	0.781406	4.96567	5.59394	0.0017088	0.00966431	-1.20788	up	4.398	4.541	4.786	5.578	5.218	5.273
RNU1-1	0.779906	7.16716	7.18746	0.000484578	0.00464788	0.204801	up	6.923	6.576	6.833	7.597	7.438	7.636
KCTD11	0.779045	4.47324	5.21116	0.00240791	0.0119842	-1.59284	up	3.808	4.337	4.107	4.962	4.711	4.915
RINL	0.778948	5.84386	7.29806	0.00044786	0.00445281	0.29281	up	5.584	5.292	5.487	6.081	6.26	6.359
VMAC	0.777646	5.53608	7.49524	0.000390118	0.00415928	0.446836	up	4.962	5.33	5.15	5.872	5.893	6.01
KLF7	0.777249	6.56489	10.2765	7.33027e-05	0.00186069	2.29046	up	6.27	6.148	6.111	6.835	7.034	6.991
FSD2	0.776141	3.76468	4.17855	0.00667789	0.0234169	-2.73432	up	3.567	3.401	3.162	4.337	4.331	3.791
RIMS3	0.77332	6.69074	5.19709	0.0024393	0.012089	-1.60737	up	6.235	6.071	6.606	7.119	7.16	6.953
ZNF630	0.772912	5.74709	6.8668	0.000612499	0.00528022	-0.057167	up	5.391	5.33	5.361	6.339	5.91	6.152
ZNF354A	0.772739	4.18044	3.01785	0.0253566	0.0616825	-4.20502		3.453	3.915	4.015	4.693	4.093	4.915
LOC101927391	0.771587	2.41445	2.37003	0.058219	0.114379	-5.09357		2.286	1.488	2.312	2.312	3.254	2.835
FN3K	0.771385	5.07075	2.58245	0.0440706	0.0929579	-4.79941		4.781	4.648	4.626	5.551	6.007	4.812
ADAM20	0.771236	2.97749	1.55096	0.175042	0.268306	-6.20128		3.021	3.266	1.488	3.684	3.384	3.021
LOC374443	0.769734	4.11569	5.06671	0.00275345	0.01305	-1.74328	up	3.692	3.692	3.808	4.489	4.801	4.212
CFL1P1	0.768558	3.79357	1.72774	0.13796	0.222857	-5.97166		4.27	3.401	2.557	4.448	4.245	3.84
BTN2A2	0.768214	6.85139	5.83129	0.00139333	0.00855001	-0.978743	up	6.235	6.56	6.606	7.102	7.416	7.189
DNASE2	0.76618	9.15143	6.5354	0.000787784	0.00606674	-0.339036	up	8.755	8.58	8.97	9.427	9.66	9.517
LDHD	0.765222	3.99824	5.67456	0.00159321	0.00931449	-1.12924	up	3.692	3.692	3.462	4.388	4.607	4.147
NMRK1	0.763058	4.21127	1.6324	0.156895	0.246433	-6.09659		2.816	4.337	4.337	5.033	4.331	4.415
PMM1	0.762535	6.5396	7.81532	0.000313803	0.00376825	0.689324	up	6.254	6.092	6.13	6.766	7.092	6.905
KIAA0355	0.761581	4.17618	6.09968	0.00111443	0.00748836	-0.728053	up	4.022	3.556	3.808	4.541	4.494	4.635
ACSS2	0.759104	8.0044	7.84221	0.000308224	0.00375534	0.709283	up	7.832	7.495	7.548	8.357	8.399	8.396
LINC00856	0.758147	2.22324	2.49856	0.0491629	0.100917	-4.91542		1.488	1.488	2.557	2.557	2.597	2.653
CA13	0.75761	3.48654	2.02257	0.0926338	0.163669	-5.57376		3.021	2.494	3.808	4.085	4.093	3.418
ABCC6	0.756803	2.32574	1.2081	0.275239	0.380734	-6.6144		2.597	2.494	0.751	3.135	1.827	3.15
ABCB10	0.756662	8.52664	7.74372	0.000329243	0.00386264	0.635867	up	8.22	8.116	8.11	8.926	8.721	9.067
LINC00689	0.756343	2.79389	1.65879	0.151414	0.239266	-6.06225		2.597	1.488	3.162	3.567	2.8	3.15
P2RX4	0.755923	8.61728	13.6515	1.56163e-05	0.00109685	3.93509	up	8.235	8.303	8.18	8.992	9.051	8.943
TRIM38	0.755094	8.71446	13.2094	1.87085e-05	0.00116029	3.74719	up	8.281	8.407	8.322	9.135	9.116	9.026
MXD4	0.753547	8.96594	12.8416	2.1839e-05	0.00121643	3.58526	up	8.67	8.589	8.508	9.302	9.341	9.386
MTHFD2	0.753259	12.033	16.8525	4.88337e-06	0.000823327	5.10876	up	11.661	11.63	11.679	12.447	12.369	12.414
TRIM45	0.753069	6.62528	8.26109	0.000234622	0.00326067	1.01234	up	6.27	6.264	6.213	6.981	6.846	7.178
FAM162A	0.752398	9.62642	14.1819	1.2664e-05	0.00105749	4.15135	up	9.295	9.179	9.277	9.955	10.035	10.017
MIR6859-1	0.752139	2.64002	3.92641	0.00876696	0.0284995	-3.03714	up	2.597	2.237	1.958	2.96	3.254	2.835
KIF24	0.751791	9.11629	16.4718	5.54218e-06	0.000845848	4.98431	up	8.743	8.749	8.73	9.453	9.476	9.548
RRAS	0.751654	5.40219	4.75436	0.00371376	0.0159111	-2.07863	up	5.006	4.923	5.15	5.439	5.944	5.951
TTC30B	0.751413	5.93265	6.46804	0.000830168	0.00623603	-0.397774	up	5.517	5.405	5.749	6.455	6.172	6.298
PECR	0.750349	2.02366	1.24729	0.261612	0.365764	-6.56992		1.488	2.707	0.751	1.985	3.254	1.958
ARHGEF40	0.750131	6.62187	10.145	7.85696e-05	0.00191932	2.21502	up	6.322	6.308	6.111	6.947	6.991	7.054
ARIH2OS	0.749979	3.1261	2.00495	0.09486	0.166486	-5.59789		2.597	2.494	3.162	4.147	2.8	3.556
FADS1	0.749851	11.4781	14.5121	1.11564e-05	0.000985533	4.28123	up	11.158	11.038	11.113	11.813	11.861	11.885
PRAF2	0.749281	3.67786	2.68096	0.0388026	0.0848728	-4.66363		3.692	3.401	2.816	3.684	4.388	4.085
IDNK	0.748834	5.08903	6.70619	0.000691085	0.00561303	-0.192314	up	4.837	4.824	4.483	5.439	5.401	5.551
TCAF1	0.748701	8.49494	9.50288	0.000111586	0.00226962	1.83189	up	8.207	8.169	7.986	8.958	8.837	8.813
IQGAP3	0.747032	8.43381	9.06313	0.000143678	0.00254949	1.55423	up	7.918	8.174	8.089	8.743	8.791	8.888
NICN1	0.746189	2.39813	0.885297	0.412166	0.52168	-6.94494		0.751	1.862	3.462	2.557	1.827	3.93
LIMK2	0.745851	8.40229	12.5516	2.47465e-05	0.00128521	3.4538	up	7.926	8.059	8.103	8.775	8.767	8.784
PABPC1L	0.745679	9.13816	10.5158	6.47449e-05	0.00174511	2.42515	up	8.752	8.874	8.67	9.445	9.577	9.511
ARC	0.745417	6.86178	12.663	2.35782e-05	0.00124477	3.50473	up	6.493	6.576	6.399	7.26	7.213	7.23
UBTD1	0.745075	2.55515	1.45989	0.197705	0.295149	-6.31578		3.198	1.862	1.488	2.8	3.516	2.467
HIST2H2BC	0.744461	5.50607	2.95634	0.0273715	0.0653154	-4.28793		4.729	5.062	5.611	6.145	5.645	5.845
LOC100129484	0.743809	2.81402	1.25095	0.260368	0.364802	-6.56572		1.889	1.862	3.575	3.384	2.383	3.791
DENND6B	0.742986	4.69356	2.88991	0.0297465	0.0695792	-4.37793		4.872	4.179	3.915	4.87	5.15	5.175
RPS10P7	0.742937	4.7444	2.82419	0.0323191	0.074051	-4.46739		4.919	4.093	4.107	5.115	5.366	4.866
SLC12A6	0.742909	9.84491	11.7621	3.52736e-05	0.00139091	3.07803	up	9.535	9.529	9.356	10.226	10.197	10.225
EPHB3	0.741404	6.0744	5.79921	0.00143177	0.00869419	-1.0093	up	5.921	5.551	5.64	6.422	6.298	6.615
UBE2H	0.741053	9.55273	10.2555	7.41166e-05	0.00186507	2.27847	up	9.126	9.259	9.161	9.828	9.905	10.036
EIF2AK3-DT	0.739889	2.81536	1.81607	0.122436	0.202569	-5.85403		2.286	2.494	2.557	3.684	3.635	2.237
LPP	0.739748	9.77839	9.412	0.000117468	0.0023199	1.77557	up	9.362	9.564	9.299	10.124	10.146	10.175
CERK	0.738599	8.70498	8.79273	0.000168761	0.00277297	1.37687	up	8.43	8.184	8.393	8.997	9.076	9.15
CCDC102A	0.737318	4.1752	3.24347	0.0192477	0.0506297	-3.90458		3.348	4.264	3.808	4.596	4.494	4.541
PRIMPOL	0.736794	7.38866	11.9874	3.18095e-05	0.00135787	3.18805	up	7.046	6.916	7.1	7.731	7.785	7.756
ANKRA2	0.735653	6.97153	7.35954	0.000428853	0.00431759	0.341223	up	6.399	6.646	6.766	7.305	7.351	7.362
RASGEF1B	0.735455	5.28615	3.60477	0.0125827	0.0372157	-3.43732	up	4.544	5.062	5.15	5.78	5.366	5.816
NLRC4	0.735366	4.59299	2.08458	0.0852135	0.153293	-5.48857		4.729	3.401	4.546	4.962	4.915	5.004
SNORA84	0.73405	2.39494	2.96381	0.0271179	0.0648192	-4.27785		1.889	2.237	1.958	3.135	2.914	2.237
LYSMD1	0.733722	4.54281	2.46631	0.0512849	0.104135	-4.96009		4.729	3.692	4.107	5.033	4.557	5.139
HECA	0.732984	8.87883	9.59384	0.000106041	0.00221368	1.88773	up	8.489	8.424	8.623	9.346	9.173	9.217
HMGCL	0.732052	6.99756	4.22131	0.00638261	0.022765	-2.68391	up	6.735	6.308	6.852	7.223	7.278	7.589
PTPRC	0.732031	10.8487	13.0302	2.01629e-05	0.0011926	3.66895	up	10.507	10.427	10.514	11.294	11.169	11.181
WDR31	0.731679	5.29709	3.09079	0.0231751	0.057784	-4.10722		5.351	4.601	4.841	5.895	5.755	5.339
PPP1R3E	0.731447	7.6849	10.225	7.53157e-05	0.00187918	2.26102	up	7.258	7.448	7.252	8.035	8.111	8.006
CPEB1-AS1	0.730596	2.61566	1.76681	0.130867	0.213391	-5.91984		1.488	2.707	2.557	2.96	3.516	2.467
TMSB15A	0.730083	6.7591	9.67543	0.000101339	0.00215067	1.93736	up	6.475	6.308	6.399	7.233	7.114	7.025
LGALS8	0.730034	7.13105	5.99267	0.0012171	0.00788029	-0.82696	up	6.533	6.84	6.925	7.539	7.587	7.362
ZNF469	0.729851	6.54008	5.67239	0.0015962	0.00931449	-1.13135	up	6.235	6.047	6.243	6.653	6.971	7.091
LPIN3	0.729221	6.98449	9.75237	9.7126e-05	0.00212117	1.98379	up	6.612	6.696	6.551	7.223	7.422	7.402
TMC7	0.729133	3.34921	2.07912	0.0858421	0.154142	-5.49609		2.286	3.093	3.575	4.015	3.708	3.418
TP53INP2	0.72912	5.96636	4.77938	0.00362405	0.0156369	-2.05124	up	5.616	5.371	5.818	6.366	6.111	6.516
PTGER1	0.728808	3.11743	1.91861	0.106588	0.181496	-5.71563		3.453	2.494	2.312	3.266	4.03	3.15
VSIG10	0.728797	8.88679	13.7598	1.49528e-05	0.00109685	3.98005	up	8.47	8.539	8.558	9.27	9.299	9.185
GFPT2	0.728657	3.78014	3.91736	0.00885465	0.0286397	-3.0482	up	3.692	3.093	3.462	4.388	3.96	4.085
ZNF610	0.728566	3.87863	9.4948	0.000112095	0.0022715	1.8269	up	3.567	3.401	3.575	4.147	4.245	4.337
NFIL3	0.728388	6.45264	10.7053	5.87886e-05	0.00166907	2.52958	up	6.153	6.071	6.042	6.928	6.734	6.789
ADAMTS13	0.72834	4.88582	3.72925	0.0109199	0.0335044	-3.28062	up	4.398	4.541	4.626	4.962	5.112	5.676
CDK3	0.727135	4.07597	4.88335	0.00327699	0.0147056	-1.93845	up	3.567	3.556	4.015	4.541	4.494	4.283
C10orf91	0.726786	3.11288	2.15502	0.0775244	0.142939	-5.39143		3.198	2.494	2.557	2.96	3.384	4.085
FLJ20021	0.726453	3.31462	2.90581	0.0291583	0.0686819	-4.35635		3.198	2.494	3.162	3.384	3.635	4.015
ZSWIM8	0.726002	9.34312	12.9049	2.12585e-05	0.0012071	3.61352	up	8.961	9.016	8.963	9.758	9.616	9.744
LIPN	0.725624	5.31061	3.32666	0.0174218	0.047217	-3.79541	up	5.046	4.648	5.15	6.063	5.584	5.374
SV2A	0.725213	10.2413	17.0744	4.54181e-06	0.000823327	5.17966	up	9.875	9.853	9.908	10.576	10.616	10.619
ARHGEF3	0.72453	10.3053	11.2838	4.42042e-05	0.00149011	2.83665	up	9.902	9.891	10.036	10.718	10.59	10.695
E2F7	0.723908	9.55555	12.063	3.07378e-05	0.00135691	3.22445	up	9.121	9.281	9.178	9.936	9.862	9.955
FANCG	0.72378	9.87015	13.6402	1.56874e-05	0.00109685	3.93038	up	9.504	9.496	9.525	10.179	10.316	10.201
FGFR3	0.723614	5.47208	8.17717	0.000247563	0.00334695	0.952787	up	5.046	5.184	5.1	5.961	5.671	5.87
CARD11	0.723563	2.17401	1.04485	0.338817	0.448758	-6.79017		3.198	0.751	1.488	3.266	2.383	1.958
KCTD7	0.723413	7.56309	4.4676	0.00494485	0.0191369	-2.39897	up	6.978	7.448	7.178	7.868	7.737	8.169
SNX10	0.723264	7.3006	5.41104	0.00200868	0.0107152	-1.38939	up	7.084	6.796	6.937	7.775	7.409	7.803
OPTN	0.722959	5.57977	3.95096	0.00853402	0.0279797	-3.00723	up	5.427	4.866	5.361	6.081	5.708	6.034
IGFBP2	0.722819	9.82791	6.78801	0.000649676	0.00542279	-0.123126	up	9.618	9.306	9.476	10.038	10.263	10.267
DNASE1	0.722264	7.31504	5.31365	0.00219284	0.011283	-1.48784	up	6.978	7.148	6.735	7.615	7.545	7.868
ING4	0.721524	6.8858	9.94321	8.75315e-05	0.00203328	2.09735	up	6.455	6.479	6.641	7.178	7.233	7.328
PSD4	0.720954	8.68921	11.5728	3.85297e-05	0.00143934	2.98378	up	8.403	8.261	8.322	8.992	9.028	9.129
ID3	0.720947	8.3034	8.29147	0.000230132	0.00322741	1.03377	up	7.855	7.926	8.048	8.52	8.762	8.709
BTG1	0.719314	8.80727	13.2846	1.81351e-05	0.00114135	3.77966	up	8.52	8.424	8.398	9.218	9.135	9.148
ZNF337-AS1	0.719099	6.59229	6.68278	0.000703493	0.00566698	-0.212245	up	6.413	6.264	6.021	6.917	7.021	6.918
PGPEP1	0.719043	8.9286	12.3863	2.66056e-05	0.0013124	3.37735	up	8.571	8.633	8.504	9.358	9.241	9.266
COL15A1	0.71757	2.62489	1.86866	0.114032	0.191472	-5.78326		2.816	2.494	1.488	3.384	2.914	2.653
RTL5	0.715062	5.55144	4.21854	0.0064013	0.0227854	-2.68717	up	5.202	5.371	5.008	5.732	6.24	5.755
DGCR6	0.714704	3.27689	2.18567	0.0744054	0.138552	-5.34905		2.286	2.898	3.575	3.831	3.516	3.556
LINC02207	0.714478	4.6597	3.46843	0.0147367	0.0417557	-3.61151	up	4.2	4.015	4.693	5.115	4.76	5.175
AKNA	0.713986	9.47123	11.8907	3.32446e-05	0.00135787	3.14112	up	9.071	9.183	9.089	9.75	9.84	9.895
PIGV	0.713424	7.01141	8.84227	0.000163806	0.00274452	1.40975	up	6.571	6.593	6.801	7.428	7.387	7.29
NOXRED1	0.712937	3.57577	3.10623	0.0227405	0.0570006	-4.0866		2.816	3.266	3.575	4.015	3.635	4.147
IQSEC2	0.712301	4.24911	3.00693	0.025702	0.0622855	-4.2197		3.808	4.179	3.692	4.693	4.161	4.962
DLGAP4-AS1	0.711871	3.96088	5.39402	0.00203955	0.0108211	-1.4065	up	3.808	3.692	3.315	4.337	4.331	4.283
ARAP1	0.711633	10.4845	13.9538	1.38454e-05	0.00109685	4.05953	up	10.127	10.162	10.097	10.771	10.88	10.871
CCDC122	0.71057	4.20859	4.01295	0.0079764	0.0265935	-2.93212	up	3.453	4.093	4.015	4.489	4.607	4.596
NLRP3	0.708558	6.08196	3.12866	0.0221246	0.0559621	-4.05669		6.235	5.586	5.361	6.512	6.383	6.413
ANKRD9	0.708291	6.30859	3.90548	0.00897118	0.0288923	-3.06271	up	6.175	5.616	6.072	6.638	6.884	6.466
SPACA6	0.708226	4.86345	5.47689	0.00189423	0.0103206	-1.32353	up	4.398	4.648	4.483	5.471	5.076	5.106
OSER1-DT	0.708224	3.5073	1.27867	0.251132	0.3548	-6.53373		1.889	3.556	4.015	4.085	3.708	3.791
CEP57	0.707371	10.5881	10.7595	5.72068e-05	0.00166022	2.55906	up	10.176	10.294	10.233	11.044	10.917	10.864
TGFBR3	0.707307	4.40487	2.70616	0.0375664	0.0829855	-4.62898		3.915	3.692	4.546	4.794	4.448	5.033
DNAL4	0.707039	5.84288	3.47711	0.0145879	0.0414168	-3.60034	up	5.427	5.292	5.749	5.872	6.545	6.172
IFIT5	0.706999	3.24834	1.51284	0.184213	0.278819	-6.24957		2.286	2.707	3.692	3.745	2.914	4.147
RMI2	0.705811	6.08696	5.30717	0.00220577	0.0113176	-1.49444	up	5.843	5.439	5.921	6.397	6.476	6.446
FRRS1	0.705746	6.51735	5.92558	0.00128704	0.00813617	-0.88967	up	6.13	6.393	5.971	6.886	6.772	6.953
AARS	0.703303	11.745	14.9514	9.4651e-06	0.00098296	4.44861	up	11.4	11.379	11.401	12.041	12.149	12.101
TMPO-AS1	0.702084	8.75955	9.84029	9.25608e-05	0.00208564	2.03638	up	8.456	8.407	8.363	8.995	9.113	9.224
INSR	0.700036	10.2142	12.8495	2.17653e-05	0.00121643	3.58881	up	9.849	9.865	9.88	10.624	10.477	10.592
NPIPB2	0.699356	3.14906	1.90397	0.108717	0.184238	-5.73549		2.286	3.556	2.557	3.831	3.516	3.15
MAP3K14-AS1	0.698047	5.1433	4.04121	0.00773587	0.0259678	-2.89807	up	4.682	4.601	5.1	5.439	5.733	5.305
LOC100287015	0.697199	3.37029	2.11031	0.0823177	0.149352	-5.45313		2.816	3.692	2.557	4.085	3.516	3.556
KCNIP2	0.695808	4.44315	3.53571	0.0136263	0.0394313	-3.52521	up	3.915	4.264	4.107	4.919	4.388	5.066
E2F8	0.695689	9.06401	11.3807	4.2199e-05	0.00147314	2.88643	up	8.735	8.62	8.794	9.41	9.371	9.454
RAB11FIP4	0.695109	6.92017	6.86255	0.000614437	0.00528541	-0.0607027	up	6.712	6.412	6.595	7.386	7.269	7.148
PNRC1	0.693918	10.0317	9.71439	9.91793e-05	0.00214168	1.96092	up	9.779	9.569	9.707	10.438	10.313	10.385
GVQW2	0.693361	3.97234	2.87019	0.0304942	0.070897	-4.40473		4.022	3.692	3.162	4.085	4.331	4.541
ARHGAP30	0.693086	9.1362	10.1307	7.91674e-05	0.00192656	2.20677	up	8.747	8.738	8.884	9.547	9.39	9.511
HHAT	0.692537	3.99812	2.52548	0.0474636	0.0982493	-4.87816		3.348	3.915	3.692	4.635	4.607	3.791
SSC4D	0.692451	2.45991	3.54729	0.0134448	0.0390742	-3.51043	up	1.889	2.494	1.958	2.8	2.597	3.021
TM7SF2	0.692424	7.50254	9.56868	0.000107541	0.00223036	1.87234	up	7.084	7.241	7.144	7.921	7.737	7.888
OSBPL5	0.691675	3.53104	2.02511	0.0923176	0.163178	-5.57028		2.597	3.266	3.692	3.494	3.8	4.337
ARHGAP33	0.691523	6.55226	2.59804	0.0431876	0.0915791	-4.77787		6.27	6.683	5.666	6.694	7.021	6.979
KDM4A	0.69113	9.86147	9.8548	9.18315e-05	0.00207898	2.04502	up	9.567	9.392	9.59	10.187	10.267	10.167
RASAL3	0.690974	8.12923	6.87731	0.000607728	0.00525008	-0.0484144	up	7.912	7.595	7.844	8.37	8.543	8.512
KRCC1	0.690686	6.83501	11.2844	4.41928e-05	0.00149011	2.83693	up	6.507	6.412	6.551	7.248	7.114	7.178
LINC00471	0.690382	2.08183	1.32655	0.235867	0.338095	-6.47758		2.597	1.862	0.751	2.8	1.827	2.653
LOC100507437	0.690207	3.89195	3.80704	0.0100064	0.0313384	-3.18386	up	3.567	3.266	3.808	4.337	3.96	4.415
VIPAS39	0.688684	8.71169	9.51672	0.000110721	0.00226693	1.84042	up	8.263	8.419	8.42	9.015	9.157	8.996
ZNF548	0.68808	7.75945	7.00565	0.000552816	0.00500197	0.0575314	up	7.549	7.456	7.241	8.186	7.995	8.129
SLC40A1	0.687532	6.56781	4.95421	0.0030622	0.0140266	-1.86246	up	6.36	6.308	6.004	6.766	7.134	6.835
DDX11-AS1	0.687478	5.10377	4.89596	0.00323753	0.0145798	-1.92487	up	5.006	4.648	4.626	5.247	5.584	5.512
IL16	0.687141	8.42202	8.10044	0.000260129	0.00342028	0.897832	up	8.135	8.156	7.944	8.677	8.743	8.877
TMCO1-AS1	0.686255	2.27699	1.19296	0.280672	0.386449	-6.63136		0.751	2.494	2.557	3.266	2.127	2.467
ASAP2	0.6856	7.71503	9.54632	0.000108897	0.00224036	1.85862	up	7.49	7.305	7.322	8.021	8.14	8.013
CIRBP	0.685125	10.8784	15.5012	7.75449e-06	0.000900649	4.64983	up	10.537	10.535	10.535	11.214	11.268	11.18
AKAP7	0.684937	6.10051	3.8341	0.00970901	0.0306732	-3.15041	up	5.616	6.047	5.611	6.734	6.346	6.249
YPEL2	0.684869	8.01508	8.89622	0.0001586	0.00271619	1.44537	up	7.53	7.744	7.743	8.317	8.426	8.33
TMEM92	0.68439	6.0201	9.69963	9.99912e-05	0.00214344	1.952	up	5.645	5.64	5.749	6.322	6.284	6.481
DEPDC4	0.683758	5.20534	3.11492	0.0224996	0.0565634	-4.07501		4.616	5.104	4.87	5.271	5.401	5.97
SERINC3	0.681722	10.9216	15.8215	6.92584e-06	0.000893783	4.76303	up	10.544	10.583	10.615	11.244	11.279	11.265
PROCA1	0.680889	6.35637	4.39556	0.0053233	0.0200562	-2.48137	up	6.095	5.863	6.09	6.422	6.689	6.979
LRMP	0.680845	8.60411	9.86493	9.13266e-05	0.00207886	2.05103	up	8.346	8.24	8.205	9.039	8.939	8.856
ZNF302	0.679983	2.76506	2.26343	0.0670677	0.127546	-5.24139		2.597	1.862	2.816	3.494	2.8	3.021
PXMP4	0.679729	7.43683	7.50909	0.000386398	0.00414494	0.457519	up	6.912	7.192	7.188	7.796	7.815	7.719
PTPRU	0.67902	4.28766	3.71769	0.0110635	0.0338393	-3.29508	up	4.122	3.808	3.915	4.489	4.388	5.004
EPAS1	0.678721	7.07399	12.9733	2.06523e-05	0.00120481	3.64384	up	6.724	6.755	6.725	7.377	7.369	7.495
TMSB4X	0.678457	12.9363	14.4962	1.12239e-05	0.000985533	4.27507	up	12.625	12.549	12.618	13.316	13.256	13.256
ADAM8	0.677739	3.48397	2.30758	0.0632424	0.122052	-5.18018		3.567	2.707	3.162	3.384	3.873	4.212
SERINC1	0.676823	9.75801	12.0977	3.026e-05	0.00135691	3.24107	up	9.47	9.392	9.397	10.113	10.158	10.019
FLJ42351	0.676163	4.37863	2.90934	0.0290297	0.0684791	-4.35157		3.692	4.093	4.337	5.069	4.388	4.693
TMEM143	0.675919	6.56099	6.85273	0.000618953	0.00529736	-0.0688983	up	6.388	6.24	6.042	6.936	6.82	6.94
BACE1	0.675287	4.379	2.92589	0.0284337	0.0673593	-4.32914		3.915	4.401	3.808	4.596	4.448	5.106
C14orf28	0.674899	5.66126	5.36259	0.00209798	0.0109987	-1.43821	up	5.351	5.292	5.328	6.264	5.782	5.951
MAGEF1	0.674451	7.28694	10.058	8.22931e-05	0.00196866	2.16461	up	7.019	6.916	6.915	7.676	7.514	7.682
NT5E	0.6744	3.7575	1.35892	0.226026	0.327034	-6.439		3.567	2.494	4.2	4.635	4.093	3.556
IDH2	0.674367	11.9998	13.4102	1.72224e-05	0.00111692	3.83344	up	11.698	11.656	11.634	12.28	12.395	12.336
BICDL1	0.67384	2.6152	3.19959	0.0202955	0.0525903	-3.96252		2.286	2.237	2.312	3.135	3.254	2.467
DMXL2	0.67348	10.4169	12.0809	3.04893e-05	0.00135691	3.23306	up	10.074	10.15	10.016	10.784	10.698	10.779
LRRC24	0.671568	3.86634	1.89739	0.109689	0.185417	-5.74441		4.337	3.093	3.162	4.203	4.388	4.015
SPTY2D1OS	0.671245	3.00305	2.45732	0.0518934	0.105003	-4.97254		2.597	3.093	2.312	3.684	2.914	3.418
FAM43A	0.670819	6.9359	6.93637	0.000581708	0.00515746	0.000548097	up	6.493	6.747	6.561	7.132	7.378	7.304
GPR21	0.670396	2.66969	1.68904	0.145361	0.23217	-6.02265		3.021	2.494	1.488	3.266	2.914	2.835
DONSON	0.670363	8.94048	7.33053	0.000437703	0.00436541	0.318423	up	8.717	8.462	8.637	9.373	9.157	9.297
RAB40AL	0.668538	1.33087	2.67353	0.039175	0.0854971	-4.67384		0.751	0.751	1.488	1.985	1.488	1.523
TIGD6	0.668036	5.44151	8.46007	0.000206963	0.00301844	1.15132	up	5.046	5.011	5.265	5.755	5.755	5.816
SCAND2P	0.667585	7.99434	8.28605	0.000230927	0.00322978	1.02994	up	7.496	7.759	7.727	8.327	8.354	8.304
TINCR	0.667525	2.11588	1.37016	0.222697	0.323242	-6.42549		1.889	2.707	0.751	2.312	2.383	2.653
RTN2	0.667414	6.1465	7.81086	0.000314741	0.00376825	0.686005	up	5.706	5.812	5.921	6.611	6.399	6.431
CTDSP2	0.667078	11.5658	15.5462	7.63134e-06	0.000894477	4.6659	up	11.227	11.236	11.233	11.861	11.899	11.938
CDK2	0.666284	9.96498	11.483	4.01969e-05	0.00145844	2.93848	up	9.694	9.628	9.574	10.373	10.249	10.273
HSPG2	0.665946	9.83734	6.46526	0.000831976	0.00623603	-0.400213	up	9.479	9.637	9.397	10.111	10.055	10.345
LINC01138	0.665081	7.11081	5.26611	0.00228973	0.01162	-1.53637	up	6.641	7.035	6.659	7.35	7.56	7.42
RPL21P44	0.664775	3.82668	2.00519	0.0948299	0.166486	-5.59757		3.198	4.264	3.021	4.147	4.245	4.085
KDM3A	0.663351	10.6422	12.768	2.2537e-05	0.00122544	3.55223	up	10.292	10.305	10.334	11.048	10.961	10.913
SLC12A5	0.663313	2.93968	1.12168	0.307495	0.414929	-6.70945		3.021	1.488	3.315	3.831	3.516	2.467
CAPN11	0.662725	5.35151	7.87865	0.000300846	0.00371004	0.736235	up	5.09	5.011	4.958	5.827	5.671	5.551
SH3TC1	0.662532	4.00465	2.50372	0.0488319	0.100415	-4.90827		3.198	3.808	4.015	4.085	4.711	4.212
PAN2	0.662197	8.9586	7.4009	0.000416591	0.00428997	0.373596	up	8.623	8.793	8.467	9.288	9.322	9.259
UBL7-AS1	0.661958	6.60385	9.43247	0.000116112	0.00231612	1.7883	up	6.235	6.356	6.228	6.823	6.991	6.991
RND1	0.66099	4.16087	2.32809	0.061544	0.119515	-5.15174		4.398	3.401	3.692	4.337	4.801	4.337
OGDHL	0.660774	7.07948	6.38666	0.000884944	0.00647169	-0.469411	up	6.678	6.632	6.937	7.287	7.448	7.495
SHOX2	0.660058	8.77874	15.2081	8.61669e-06	0.000948493	4.54365	up	8.446	8.49	8.41	9.107	9.119	9.1
THAP8	0.659841	4.23701	3.07802	0.0235416	0.0584356	-4.1243		3.692	4.337	3.692	4.596	4.331	4.774
APAF1	0.658555	9.94261	10.2982	7.24755e-05	0.00185933	2.30279	up	9.569	9.663	9.608	10.36	10.283	10.173
CASP10	0.658478	8.08999	9.69329	0.000100342	0.00214376	1.94817	up	7.791	7.855	7.637	8.407	8.449	8.401
RD3	0.657332	5.13025	4.88031	0.00328659	0.0147382	-1.94173	up	4.962	4.601	4.841	5.299	5.671	5.407
GHRL	0.656548	4.3547	1.51642	0.183332	0.277969	-6.24505		4.2	3.093	4.786	4.919	4.494	4.635
SOS2	0.656231	9.84199	11.3914	4.19833e-05	0.00147314	2.89192	up	9.456	9.558	9.527	10.24	10.098	10.172
KRBA2	0.656157	4.69302	2.98029	0.0265669	0.0637885	-4.2556		4.122	4.866	4.107	5.115	5.033	4.915
LOC100288798	0.656148	5.57856	4.94009	0.00310369	0.0141668	-1.87755	up	5.271	5.472	5.008	5.863	6.042	5.816
RAB27A	0.656031	8.74536	10.726	5.8179e-05	0.00166022	2.54085	up	8.416	8.443	8.393	9.158	8.972	9.09
LMO2	0.655904	9.92309	10.7409	5.77454e-05	0.00166022	2.54893	up	9.583	9.6	9.603	10.223	10.359	10.172
SORBS1	0.655665	4.97949	6.11927	0.00109673	0.00740392	-0.710093	up	4.544	4.541	4.87	5.33	5.218	5.374
CSTF3-DT	0.655536	5.07296	4.5346	0.00462016	0.0183143	-2.32304	up	4.729	4.774	4.733	5.614	5.076	5.512
RHOBTB2	0.6546	6.16222	3.55492	0.0133266	0.0388279	-3.50069	up	5.944	5.64	5.921	6.653	6.111	6.705
KCNMB4	0.654461	5.57567	3.20307	0.02021	0.0524164	-3.95791		5.461	4.824	5.461	6.081	5.921	5.707
CD300C	0.653358	3.23064	1.42639	0.206715	0.304789	-6.35712		3.198	3.556	1.958	3.915	3.093	3.664
EPHX1	0.653016	7.6593	10.4448	6.71575e-05	0.00178751	2.3855	up	7.317	7.316	7.366	7.882	8.074	8.002
NEMP2	0.652997	8.6699	8.0954	0.000260981	0.00342028	0.894202	up	8.309	8.495	8.227	9.052	8.958	8.979
DHFR	0.65298	11.0415	13.7879	1.47859e-05	0.00109685	3.99166	up	10.688	10.716	10.74	11.422	11.359	11.323
NR4A2	0.652876	3.0171	3.28248	0.0183665	0.0490182	-3.85328	up	3.021	2.494	2.557	3.494	3.516	3.021
DOCK3	0.65268	1.45657	1.22374	0.269729	0.374531	-6.59675		1.889	0.751	0.751	2.557	0.834	1.958
LINC00634	0.652404	2.57656	1.9956	0.0960641	0.168018	-5.61069		1.488	2.707	2.557	2.96	2.914	2.835
LINC00653	0.650862	3.46379	4.09768	0.00727948	0.0248471	-2.8304	up	3.198	3.401	2.816	3.831	3.873	3.664
ERCC6	0.650776	8.07695	11.9353	3.25742e-05	0.00135787	3.16279	up	7.784	7.692	7.779	8.464	8.399	8.344
RRM1	0.650437	12.0069	12.0078	3.15163e-05	0.00135787	3.19789	up	11.644	11.653	11.748	12.393	12.305	12.298
RUSC1-AS1	0.650116	4.20433	3.83146	0.0097376	0.0307346	-3.15367	up	3.915	3.915	3.808	4.337	4.915	4.337
P2RX7	0.649965	8.22543	8.8582	0.000162249	0.00274191	1.42029	up	7.88	7.848	7.973	8.433	8.653	8.565
TMEM71	0.649693	3.41387	3.87689	0.00925892	0.0296218	-3.09775	up	3.348	2.898	3.021	3.567	3.635	4.015
ANKRD44-IT1	0.648611	3.29483	4.20975	0.00646094	0.0229259	-2.6975	up	3.198	2.898	2.816	3.567	3.873	3.418
TSPAN31	0.64755	7.39285	4.53282	0.00462847	0.0183254	-2.32505	up	6.848	7.089	7.27	7.841	7.807	7.501
ARSD	0.646513	8.32604	11.0706	4.90237e-05	0.00156806	2.72547	up	7.986	8.007	8.016	8.677	8.55	8.721
SCARNA8	0.645875	1.56523	1.42812	0.206242	0.304328	-6.355		1.488	0.751	1.488	1.342	1.488	2.835
OASL	0.645116	4.16974	2.64732	0.0405208	0.0873472	-4.70992		3.348	4.179	4.015	4.752	4.388	4.337
LOC100996724	0.643694	4.2935	2.66155	0.0397842	0.0863106	-4.69033		4.022	3.556	4.337	4.919	4.331	4.596
STARD4	0.64354	9.3397	8.22486	0.00024011	0.00329388	0.986701	up	9.019	8.968	9.067	9.812	9.601	9.571
SIGLEC15	0.643012	2.85802	4.29728	0.00589388	0.0215102	-2.59505	up	2.816	2.237	2.557	3.135	3.254	3.15
ADCY4	0.642907	2.20821	0.970672	0.3715	0.481172	-6.8644		2.597	0.751	2.312	3.266	1.488	2.835
CRTC3-AS1	0.642528	2.43129	1.32009	0.237875	0.340248	-6.48521		2.286	1.488	2.557	2.312	3.708	2.237
AACS	0.641832	7.29219	6.52598	0.000793558	0.00608188	-0.347221	up	6.887	6.981	7.046	7.443	7.778	7.618
KIRREL2	0.641715	2.96125	1.29229	0.246703	0.35003	-6.51787		2.597	1.862	3.462	3.831	2.597	3.418
GGNBP2	0.641174	2.24388	1.21698	0.272098	0.377294	-6.60439		0.751	2.707	2.312	2.312	2.914	2.467
PILRA	0.640881	3.29567	3.91493	0.00887835	0.0286656	-3.05116	up	3.198	2.707	3.021	3.384	3.8	3.664
METRNL	0.640809	4.10433	1.18323	0.284209	0.390184	-6.64219		4.616	4.179	2.557	4.337	4.245	4.693
SAMD4A	0.640293	7.48222	7.81115	0.000314679	0.00376825	0.686225	up	7.143	7.287	7.056	7.888	7.704	7.815
SAMD9	0.640161	8.62292	6.9804	0.000563149	0.00506319	0.0368196	up	8.276	8.328	8.304	9.073	8.752	9.004
OGG1	0.639561	5.18035	6.22642	0.0010055	0.00700835	-0.612655	up	4.919	4.704	4.958	5.578	5.584	5.339
ATG16L2	0.639411	9.40079	5.74541	0.00149902	0.00892009	-1.06082	up	8.961	9.319	8.963	9.654	9.771	9.737
PPP2R5B	0.637673	5.81879	5.1832	0.00247072	0.0121606	-1.62173	up	5.68	5.492	5.328	6.045	6.042	6.326
SYNE3	0.637613	10.4512	8.87482	0.000160641	0.00272722	1.43127	up	10.183	10.213	10.001	10.785	10.715	10.809
ENO1-AS1	0.636425	2.59649	2.56644	0.0449966	0.0944277	-4.82151		2.286	2.237	2.312	3.494	2.597	2.653
NKX3-2	0.63547	3.16056	1.02508	0.347289	0.457655	-6.81032		3.348	3.692	1.488	2.96	3.635	3.84
LNPK	0.635383	10.194	9.97894	8.58609e-05	0.00201112	2.11836	up	9.896	9.902	9.83	10.62	10.434	10.481
MAGED2	0.635306	9.13254	11.2369	4.52152e-05	0.00150827	2.81239	up	8.829	8.728	8.888	9.419	9.466	9.465
IPCEF1	0.635218	9.40007	13.153	1.91527e-05	0.00116461	3.72269	up	9.09	9.071	9.086	9.784	9.671	9.699
KLHL6	0.635131	10.1931	13.2894	1.8099e-05	0.00114135	3.78174	up	9.825	9.87	9.932	10.506	10.491	10.535
KIT	0.635117	15.5846	6.33065	0.000925081	0.00664981	-0.519152	up	15.267	15.267	15.267	16.012	16.012	15.682
IGFLR1	0.635007	3.9571	2.07387	0.0864498	0.154885	-5.5033		3.348	3.556	4.015	4.085	3.873	4.866
POLD3	0.63393	9.88319	10.1079	8.01331e-05	0.00193622	2.19357	up	9.49	9.56	9.649	10.26	10.135	10.205
LOC101929099	0.633788	2.3723	1.82071	0.12167	0.201641	-5.8478		1.488	1.862	2.816	2.8	2.8	2.467
PCNX2	0.633334	6.12151	3.24548	0.0192012	0.0505492	-3.90193		6.009	5.986	5.42	6.339	6.677	6.298
DHTKD1	0.632232	9.06619	10.8048	5.59196e-05	0.00165882	2.58363	up	8.727	8.749	8.775	9.288	9.398	9.461
MIR933	0.631357	2.38402	0.989338	0.363046	0.472955	-6.84608		0.751	2.898	2.557	1.985	3.093	3.021
C2orf92	0.631216	5.48048	3.22045	0.0197898	0.0516897	-3.93495		4.837	5.33	5.328	5.921	5.986	5.481
SAMD15	0.63118	3.61941	4.33758	0.00565194	0.0209363	-2.54827	up	3.348	3.401	3.162	4.085	3.635	4.085
ITGA11	0.630498	4.41793	1.69482	0.14423	0.230812	-6.01505		4.837	3.556	3.915	4.635	5.15	4.415
RRM2	0.630462	11.9747	12.7441	2.27697e-05	0.00123265	3.54143	up	11.673	11.606	11.7	12.298	12.244	12.327
CAPN10-DT	0.630267	3.84212	3.7955	0.0101363	0.0315933	-3.19815	up	3.198	3.808	3.575	4.015	4.245	4.212
GPNMB	0.630117	4.06612	2.05252	0.0889699	0.1584	-5.53265		4.122	3.556	3.575	4.388	4.915	3.84
SLC12A4	0.630064	5.94113	4.21237	0.00644311	0.0228786	-2.69443	up	5.68	5.836	5.361	6.211	6.111	6.446
ZNF358	0.628122	5.15487	4.0817	0.00740542	0.0251567	-2.84949	up	4.962	4.774	4.786	5.247	5.366	5.794
AZIN1-AS1	0.627934	3.9254	4.29716	0.00589459	0.0215102	-2.59518	up	3.567	3.692	3.575	3.915	4.388	4.415
MAP3K15	0.627843	8.09833	11.396	4.18919e-05	0.00147314	2.89426	up	7.72	7.816	7.817	8.394	8.478	8.365
PIGZ	0.626997	4.82321	2.70611	0.0375691	0.0829855	-4.62905		4.781	4.015	4.733	4.919	5.218	5.273
MELK	0.626995	10.1447	13.8342	1.45165e-05	0.00109685	4.01067	up	9.845	9.871	9.779	10.464	10.467	10.444
HSD17B14	0.626559	4.34175	2.17987	0.0749855	0.139327	-5.35708		4.022	4.601	3.462	4.596	4.557	4.812
KLF12	0.62512	8.40579	6.63617	0.000728965	0.00579183	-0.252087	up	8.016	8.18	8.084	8.893	8.592	8.67
CIITA	0.625109	8.44124	11.5391	3.91456e-05	0.00144499	2.96683	up	8.066	8.18	8.14	8.699	8.805	8.757
TGM5	0.624866	9.30324	10.9517	5.19787e-05	0.00159781	2.66245	up	9.014	9.024	8.934	9.538	9.676	9.633
TTC30A	0.624814	5.2273	3.35849	0.0167747	0.0459014	-3.75388	up	5.311	4.648	4.786	5.49	5.69	5.439
PDCD4	0.624054	9.80616	12.9853	2.05479e-05	0.00120422	3.64915	up	9.438	9.516	9.528	10.155	10.09	10.11
LOC100507144	0.624	3.50243	1.59932	0.164035	0.25486	-6.13935		3.567	3.692	2.312	4.015	3.873	3.556
WDR54	0.623981	7.37172	6.53702	0.0007868	0.00606674	-0.337635	up	6.876	7.148	7.155	7.657	7.617	7.777
IL6R	0.623282	6.17066	4.83005	0.00344994	0.0151102	-1.99608	up	6.13	5.758	5.69	6.585	6.416	6.446
CXCL16	0.622737	2.74622	2.86476	0.0307038	0.0712703	-4.41213		2.286	2.707	2.312	3.135	3.384	2.653
NALT1	0.622224	2.89144	0.908258	0.400906	0.510767	-6.92382		3.567	1.862	2.312	4.015	3.635	1.958
MIR4738	0.621681	3.9311	2.17494	0.0754822	0.140108	-5.3639		3.198	3.556	4.107	4.635	4.161	3.93
TBC1D17	0.621628	6.40316	4.6941	0.00394033	0.0165761	-2.14494	up	6.117	6.009	6.152	6.455	6.734	6.953
ADSSL1	0.621391	4.83621	3.04922	0.0243919	0.0599797	-4.16288		4.398	4.264	4.915	5.16	5.366	4.915
EXO1	0.621113	9.62879	7.71679	0.000335277	0.00390474	0.615647	up	9.352	9.191	9.411	9.993	9.835	9.99
S100A13	0.621111	7.05245	7.40715	0.000414775	0.00428814	0.378471	up	6.678	6.696	6.852	7.386	7.233	7.469
TMEM106C	0.620557	10.823	13.9802	1.37021e-05	0.00109685	4.07027	up	10.511	10.495	10.533	11.086	11.16	11.154
ZFP14	0.620289	6.90805	5.14002	0.00257146	0.0124964	-1.66657	up	6.493	6.5	6.801	7.395	7.1	7.16
TMEM116	0.618565	6.661	6.16765	0.0010544	0.00719608	-0.665932	up	6.175	6.37	6.51	7.073	6.92	6.918
TES	0.617859	9.06907	11.0602	4.92741e-05	0.00156806	2.71999	up	8.806	8.702	8.772	9.324	9.362	9.448
FLT3	0.616958	9.46072	11.2689	4.45225e-05	0.00149689	2.82896	up	9.174	9.179	9.104	9.794	9.692	9.821
C19orf57	0.616654	6.6629	5.97138	0.00123881	0.00795025	-0.846804	up	6.197	6.393	6.474	6.823	7	7.091
CORO6	0.614386	6.68099	4.45115	0.00502854	0.019343	-2.41773	up	6.653	6.339	6.13	6.955	7.069	6.94
BOLA3-AS1	0.614113	3.83772	2.20851	0.0721672	0.135192	-5.31746		3.021	3.556	4.015	4.147	3.873	4.415
ZNF674	0.613948	6.02188	6.02885	0.00118121	0.00775099	-0.793368	up	5.517	5.758	5.87	6.354	6.383	6.249
DHX58	0.613805	6.54263	8.26874	0.000233482	0.00325651	1.01774	up	6.307	6.172	6.228	6.835	6.746	6.967
CCHCR1	0.613419	5.15861	2.29128	0.0646273	0.124144	-5.20279		5.351	4.471	4.733	5.439	5.782	5.175
SSBP2	0.612518	8.88	6.49173	0.000814969	0.00618845	-0.37706	up	8.449	8.728	8.544	9.248	9.247	9.064
NRBP2	0.611861	3.11273	2.09353	0.0841946	0.151845	-5.47625		3.021	2.237	3.162	3.745	3.093	3.418
MFSD4A	0.611651	1.82949	1.2442	0.262664	0.366794	-6.57346		0.751	1.862	1.958	2.96	1.488	1.958
FAM161A	0.611025	7.20395	5.44414	0.00195019	0.0105129	-1.35622	up	6.688	7.004	7.003	7.645	7.448	7.435
NAGK	0.610073	8.15968	6.53549	0.000787729	0.00606674	-0.338958	up	7.777	7.855	7.932	8.64	8.338	8.416
PHTF1	0.609159	9.0646	8.97969	0.000150923	0.00262866	1.50006	up	8.677	8.766	8.837	9.457	9.356	9.295
IRS2	0.609134	8.0255	8.15229	0.000251559	0.00336658	0.93502	up	7.777	7.589	7.797	8.392	8.264	8.334
KLHDC2	0.608862	9.29659	8.97083	0.000151717	0.00263466	1.49428	up	8.9	9.021	9.055	9.562	9.547	9.694
TULP3	0.608825	6.95841	8.15173	0.00025165	0.00336658	0.934616	up	6.598	6.576	6.789	7.324	7.204	7.261
LOC101928123	0.60853	3.77016	2.28952	0.0647788	0.124282	-5.20523		3.692	2.898	3.808	3.831	4.245	4.147
LETMD1	0.606845	9.62664	10.4091	6.84099e-05	0.00180953	2.36546	up	9.289	9.397	9.283	9.931	9.993	9.867
ENTPD3-AS1	0.606579	4.28731	3.94097	0.00862794	0.0281883	-3.01939	up	4.022	4.015	3.915	4.27	4.866	4.635
FAM157C	0.606298	1.54544	1.01399	0.352116	0.46287	-6.82151		1.488	0.751	1.488	0.584	2.127	2.835
RALGPS1	0.605819	4.93407	2.89889	0.0294128	0.0690388	-4.36575		4.919	4.704	4.27	5.184	5.522	5.004
LOC100507507	0.605639	5.22175	3.85124	0.00952584	0.0302315	-3.12929	up	5.006	4.601	5.15	5.374	5.584	5.616
ATP6AP1L	0.605208	4.44101	1.9051	0.108552	0.184059	-5.73397		3.453	4.337	4.626	4.87	4.494	4.866
DAPP1	0.604549	7.47297	4.25941	0.00613201	0.0221182	-2.63924	up	7.019	7.241	7.252	8.048	7.715	7.563
ATP7A	0.604266	6.91022	4.81316	0.0035069	0.0152915	-2.01443	up	6.688	6.37	6.766	7.36	7.146	7.131
ZNF862	0.603805	6.72582	5.88413	0.00133257	0.00833169	-0.928694	up	6.455	6.323	6.494	7.036	7.197	6.85
PLCD1	0.603784	4.81036	8.00627	0.00027658	0.00353539	0.829721	up	4.471	4.648	4.407	5.16	5.112	5.066
ZNF654	0.603511	9.6485	8.78962	0.000169078	0.00277297	1.3748	up	9.305	9.369	9.366	10.06	9.953	9.838
CCDC28A	0.603194	7.0244	5.25242	0.00231855	0.011699	-1.55041	up	6.848	6.532	6.789	7.24	7.244	7.495
PLAU	0.602951	8.93525	13.458	1.68896e-05	0.00111667	3.85373	up	8.596	8.626	8.679	9.261	9.223	9.226
EME1	0.602332	9.35923	8.683	0.000180373	0.00285912	1.30339	up	8.973	9.032	9.169	9.629	9.733	9.62
EPS8L2	0.602048	3.03492	1.04294	0.339627	0.449598	-6.79213		1.488	3.692	3.021	2.96	3.384	3.664
MUC1	0.601915	4.25802	3.67555	0.011605	0.0350427	-3.34794	up	3.692	4.264	3.915	4.693	4.388	4.596
GMIP	0.601197	9.00586	6.68596	0.000701792	0.00566399	-0.209533	up	8.747	8.808	8.56	9.193	9.402	9.325
UBALD2	0.601184	9.27833	6.63088	0.000731925	0.00580812	-0.256627	up	9.03	8.855	9.048	9.429	9.664	9.644
NIT1	0.601044	6.74643	7.37932	0.000422937	0.00430761	0.356726	up	6.475	6.426	6.437	7.019	7.204	6.918
JUND	0.600942	9.65284	5.77341	0.00146357	0.0087952	-1.03396	up	9.412	9.243	9.403	9.752	10.048	10.06
TSPYL2	0.600696	7.89278	7.083	0.000522504	0.00484083	0.120586	up	7.607	7.495	7.676	8.092	8.334	8.154
DIAPH3	0.600036	9.77095	7.03359	0.000541635	0.00493928	0.0803804	up	9.473	9.558	9.381	10.219	10.01	9.984
AVIL	0.599949	3.87508	2.22353	0.0707336	0.133111	-5.29667		3.348	3.915	3.462	3.684	4.245	4.596
PIP4P2	0.599872	5.93176	5.88659	0.00132981	0.00832826	-0.926368	up	5.616	5.64	5.64	6.455	6.111	6.13
MR1	0.5998	7.65183	5.96822	0.00124207	0.00795025	-0.849753	up	7.317	7.538	7.201	7.855	8.007	7.993
OSBPL2	0.599758	8.67445	8.208	0.000242716	0.00330926	0.974728	up	8.52	8.287	8.316	8.967	8.988	8.968
ARHGAP25	0.599664	9.24019	12.3671	2.68322e-05	0.00131587	3.36839	up	8.888	8.954	8.979	9.503	9.579	9.539
BCAR3	0.599038	1.81662	1.54876	0.175561	0.26897	-6.20409		1.488	0.751	2.312	1.985	2.127	2.237
DENND5A	0.598676	11.3171	13.1573	1.91184e-05	0.00116461	3.72456	up	10.975	11.036	11.042	11.594	11.601	11.654
PHF21A	0.598661	9.87289	7.17575	0.000488668	0.00467229	0.19541	up	9.516	9.693	9.511	10.06	10.174	10.282
OBSL1	0.598627	8.43319	8.69734	0.000178804	0.00284847	1.31304	up	8.043	8.214	8.145	8.654	8.731	8.813
FBXL20	0.598077	10.0728	11.3887	4.20386e-05	0.00147314	2.89051	up	9.704	9.826	9.791	10.414	10.361	10.34
MYBL2	0.598042	12.4086	8.49456	0.000202565	0.00299819	1.17509	up	12.184	12.052	12.092	12.592	12.758	12.773
MAP1LC3B	0.597503	8.75869	8.16411	0.000249651	0.00335975	0.943467	up	8.43	8.49	8.459	8.992	8.979	9.201
PRIM1	0.597262	9.88002	8.72681	0.000175629	0.002826	1.33283	up	9.586	9.543	9.615	10.306	10.111	10.119
ACSL1	0.597091	9.27212	9.86198	9.14732e-05	0.00207886	2.04928	up	8.955	8.918	9.048	9.565	9.505	9.642
TTYH3	0.597038	8.04568	6.75376	0.000666649	0.00550548	-0.152002	up	7.868	7.785	7.589	8.26	8.357	8.416
MTHFR	0.596925	7.87557	6.90376	0.000595908	0.00521341	-0.0264369	up	7.607	7.564	7.56	8.014	8.328	8.18
OXER1	0.596825	4.41791	4.91741	0.00317168	0.0143948	-1.90183	up	3.915	4.337	4.107	4.752	4.801	4.596
ALDOA	0.596622	13.4021	11.3467	4.28911e-05	0.00147946	2.869	up	13.142	13.093	13.076	13.626	13.744	13.732
KDELR3	0.595878	4.0071	1.6626	0.150637	0.238333	-6.05727		3.198	4.015	3.915	4.87	3.708	4.337
MYO15B	0.595498	8.77599	4.44967	0.00503614	0.0193451	-2.41942	up	8.399	8.753	8.283	8.964	9.144	9.114
HMGN3-AS1	0.594461	3.73294	4.02884	0.0078401	0.026234	-2.91295	up	3.453	3.692	3.162	3.915	4.161	4.015
CSTA	0.594167	6.78797	5.01957	0.00287827	0.0134496	-1.793	up	6.712	6.426	6.335	7.148	6.947	7.16
LINC01232	0.592636	3.55003	5.54254	0.00178753	0.00996714	-1.25844	up	3.198	3.401	3.162	3.915	3.96	3.664
TNNT1	0.592292	8.52331	6.10819	0.0011067	0.00744951	-0.720244	up	8.356	8.094	8.231	8.681	8.846	8.932
ZNF429	0.592275	6.5353	4.59142	0.00436368	0.0176481	-2.25916	up	6.339	6.118	6.26	6.917	6.574	7.003
PIR	0.591313	7.87207	9.50608	0.000111385	0.00226962	1.83386	up	7.643	7.479	7.607	8.226	8.13	8.147
RASA4B	0.5907	3.14337	1.97425	0.0988724	0.171319	-5.63987		3.021	2.707	2.816	2.8	3.96	3.556
FAM171A2	0.590224	6.30972	6.82131	0.000633655	0.00535175	-0.095173	up	6.13	5.893	6.021	6.512	6.721	6.581
PALM	0.589942	6.52117	4.98943	0.00296148	0.0137213	-1.82496	up	6.254	6.071	6.354	6.611	6.897	6.94
ADGRG5	0.589519	4.12595	2.45862	0.051805	0.104907	-4.97074		3.915	4.264	3.315	4.448	4.331	4.483
ATAD2	0.58939	12.4963	10.1187	7.96725e-05	0.00193149	2.19985	up	12.145	12.209	12.251	12.868	12.725	12.78
NRP1	0.588759	8.39384	10.0223	8.38832e-05	0.00197937	2.14376	up	8.071	8.169	8.058	8.758	8.623	8.684
POPDC2	0.588636	4.59216	2.91787	0.0287209	0.0679012	-4.34001		4.022	4.601	4.27	5.069	4.557	5.033
ZGRF1	0.587922	10.3211	8.04112	0.000270355	0.00348147	0.85501	up	9.942	10.083	10.056	10.735	10.555	10.555
CDC42EP4	0.58773	7.1292	5.8195	0.00140731	0.00859047	-0.989958	up	6.747	6.712	7.046	7.395	7.387	7.488
CALCOCO2	0.587683	10.7132	12.1097	3.00957e-05	0.00135691	3.24685	up	10.434	10.366	10.458	11.023	11.033	10.965
TNFSF10	0.587516	3.24638	1.98948	0.0968615	0.168804	-5.61906		3.453	3.093	2.312	3.494	3.708	3.418
SDCBP	0.587067	9.35223	8.79892	0.000168132	0.00277169	1.38099	up	8.982	9.071	9.123	9.66	9.553	9.724
INSIG1	0.586521	10.6376	13.955	1.38384e-05	0.00109685	4.06006	up	10.342	10.321	10.37	10.951	10.904	10.937
TRIQK	0.586345	8.27928	11.2618	4.46761e-05	0.00149811	2.82526	up	8.008	7.996	7.954	8.647	8.52	8.55
SEC14L1	0.586156	9.50993	10.4382	6.73846e-05	0.00178982	2.38184	up	9.128	9.264	9.259	9.842	9.782	9.785
FANCI	0.585276	12.0472	10.6685	5.9895e-05	0.00167899	2.50943	up	11.717	11.734	11.813	12.404	12.333	12.282
TMEM63C	0.584848	4.77675	4.30333	0.00585678	0.0214156	-2.588	up	4.781	4.401	4.27	5.069	5.033	5.106
CD27-AS1	0.584736	5.81206	5.33518	0.00215052	0.0111415	-1.46597	up	5.517	5.492	5.551	5.979	6.346	5.989
CREBRF	0.583701	7.25381	4.06866	0.00751011	0.0254372	-2.86511	up	6.747	7.148	6.991	7.775	7.409	7.453
DSN1	0.583047	9.52915	10.2782	7.32403e-05	0.00186069	2.29139	up	9.2	9.226	9.287	9.855	9.87	9.737
IGSF8	0.582938	7.9795	7.13354	0.00050374	0.0047444	0.161466	up	7.643	7.616	7.805	8.186	8.235	8.392
LUCAT1	0.582468	2.90961	2.34411	0.060251	0.117611	-5.12952		2.597	2.237	3.021	3.384	3.384	2.835
RIBC1	0.582414	2.67161	2.19567	0.0734174	0.137232	-5.33523		2.286	2.898	1.958	2.8	3.254	2.835
AGO4	0.582195	8.90481	9.57772	0.000107	0.00222555	1.87787	up	8.541	8.674	8.626	9.118	9.219	9.251
IL23A	0.581416	3.02631	1.07401	0.32663	0.436008	-6.75998		3.453	3.266	1.488	3.567	3.093	3.292
FN3KRP	0.58087	9.0489	10.3309	7.12472e-05	0.00183262	2.32136	up	8.816	8.724	8.735	9.265	9.356	9.397
TSHZ3	0.58081	7.65043	8.09285	0.000261413	0.00342028	0.892366	up	7.446	7.328	7.306	8.027	7.832	7.964
LDHA	0.580673	14.4698	9.70719	9.95741e-05	0.00214168	1.95657	up	14.155	14.186	14.198	14.866	14.707	14.707
P2RY13	0.580577	2.90201	1.46611	0.196074	0.293364	-6.30805		2.816	2.707	2.312	2.312	3.708	3.556
GARS-DT	0.580344	9.24281	8.68558	0.00018009	0.00285818	1.30512	up	8.918	9	8.94	9.413	9.592	9.594
PSEN1	0.58034	10.479	11.3264	4.33092e-05	0.00147946	2.85859	up	10.119	10.235	10.212	10.804	10.741	10.762
CROCC2	0.580242	3.4199	2.22896	0.0702227	0.132364	-5.28915		3.567	3.266	2.557	3.831	3.635	3.664
TMEM150C	0.580022	6.33121	4.47297	0.00491792	0.0190919	-2.39287	up	6.153	6.024	5.946	6.354	6.734	6.775
ADAP2	0.579701	5.76747	3.69166	0.0113946	0.034546	-3.3277	up	5.271	5.551	5.611	5.78	6.111	6.282
ZFP36L1	0.579395	9.8805	8.58251	0.000191833	0.00294221	1.2353	up	9.667	9.607	9.499	10.11	10.146	10.255
ELOVL3	0.579206	3.14724	2.01754	0.0932638	0.164464	-5.58065		3.021	2.237	3.315	3.384	3.635	3.292
BCKDHA	0.579015	8.69032	6.84406	0.000622967	0.0053131	-0.076132	up	8.517	8.244	8.442	8.923	9.048	8.968
RFC1	0.578044	11.6823	13.0527	1.99736e-05	0.00118689	3.67882	up	11.389	11.377	11.414	12.012	11.93	11.972
CDT1	0.577977	10.3791	5.39351	0.00204048	0.0108216	-1.40702	up	10.276	9.991	10.003	10.527	10.774	10.703
FOXO6	0.577916	4.4551	1.63817	0.155679	0.244922	-6.08909		4.471	3.401	4.626	4.489	4.711	5.033
CLIP3	0.577252	3.06538	1.40739	0.211994	0.310885	-6.38037		2.816	3.556	1.958	3.135	3.635	3.292
SPC24	0.577234	9.99995	11.1401	4.73876e-05	0.0015484	2.76197	up	9.699	9.675	9.76	10.224	10.329	10.313
TMEM254	0.577132	7.37586	4.81789	0.00349081	0.015237	-2.00928	up	7.301	7.024	6.937	7.539	7.647	7.808
MAPK11	0.576468	7.90363	11.918	3.28324e-05	0.00135787	3.1544	up	7.589	7.582	7.676	8.226	8.17	8.18
SH3RF2	0.575535	3.73854	2.24678	0.0685731	0.129926	-5.26447		3.198	3.692	3.462	3.567	4.03	4.483
TPT1-AS1	0.575402	6.34164	13.8229	1.45818e-05	0.00109685	4.00603	up	6.05	6.071	6.042	6.611	6.662	6.615
MMP14	0.574657	9.53042	6.57501	0.000764032	0.00595879	-0.304729	up	9.186	9.28	9.263	9.65	9.952	9.851
CDKL5	0.574599	5.74935	3.47826	0.0145684	0.0413796	-3.59886	up	5.487	5.706	5.193	6.264	5.857	5.989
RAB11B-AS1	0.573968	5.80893	4.30211	0.00586425	0.0214313	-2.58943	up	5.461	5.439	5.666	6.145	6.298	5.845
ITGA9-AS1	0.573838	5.5069	3.64754	0.0119813	0.0358485	-3.38321	up	5.427	5.225	5.008	5.525	5.921	5.936
RNF139-AS1	0.573562	4.21724	2.57826	0.0443107	0.0932949	-4.80519		3.692	3.692	4.407	4.489	4.331	4.693
PADI1	0.57335	3.12734	1.35083	0.228449	0.329381	-6.44868		3.198	1.862	3.462	3.567	3.384	3.292
ZBTB20	0.57259	6.34322	8.62498	0.000186889	0.00290652	1.26417	up	6.175	6.024	5.971	6.665	6.627	6.597
JUP	0.572555	11.002	5.33799	0.00214507	0.0111344	-1.46312	up	10.849	10.666	10.632	11.094	11.402	11.369
LINC00638	0.572389	4.14785	2.48513	0.0500346	0.10223	-4.93401		4.2	3.692	3.692	4.015	4.652	4.635
TRIM68	0.572363	7.89668	11.683	3.65928e-05	0.001421	3.03886	up	7.636	7.647	7.548	8.18	8.215	8.154
LDLRAD4	0.572233	6.20507	5.27444	0.00227241	0.0115633	-1.52785	up	5.869	5.968	5.921	6.339	6.721	6.413
LINC02453	0.572219	2.82871	1.0579	0.333315	0.443079	-6.77673		3.808	1.862	1.958	2.96	3.093	3.292
CEBPB-AS1	0.572121	2.99263	1.78003	0.128549	0.21034	-5.90222		2.597	2.707	2.816	4.015	2.8	3.021
OSGIN1	0.57208	3.49622	1.65203	0.152798	0.241044	-6.07105		3.808	3.266	2.557	3.684	3.516	4.147
TEX41	0.57193	2.43201	1.46281	0.196937	0.294415	-6.31215		1.889	2.237	2.312	1.985	3.516	2.653
CREBL2	0.571153	6.77359	5.27345	0.00227447	0.0115633	-1.52886	up	6.521	6.393	6.551	7.278	6.932	6.967
CAMTA1-DT	0.571092	2.27039	0.590714	0.577609	0.672885	-7.17666		1.889	0.751	3.315	3.684	0.834	3.15
GAB2	0.569964	9.71956	10.2066	7.60509e-05	0.001883	2.25046	up	9.422	9.479	9.403	9.922	10.062	10.029
OSER1	0.569765	8.53953	7.16107	0.000493848	0.0046945	0.183628	up	8.352	8.276	8.135	8.93	8.777	8.767
PTH2R	0.569236	8.70593	7.60328	0.000362166	0.00402229	0.529714	up	8.462	8.321	8.481	8.945	8.923	9.104
RNASEL	0.567688	7.44716	6.46671	0.000831037	0.00623603	-0.398946	up	7.022	7.186	7.282	7.827	7.731	7.636
LIG1	0.567143	10.717	8.64097	0.000185066	0.00289575	1.27501	up	10.432	10.461	10.407	10.886	11.094	11.022
MASTL	0.56698	10.123	12.2887	2.77803e-05	0.001326	3.33167	up	9.846	9.8	9.873	10.371	10.405	10.444
GLRB	0.566931	4.65411	3.04781	0.0244346	0.060057	-4.16478		4.471	4.015	4.626	5.069	4.711	5.033
MYO1A	0.56577	2.74711	1.48797	0.190437	0.28671	-6.28078		3.198	2.237	1.958	2.557	3.384	3.15
CSPG5	0.565448	5.17454	7.83515	0.000309678	0.00375797	0.704048	up	4.919	4.97	4.786	5.525	5.366	5.481
LINC01547	0.564541	3.25908	5.21206	0.00240592	0.0119802	-1.59191	up	3.021	3.093	2.816	3.684	3.384	3.556
TPTE2P3	0.564501	1.64851	0.823599	0.443609	0.551318	-6.99965		2.597	0.751	0.751	2.312	2.597	0.883
SYTL2	0.56439	2.47878	0.869757	0.419923	0.528702	-6.95901		2.286	1.488	2.816	2.96	3.8	1.523
ANKRD6	0.563634	3.75221	2.09794	0.0836974	0.151198	-5.47018		3.453	3.266	3.692	3.831	4.607	3.664
PARP16	0.563523	8.14188	6.17568	0.00104756	0.00715963	-0.658625	up	7.905	7.75	7.926	8.568	8.288	8.416
RAD51AP1	0.563077	8.75167	4.9539	0.0030631	0.0140266	-1.86279	up	8.517	8.333	8.56	9.24	8.888	8.972
PKM	0.563049	13.9113	11.1073	4.81514e-05	0.00156138	2.74478	up	13.697	13.606	13.586	14.155	14.212	14.212
LOC100289561	0.562599	3.60678	1.89795	0.109606	0.185361	-5.74366		3.808	2.707	3.462	4.015	3.635	4.015
TMEM234	0.562557	5.34425	5.64983	0.00162769	0.00938842	-1.15328	up	5.046	5.184	4.958	5.614	5.782	5.481
WDR76	0.562554	9.49165	8.42162	0.000211999	0.00306391	1.1247	up	9.141	9.158	9.332	9.728	9.795	9.795
AQP3	0.56214	3.9937	1.31936	0.238104	0.3405	-6.48608		3.021	4.541	3.575	4.541	3.8	4.483
UTRN	0.561668	10.3533	10.5247	6.44518e-05	0.00174457	2.43007	up	10.058	10.106	10.054	10.714	10.582	10.606
DUSP16	0.561259	7.72873	5.18952	0.00245636	0.0121431	-1.6152	up	7.456	7.42	7.469	8.075	7.778	8.175
KLK1	0.560305	3.56887	4.0821	0.00740229	0.0251567	-2.84902	up	3.198	3.093	3.575	3.745	3.873	3.93
RAB4B	0.560135	2.45976	1.1531	0.295411	0.402021	-6.67539		1.889	1.488	3.162	2.312	3.254	2.653
EVI2A	0.55993	7.21561	7.11477	0.000510617	0.00478623	0.146311	up	6.978	6.94	6.888	7.615	7.351	7.52
SH3BP5	0.559862	5.40015	4.03396	0.00779681	0.0261243	-2.9068	up	5.391	5.011	4.958	5.841	5.584	5.616
ZYX	0.559622	9.99923	5.88336	0.00133344	0.00833169	-0.929425	up	9.723	9.765	9.671	10.08	10.366	10.391
CACNB1	0.559125	7.79488	7.00377	0.000553576	0.0050053	0.0559951	up	7.615	7.365	7.566	8.011	8.111	8.101
CPLANE1	0.559084	10.342	9.49332	0.000112188	0.0022715	1.82599	up	10.016	10.158	10.013	10.665	10.588	10.612
CSGALNACT2	0.559019	8.38942	12.3002	2.76385e-05	0.001326	3.33708	up	8.116	8.145	8.069	8.695	8.677	8.634
C1QL4	0.558903	2.72128	1.24329	0.262975	0.367068	-6.5745		3.021	1.488	2.816	3.384	2.597	3.021
BRCA1	0.558671	11.4347	10.4623	6.65537e-05	0.00177885	2.39529	up	11.106	11.221	11.139	11.752	11.729	11.661
SMOX	0.55866	4.4007	3.31872	0.0175875	0.047559	-3.80579	up	4.27	4.179	3.915	5.004	4.494	4.541
LNPEP	0.558245	11.0759	7.33157	0.000437382	0.00436541	0.319241	up	10.772	10.897	10.721	11.42	11.24	11.405
CCDC18-AS1	0.557982	6.14614	4.61469	0.00426339	0.017419	-2.23314	up	5.921	5.863	5.818	6.164	6.515	6.597
LPIN1	0.557651	9.31056	10.3306	7.12575e-05	0.00183262	2.3212	up	9.071	9.071	8.953	9.631	9.579	9.558
RASSF2	0.557417	5.41008	6.71488	0.000686546	0.00560062	-0.184935	up	5.046	5.155	5.193	5.706	5.81	5.551
RHOC	0.557232	7.50133	12.0836	3.04525e-05	0.00135691	3.23435	up	7.236	7.231	7.201	7.727	7.791	7.822
SPATA25	0.557127	2.75096	0.92216	0.394204	0.50407	-6.91084		1.488	2.237	3.692	2.8	3.635	2.653
MCTP1	0.556339	8.8269	6.84781	0.00062123	0.00530266	-0.073007	up	8.571	8.531	8.544	9.071	9.265	8.979
HAAO	0.556319	6.50017	4.66558	0.00405303	0.0168669	-2.17651	up	6.13	6.264	6.273	6.864	6.531	6.94
TNS2	0.556187	3.84769	1.58448	0.167342	0.258801	-6.15844		2.816	3.692	4.2	4.27	3.96	4.147
LPAR2	0.556047	7.5383	6.71122	0.000688453	0.00560591	-0.188041	up	7.177	7.39	7.213	7.822	7.715	7.912
FAM168A	0.55601	10.182	12.8446	2.18109e-05	0.00121643	3.58661	up	9.888	9.909	9.915	10.466	10.42	10.495
ZNF362	0.55591	8.39773	7.09228	0.000518999	0.00482313	0.128111	up	8.235	8.035	8.089	8.57	8.703	8.753
SLC1A7	0.555619	2.74565	5.76003	0.00148039	0.00886705	-1.04679	up	2.597	2.494	2.312	3.135	2.914	3.021
RCBTB2	0.555469	7.88971	5.19246	0.00244972	0.0121304	-1.61216	up	7.378	7.75	7.708	8.15	8.199	8.154
ZNF585A	0.555049	5.06873	1.35245	0.227964	0.329129	-6.44675		4.872	5.586	3.915	5.299	5.401	5.339
ATF4	0.55491	12.6171	12.2432	2.8348e-05	0.00133152	3.31026	up	12.325	12.333	12.36	12.855	12.944	12.884
TMEM44	0.554746	8.48639	9.31979	0.000123809	0.00236774	1.71787	up	8.227	8.169	8.231	8.665	8.797	8.829
ARID3B	0.554677	6.61183	6.32931	0.000926067	0.00664981	-0.520347	up	6.475	6.285	6.243	6.823	7.01	6.835
ASPHD2	0.554513	2.5344	3.00461	0.0257764	0.0624064	-4.22284		2.597	1.862	2.312	2.8	2.8	2.835
CPXM1	0.554299	5.1521	2.98297	0.0264784	0.0636477	-4.25198		5.125	4.541	4.958	5.184	5.487	5.616
MAP3K3	0.553798	10.1095	12.4256	2.61493e-05	0.0012949	3.39563	up	9.812	9.84	9.847	10.339	10.42	10.401
FAM161B	0.55375	6.30552	4.25557	0.00615672	0.02219	-2.64372	up	6.117	6.196	5.773	6.494	6.721	6.532
TNFRSF10B	0.553217	8.12074	7.48499	0.000392897	0.00417116	0.43892	up	7.841	7.894	7.797	8.526	8.288	8.379
MDP1	0.552896	2.42249	1.99257	0.0964578	0.168468	-5.61483		1.889	2.237	2.312	3.135	2.127	2.835
ANKRD13A	0.552657	10.4967	12.1317	2.97997e-05	0.00135691	3.25734	up	10.247	10.23	10.184	10.788	10.73	10.802
TUBA8	0.55229	4.70689	1.99476	0.096173	0.168155	-5.61183		4.837	4.648	3.808	4.841	5.002	5.106
MPZ	0.550916	4.61152	5.39662	0.00203479	0.0108094	-1.40389	up	4.2	4.401	4.407	4.794	4.801	5.066
SEC14L2	0.550169	4.22062	2.44698	0.0526035	0.106121	-4.98688		3.692	4.337	3.808	4.203	4.801	4.483
FCGR2C	0.549966	6.072	7.24706	0.000464376	0.00453931	0.252369	up	5.755	5.863	5.773	6.211	6.383	6.446
CYP2R1	0.549591	8.34107	8.13433	0.000254489	0.00339036	0.922165	up	8.088	7.971	8.14	8.64	8.533	8.675
C11orf80	0.549466	6.59142	4.16507	0.00677413	0.0236659	-2.75026	up	6.153	6.323	6.474	6.724	7.1	6.775
AKTIP	0.54919	5.88816	3.57818	0.0129735	0.0380177	-3.47107	up	5.616	5.33	5.895	6.193	6.26	6.034
EFCAB13	0.548885	6.88182	6.15117	0.0010686	0.00726581	-0.680939	up	6.426	6.712	6.684	7.213	7.125	7.131
HSD17B11	0.548836	10.3693	7.78206	0.000320869	0.00380863	0.664546	up	10.085	10.073	10.126	10.78	10.569	10.582
TGFBR2	0.548811	10.5686	7.51275	0.000385421	0.00414072	0.460341	up	10.389	10.239	10.254	10.904	10.731	10.894
ERFE	0.54881	4.64941	1.99007	0.0967842	0.168757	-5.61826		4.337	4.774	4.015	5.184	4.448	5.139
ARID4A	0.548474	9.86509	7.62735	0.000356261	0.00399617	0.548031	up	9.484	9.671	9.617	10.231	10.09	10.097
DICER1-AS1	0.548272	4.09527	2.482	0.0502405	0.102503	-4.93835		3.348	3.915	4.2	4.448	4.245	4.415
PSPH	0.547978	9.42826	10.8459	5.47841e-05	0.00164687	2.60577	up	9.17	9.15	9.143	9.631	9.761	9.714
CEP83-DT	0.547869	3.44472	2.31379	0.0627232	0.12127	-5.17157		3.453	2.898	3.162	3.266	3.96	3.93
ANKRD44	0.547787	7.29755	6.77877	0.000654207	0.00544505	-0.130906	up	7.022	7.148	6.9	7.657	7.506	7.552
NR4A1	0.547756	5.34372	3.18055	0.0207695	0.053466	-3.98774		5.046	4.774	5.389	5.706	5.708	5.439
MYL6	0.547669	11.6261	13.6422	1.56746e-05	0.00109685	3.93123	up	11.376	11.352	11.33	11.899	11.902	11.898
CYLD	0.547181	8.98507	6.30916	0.000941033	0.00671784	-0.538326	up	8.552	8.808	8.775	9.267	9.177	9.332
SUOX	0.547083	7.69708	8.38335	0.000217151	0.00310675	1.0981	up	7.456	7.336	7.479	7.895	7.969	8.048
CAMSAP2	0.546903	5.13312	2.12201	0.0810339	0.147687	-5.43699		4.781	5.011	4.786	5.872	4.866	5.481
PCYT1B	0.546592	7.08899	4.11595	0.00713834	0.0245081	-2.8086	up	6.747	6.83	6.87	7.507	7.069	7.51
NCF2	0.546389	7.29784	4.2748	0.00603394	0.0218694	-2.62125	up	6.848	6.928	7.298	7.645	7.567	7.501
ZFYVE28	0.546264	3.96658	2.16434	0.0765613	0.141658	-5.37854		4.122	3.266	3.692	4.015	4.557	4.147
RALB	0.546197	8.02456	5.14884	0.00255051	0.0124324	-1.65739	up	7.73	7.607	7.917	8.363	8.147	8.383
C17orf113	0.545974	4.56263	2.68379	0.0386615	0.0846723	-4.65973		3.915	4.471	4.483	4.794	4.607	5.106
SAT1	0.545725	8.52379	10.7446	5.76377e-05	0.00166022	2.55095	up	8.211	8.248	8.293	8.775	8.859	8.757
FBF1	0.545584	8.39539	6.02887	0.00118119	0.00775099	-0.793345	up	8.066	8.207	8.095	8.501	8.795	8.709
ERBIN	0.545555	10.2477	8.69729	0.00017881	0.00284847	1.31301	up	9.924	10.04	9.961	10.597	10.433	10.532
EPB41L5	0.544857	7.46759	7.78063	0.000321177	0.00380863	0.663478	up	7.084	7.26	7.241	7.822	7.704	7.694
STAT2	0.544788	9.59237	11.3764	4.22863e-05	0.00147314	2.88422	up	9.341	9.344	9.275	9.903	9.817	9.875
ANGPT1	0.544642	11.0245	9.39781	0.000118418	0.00232944	1.76673	up	10.754	10.795	10.708	11.37	11.215	11.306
SPACA9	0.544363	5.61283	7.61404	0.000359514	0.00401148	0.537903	up	5.461	5.262	5.299	5.895	5.944	5.816
ITM2C	0.544309	8.29971	9.81219	9.39921e-05	0.00209206	2.01962	up	8.038	7.976	8.069	8.51	8.563	8.643
ZBTB38	0.543795	5.20696	2.37098	0.0581461	0.1143	-5.09226		5.311	5.011	4.483	5.706	5.324	5.407
OAS3	0.543544	8.88267	7.44042	0.000405256	0.00423002	0.404374	up	8.752	8.577	8.504	9.15	9.153	9.16
GTF2IRD1	0.543317	8.39818	6.79118	0.00064813	0.00541918	-0.120458	up	8.038	8.207	8.135	8.536	8.748	8.726
PAIP2B	0.543039	6.08847	6.88878	0.000602568	0.00523065	-0.0388735	up	5.895	5.706	5.85	6.305	6.476	6.298
SCARB2	0.542815	9.81751	9.51692	0.000110708	0.00226693	1.84055	up	9.607	9.531	9.501	10.154	10.093	10.02
C7orf61	0.542664	1.98264	0.790234	0.461332	0.568039	-7.02794		1.889	2.494	0.751	1.724	3.516	1.523
KNTC1	0.542569	11.7347	8.71718	0.00017666	0.00283187	1.32637	up	11.377	11.565	11.448	12.021	12.029	11.968
MANBA	0.542356	10.0959	8.50012	0.000201866	0.00299819	1.17891	up	9.79	9.936	9.747	10.399	10.369	10.333
DISP2	0.541994	4.39433	2.02936	0.0917905	0.162471	-5.56445		4.544	3.556	4.27	4.635	4.494	4.866
LRRC63	0.54152	3.00636	0.848935	0.430488	0.538627	-6.97755		3.453	3.266	1.488	4.085	3.093	2.653
CARD6	0.54057	6.07668	3.87108	0.0093186	0.0297298	-3.10488	up	6.074	5.706	5.64	6.494	6.346	6.201
PIK3IP1	0.540138	5.44788	4.23923	0.00626333	0.0223958	-2.66287	up	5.391	5.184	4.958	5.68	5.857	5.616
WAC-AS1	0.539891	7.48312	4.79842	0.00355748	0.015429	-2.03047	up	7.361	7.134	7.144	7.861	7.551	7.848
MAP3K6	0.539463	6.22831	3.7157	0.0110883	0.0338748	-3.29756	up	5.755	5.893	6.228	6.383	6.437	6.674
ZDHHC13	0.539384	8.59401	8.75592	0.000172557	0.0027977	1.35231	up	8.235	8.415	8.322	8.883	8.892	8.816
SENP7	0.538776	8.59161	5.75912	0.00148155	0.00886984	-1.04766	up	8.232	8.478	8.257	8.989	8.799	8.795
CDCA5	0.538635	10.8432	9.60641	0.0001053	0.00220542	1.8954	up	10.534	10.603	10.584	11.063	11.075	11.2
TLE4	0.538525	7.81676	9.19551	0.000133	0.00243618	1.63919	up	7.636	7.501	7.505	8.101	8.125	8.033
SLC6A16	0.538455	3.57306	2.47572	0.0506556	0.10319	-4.94705		3.198	3.692	3.021	3.745	3.635	4.147
SKIL	0.538203	10.1166	11.2177	4.56381e-05	0.00151447	2.80239	up	9.883	9.829	9.83	10.439	10.341	10.377
GAB1	0.53801	8.49104	6.60038	0.000749253	0.00587989	-0.282842	up	8.344	8.222	8.1	8.796	8.665	8.82
TTC21A	0.537991	3.21241	1.63106	0.157178	0.246817	-6.09833		3.021	2.494	3.315	3.266	3.093	4.085
BRCA2	0.537664	10.4576	10.02	8.39869e-05	0.00197937	2.14241	up	10.154	10.238	10.175	10.776	10.655	10.749
PRIM2	0.537484	9.32897	9.06068	0.000143885	0.00254961	1.55265	up	8.967	9.15	9.064	9.607	9.583	9.603
STX3	0.537114	7.90386	6.06345	0.00114803	0.00763121	-0.761387	up	7.749	7.52	7.637	8.281	8.188	8.048
ZFYVE19	0.537037	7.51221	5.82932	0.00139565	0.00855245	-0.980618	up	7.387	7.27	7.073	7.704	7.823	7.815
ZNF395	0.536551	9.45774	8.92064	0.000156309	0.00268414	1.46142	up	9.158	9.196	9.214	9.768	9.622	9.788
CLIC4	0.536285	11.0968	7.21722	0.000474367	0.00458999	0.228594	up	10.866	10.825	10.795	11.508	11.271	11.316
KIAA1324L	0.536143	7.86819	8.04579	0.000269533	0.00347585	0.858395	up	7.662	7.66	7.479	8.18	8.118	8.111
MS4A7	0.535701	7.81725	8.26194	0.000234495	0.00326067	1.01294	up	7.573	7.64	7.436	8.082	8.111	8.062
TADA3	0.535332	9.63885	10.398	6.88028e-05	0.00181617	2.35925	up	9.352	9.321	9.44	9.883	9.891	9.945
ENO3	0.534943	6.22611	4.95837	0.0030501	0.0140155	-1.85802	up	5.812	6.118	5.946	6.611	6.531	6.339
SREBF2	0.534935	11.3728	7.7609	0.000325459	0.00383232	0.648735	up	11.162	11.101	11.054	11.53	11.738	11.653
HAVCR2	0.534137	5.98671	3.41775	0.0156398	0.0435895	-3.67694	up	5.517	5.671	5.971	6.063	6.476	6.222
MIR223	0.534123	4.93767	7.73065	0.000332156	0.00388255	0.626061	up	4.682	4.704	4.626	5.184	5.324	5.106
LOC100286925	0.534017	4.17731	1.7866	0.127412	0.208962	-5.89345		3.453	4.264	4.015	4.693	4.711	3.93
QPCT	0.533948	5.7895	5.32791	0.0021647	0.0111923	-1.47335	up	5.461	5.525	5.582	6.264	5.97	5.936
GOLGB1	0.533239	11.0251	8.71313	0.000177094	0.00283529	1.32365	up	10.706	10.844	10.725	11.32	11.22	11.336
NCKIPSD	0.533152	8.39952	6.59547	0.00075209	0.00589129	-0.287077	up	8.159	8.244	7.996	8.58	8.706	8.712
E2F1	0.532987	9.4701	9.44589	0.000115233	0.00230756	1.79663	up	9.244	9.17	9.197	9.666	9.817	9.726
CNTNAP3	0.532679	2.53086	0.825903	0.442404	0.550211	-6.99766		3.021	0.751	3.021	2.96	2.597	2.835
TYMS	0.532558	12.1594	12.4862	2.54626e-05	0.00128542	3.42372	up	11.93	11.864	11.885	12.439	12.429	12.408
PXMP2	0.532481	7.55685	8.06245	0.000266624	0.00344428	0.870446	up	7.278	7.279	7.315	7.698	7.892	7.879
PPP1R15A	0.532094	8.09035	5.26387	0.00229443	0.011637	-1.53867	up	7.926	7.902	7.646	8.226	8.417	8.427
CD200	0.531912	9.99948	10.032	8.34496e-05	0.00197937	2.14941	up	9.782	9.709	9.71	10.227	10.337	10.232
STK10	0.531727	9.98665	8.32176	0.000225755	0.0031835	1.05505	up	9.72	9.741	9.701	10.138	10.337	10.282
LINC00467	0.531674	5.39076	2.11237	0.0820903	0.149102	-5.45029		5.461	4.866	5.048	5.33	5.522	6.118
LOC101929340	0.53116	3.63718	2.7107	0.0373486	0.0826117	-4.62275		3.692	3.401	3.021	4.015	4.03	3.664
HIST1H3E	0.530586	5.46606	4.17945	0.00667149	0.0234098	-2.73325	up	5.391	5.062	5.15	5.827	5.522	5.845
EIF1	0.530529	12.6414	11.7059	3.62053e-05	0.00141455	3.05022	up	12.389	12.362	12.378	12.959	12.868	12.892
SNORA47	0.529872	3.32993	0.778837	0.467501	0.573314	-7.03739		1.488	4.015	3.692	3.494	3.873	3.418
TBC1D3P1-DHX40P1	0.529799	4.34398	2.7276	0.0365488	0.0812648	-4.59955		4.022	4.015	4.2	4.962	4.652	4.212
AK4	0.529746	9.91282	9.51935	0.000110558	0.00226693	1.84204	up	9.643	9.656	9.645	10.234	10.083	10.216
ZNF682	0.529624	5.75447	8.6408	0.000185086	0.00289575	1.27489	up	5.517	5.492	5.461	6.125	5.944	5.989
CFLAR	0.529463	7.91475	7.38763	0.00042048	0.00430108	0.363228	up	7.582	7.779	7.589	8.118	8.215	8.206
PLEKHA8P1	0.528929	7.06846	4.84697	0.00339393	0.0149713	-1.97774	up	6.76	6.696	6.956	7.292	7.197	7.51
C2orf15	0.528593	3.58903	3.2305	0.0195511	0.0512378	-3.92168		3.567	3.093	3.315	4.085	3.635	3.84
TEN1-CDK3	0.528429	3.90522	1.90054	0.109222	0.184923	-5.74014		3.915	3.093	3.915	4.489	3.873	4.147
SGIP1	0.527493	1.75174	1.49896	0.187663	0.283168	-6.26702		1.488	1.488	1.488	1.724	1.488	2.835
MGME1	0.527116	8.76412	7.27879	0.000454021	0.0044837	0.277554	up	8.517	8.397	8.587	9.098	8.939	9.046
SLC50A1	0.527048	5.61241	2.91401	0.0288599	0.0681794	-4.34523		5.006	5.525	5.516	6.111	5.81	5.707
TENT5B	0.526762	4.84926	2.8946	0.0295718	0.0693228	-4.37157		4.729	4.337	4.693	5.439	4.866	5.033
USP11	0.526741	10.1175	8.19558	0.000244654	0.00332168	0.965903	up	9.917	9.797	9.848	10.291	10.466	10.385
BBS4	0.526674	6.84836	10.1219	7.9536e-05	0.00193149	2.20171	up	6.521	6.576	6.659	7.132	7.1	7.103
KMT5C	0.526563	7.42019	5.12365	0.00261086	0.0126493	-1.68363	up	7.1	7.148	7.223	7.479	7.731	7.841
BSPRY	0.526344	7.03132	7.5297	0.000380939	0.00412098	0.473382	up	6.861	6.696	6.747	7.287	7.213	7.383
CACNB4	0.526275	8.6785	7.27737	0.000454476	0.0044837	0.276436	up	8.403	8.539	8.304	8.974	8.958	8.893
RSPH3	0.526274	6.29724	3.00293	0.02583	0.062477	-4.22509		5.968	5.938	6.197	6.902	6.515	6.264
AMPD3	0.526131	8.60474	7.48437	0.000393065	0.00417116	0.438441	up	8.424	8.384	8.216	8.811	8.894	8.898
PTK2B	0.52612	10.8838	7.63916	0.000353405	0.00399617	0.556999	up	10.665	10.626	10.571	11.028	11.237	11.176
PLIN2	0.526008	9.7931	7.81215	0.000314469	0.00376825	0.686967	up	9.496	9.451	9.643	10.107	10.001	10.06
C19orf54	0.525789	7.63677	6.33571	0.000921368	0.00663551	-0.514642	up	7.437	7.287	7.398	7.808	7.843	8.048
ZNF530	0.524899	6.69636	4.96603	0.00302796	0.0139356	-1.84985	up	6.36	6.56	6.382	7.001	6.772	7.103
C4orf3	0.523853	8.71019	8.66951	0.000181865	0.00286498	1.29429	up	8.442	8.359	8.544	8.999	8.967	8.951
FAM8A1	0.523405	8.20404	7.20694	0.000477865	0.00460423	0.220386	up	7.862	7.992	7.973	8.563	8.354	8.481
ZNF821	0.523331	6.28317	5.06657	0.00275381	0.01305	-1.74343	up	6.074	5.986	6.004	6.766	6.437	6.431
SLC35E2B	0.522971	10.2299	10.9513	5.19878e-05	0.00159781	2.66226	up	9.919	9.971	10.015	10.48	10.528	10.466
SLC4A8	0.522529	5.44512	3.19512	0.0204056	0.0528057	-3.96844		5.271	5.439	4.841	5.827	5.616	5.676
FBXO44	0.522416	1.89405	1.18127	0.284927	0.390877	-6.64437		2.286	1.862	0.751	1.985	1.827	2.653
QPRT	0.522319	8.37239	11.4151	4.15119e-05	0.00147314	2.90402	up	8.088	8.094	8.151	8.594	8.667	8.64
ACKR2	0.521486	4.47058	3.09868	0.022952	0.0573509	-4.09669		4.2	4.093	4.337	4.388	4.801	5.004
TRPC1	0.521448	5.36318	2.19486	0.0734962	0.137322	-5.33634		5.351	5.33	4.626	5.578	5.401	5.893
NREP	0.520986	12.1118	11.2962	4.3941e-05	0.00149011	2.84306	up	11.896	11.825	11.833	12.411	12.344	12.362
CDC25C	0.520717	7.69374	6.94201	0.000579292	0.00514675	0.00520483	up	7.396	7.384	7.52	7.905	8.079	7.879
KLF6	0.520688	9.1736	12.218	2.86694e-05	0.00134169	3.29832	up	8.888	8.897	8.955	9.44	9.423	9.438
HGSNAT	0.52067	8.46416	7.69784	0.0003396	0.00392645	0.601383	up	8.216	8.196	8.2	8.802	8.777	8.594
HESX1	0.52056	4.58375	1.81305	0.122937	0.203135	-5.85808		4.616	3.808	4.546	5.115	5.002	4.415
HERC5	0.520311	9.11892	7.67923	0.000343908	0.00394768	0.587343	up	8.752	8.918	8.907	9.453	9.363	9.321
SGMS2	0.520206	6.21851	2.52418	0.047544	0.0983998	-4.87996		5.869	5.64	6.367	6.694	6.383	6.359
PELI2	0.52019	10.4712	11.9268	3.26998e-05	0.00135787	3.1587	up	10.217	10.235	10.181	10.766	10.703	10.725
PCDHB14	0.520166	3.26655	1.97448	0.0988416	0.171319	-5.63955		2.597	3.401	3.021	3.266	3.384	3.93
CSRP1	0.520158	9.84614	8.86636	0.000161457	0.00273216	1.42568	up	9.601	9.558	9.599	10.014	10.116	10.188
GTF2IRD2B	0.520136	5.09673	4.62112	0.00423611	0.0173575	-2.22596	up	4.872	5.011	4.626	5.271	5.461	5.339
CRYL1	0.519712	6.13205	4.45065	0.00503109	0.019343	-2.4183	up	6.009	5.758	5.85	6.285	6.609	6.282
C22orf46	0.519549	7.41347	5.36555	0.00209239	0.010982	-1.43522	up	7.004	7.345	7.112	7.652	7.633	7.735
SAMD9L	0.519095	6.17402	4.33901	0.00564351	0.0209147	-2.5466	up	5.784	5.938	6.021	6.211	6.493	6.597
PRSS36	0.519067	4.84709	3.3534	0.0168763	0.0461003	-3.76051	up	4.27	4.866	4.626	5.033	5.112	5.175
GOLGA2P10	0.519061	2.21654	1.51535	0.183595	0.278174	-6.2464		1.889	2.494	1.488	2.557	2.914	1.958
CDK19	0.518581	9.53064	9.91432	8.89103e-05	0.0020541	2.0803	up	9.207	9.273	9.335	9.771	9.769	9.83
SLC4A1	0.518574	3.03651	1.42842	0.206157	0.304298	-6.35462		2.816	2.494	3.021	2.96	4.093	2.835
ZNF554	0.517586	6.14677	2.77954	0.0342041	0.0771797	-4.52838		6.175	5.938	5.551	6.529	6.515	6.172
HMGCS1	0.516528	10.9066	7.84165	0.00030834	0.00375534	0.708867	up	10.622	10.589	10.735	11.226	11.076	11.192
GLUL	0.516315	12.4646	11.9047	3.30319e-05	0.00135787	3.14795	up	12.249	12.194	12.176	12.711	12.718	12.739
RECQL	0.515364	9.59622	7.34076	0.000434559	0.00434763	0.326469	up	9.409	9.233	9.373	9.929	9.858	9.775
CHAF1B	0.514472	9.59154	10.5535	6.35079e-05	0.00172267	2.44605	up	9.313	9.364	9.326	9.869	9.891	9.786
ANO6	0.514383	11.2879	12.5305	2.49747e-05	0.00128542	3.44412	up	11.027	11.058	11.006	11.55	11.531	11.555
KATNAL1	0.514216	7.24861	5.23389	0.00235821	0.0118197	-1.56944	up	7.134	6.94	6.9	7.652	7.378	7.488
CUTALP	0.514183	9.33684	5.81134	0.00141709	0.00862952	-0.997729	up	8.908	9.108	9.223	9.623	9.553	9.606
NEK11	0.514128	5.29035	2.65598	0.0400708	0.0867261	-4.698		5.006	4.704	5.389	5.614	5.69	5.339
GLMP	0.513726	7.14812	5.38499	0.00205615	0.0108672	-1.4156	up	6.798	6.83	7.046	7.269	7.465	7.481
ARMCX3	0.513687	9.14369	9.36268	0.000120811	0.00236007	1.74477	up	8.855	8.882	8.923	9.48	9.384	9.338
RRNAD1	0.513636	6.92393	8.23717	0.000238229	0.00327668	0.995422	up	6.678	6.696	6.627	7.19	7.082	7.27
TMEM59	0.513585	9.88261	12.2778	2.79155e-05	0.001326	3.32653	up	9.649	9.594	9.635	10.15	10.149	10.119
UBA7	0.513318	7.81401	4.8967	0.00323524	0.0145797	-1.92408	up	7.387	7.632	7.652	8.112	8.181	7.919
SLC16A13	0.512941	4.82951	3.84824	0.00955766	0.030315	-3.13299	up	4.337	4.541	4.841	5.16	5.033	5.066
RFFL	0.512714	8.44846	5.98759	0.00122224	0.00789852	-0.831692	up	8.211	8.201	8.164	8.883	8.6	8.632
SEMA4F	0.512047	6.91319	4.68748	0.00396618	0.0166465	-2.15226	up	6.735	6.782	6.455	7.06	7.287	7.16
TLL2	0.511782	3.24765	2.35123	0.0596853	0.116793	-5.11964		3.453	2.707	2.816	3.384	3.708	3.418
CDHR4	0.511654	3.59444	1.87054	0.113743	0.191068	-5.78073		3.453	3.401	3.162	3.684	4.448	3.418
PLEK	0.511225	11.8284	12.0056	3.15474e-05	0.00135787	3.19684	up	11.553	11.572	11.594	12.076	12.118	12.057
APOBEC3C	0.511025	9.99795	11.7663	3.52051e-05	0.00139091	3.0801	up	9.726	9.752	9.75	10.223	10.241	10.297
PELI3	0.510425	6.00589	3.57482	0.0130239	0.0381198	-3.47535	up	5.517	5.986	5.749	6.397	6.088	6.298
OTUD1	0.509764	5.98547	2.86079	0.0308579	0.0715759	-4.41753		5.487	5.733	5.971	6.512	5.986	6.222
MAP2K6	0.50954	6.23223	4.17523	0.00670142	0.0234761	-2.73824	up	6.175	5.836	5.921	6.455	6.346	6.661
STX5	0.509346	8.35166	6.46922	0.000829409	0.00623603	-0.396748	up	8.241	8.029	8.021	8.563	8.683	8.573
HAUS4	0.509343	9.34456	7.40109	0.000416537	0.00428997	0.373741	up	9.097	8.996	9.177	9.648	9.635	9.514
MATN2	0.509261	4.18373	1.63779	0.15576	0.244982	-6.08959		4.471	3.401	3.915	4.448	4.093	4.774
PCED1A	0.508922	8.10942	7.7526	0.00032728	0.00384313	0.642527	up	7.901	7.816	7.848	8.352	8.47	8.27
MMAB	0.508344	8.73649	7.0488	0.000535661	0.00489652	0.0927816	up	8.348	8.568	8.531	9.03	8.999	8.943
HRAT92	0.50818	3.24382	1.90044	0.109237	0.184924	-5.74028		2.597	3.556	2.816	3.494	3.708	3.292
AP1S2	0.507454	6.59184	3.65598	0.0118665	0.03563	-3.37257	up	6.507	6.092	6.416	7.036	6.734	6.766
FAM90A1	0.507366	3.68195	1.63261	0.156849	0.246421	-6.09631		3.567	3.556	3.162	4.27	3.254	4.283
HELLS	0.507334	10.9247	7.40565	0.00041521	0.00428838	0.3773	up	10.674	10.785	10.554	11.172	11.166	11.198
DBI	0.507117	9.53829	10.2557	7.41071e-05	0.00186507	2.27861	up	9.268	9.24	9.346	9.76	9.825	9.791
SLC48A1	0.506751	6.53136	2.42773	0.0539517	0.108017	-5.01355		6.662	5.836	6.335	6.794	6.71	6.85
GPI	0.506469	12.0549	9.30953	0.00012454	0.00236774	1.71141	up	11.843	11.786	11.776	12.247	12.292	12.385
WDR91	0.506167	6.45086	6.46659	0.000831109	0.00623603	-0.399044	up	6.27	6.172	6.152	6.561	6.755	6.796
RAET1K	0.505837	4.39522	4.11575	0.00713987	0.0245081	-2.80883	up	4.398	4.015	4.015	4.693	4.711	4.541
ANKEF1	0.505449	2.79137	2.81973	0.0325021	0.0744171	-4.47348		2.597	2.707	2.312	3.384	2.914	2.835
ZSCAN30	0.505382	7.72134	6.12126	0.00109495	0.00740017	-0.708272	up	7.416	7.554	7.436	8.088	7.832	8.002
LINC00629	0.505328	2.58968	2.18941	0.0740344	0.13795	-5.34389		2.816	2.237	1.958	2.96	2.914	2.653
CCDC149	0.504535	1.90299	1.1247	0.306317	0.41369	-6.70621		1.889	0.751	2.312	1.985	1.827	2.653
PKD2	0.50403	8.77638	7.50182	0.000388344	0.00415866	0.451916	up	8.41	8.559	8.604	8.982	9.023	9.081
GSTZ1	0.503863	8.0443	9.8122	9.39917e-05	0.00209206	2.01963	up	7.81	7.75	7.817	8.23	8.314	8.344
ZSWIM6	0.503827	8.32383	6.17423	0.0010488	0.00716164	-0.659949	up	8.116	7.91	8.19	8.563	8.609	8.555
DTL	0.503192	11.0394	9.70778	9.95418e-05	0.00214168	1.95693	up	10.823	10.776	10.764	11.301	11.35	11.223
ECE1	0.503108	8.67307	7.85572	0.000305464	0.00374562	0.719291	up	8.406	8.342	8.517	8.91	8.877	8.987
CTNNAL1	0.502877	9.10263	8.59748	0.000190073	0.00292928	1.2455	up	8.929	8.758	8.866	9.384	9.347	9.332
TEX19	0.50274	2.63536	1.28937	0.247646	0.351137	-6.52128		1.889	2.707	2.557	3.384	2.127	3.15
TOM1L2	0.50222	6.87668	3.98361	0.00823503	0.0272496	-2.9676	up	6.533	6.782	6.561	6.969	7.361	7.054
RAB33B	0.50177	7.57265	4.72036	0.0038397	0.0163411	-2.11598	up	7.336	7.231	7.398	7.666	8.028	7.777
VGLL4	0.501348	10.3778	9.79851	9.46982e-05	0.00210046	2.01145	up	10.167	10.08	10.135	10.672	10.569	10.645
FIG4	0.501134	6.73253	6.67673	0.00070674	0.00568222	-0.217402	up	6.612	6.479	6.354	6.955	6.981	7.014
NBR1	0.501035	9.56897	7.0091	0.00055142	0.00499287	0.0603596	up	9.323	9.209	9.423	9.89	9.769	9.8
IRF1	0.500878	7.84656	5.16155	0.00252064	0.0123244	-1.64418	up	7.677	7.412	7.699	8.082	8.015	8.193
NMT2	0.500772	6.04107	7.09876	0.000516569	0.00482081	0.133357	up	5.731	5.893	5.749	6.339	6.196	6.339
TMEM87B	0.500339	9.44892	6.74567	0.000670736	0.00552794	-0.158845	up	9.058	9.309	9.23	9.7	9.676	9.721
RETREG3	0.500156	9.61985	6.85796	0.000616546	0.00528657	-0.0645366	up	9.308	9.348	9.453	9.769	9.866	9.975
FCER1G	0.499912	2.48049	1.05396	0.334968	0.444906	-6.7808		1.889	1.488	3.315	2.557	2.8	2.835
MIATNB	0.49968	5.39718	2.25036	0.0682459	0.12942	-5.2595		5.487	5.262	4.693	5.439	5.708	5.794
SGCB	0.499588	6.55567	5.90776	0.00130639	0.00822595	-0.906424	up	6.213	6.323	6.382	6.665	6.834	6.918
ZFAND3	0.499559	9.69811	8.56716	0.000193658	0.00294863	1.22484	up	9.535	9.421	9.389	9.908	9.999	9.937
SLX4IP	0.49947	8.16881	8.07502	0.000264455	0.00342665	0.879517	up	7.822	7.976	7.959	8.425	8.363	8.468
LINC01391	0.499069	2.50449	0.74129	0.488237	0.592432	-7.06774		3.198	0.751	2.816	2.312	2.8	3.15
LRRC8C	0.498984	10.569	10.9697	5.15171e-05	0.00159781	2.67206	up	10.323	10.347	10.288	10.847	10.773	10.835
VEGFA	0.498949	10.1308	11.7651	3.52242e-05	0.00139091	3.07952	up	9.876	9.898	9.87	10.344	10.409	10.387
CABLES2	0.49894	7.15584	4.35797	0.00553378	0.0206302	-2.52468	up	6.991	6.84	6.888	7.269	7.302	7.644
BSDC1	0.498886	9.16318	6.88252	0.000605376	0.00524358	-0.0440754	up	8.916	8.996	8.83	9.359	9.523	9.356
ANAPC16	0.498642	10.1876	8.08755	0.000262312	0.00342028	0.888551	up	10.005	9.861	9.949	10.424	10.51	10.377
ARRDC3	0.498417	10.3003	9.43953	0.000115649	0.00231225	1.79269	up	10.019	10.004	10.13	10.561	10.519	10.569
RAG1	0.49773	2.01558	1.04781	0.337563	0.447569	-6.78714		0.751	2.237	2.312	2.312	1.827	2.653
SENP8	0.497188	4.89626	3.80192	0.0100639	0.031452	-3.1902	up	4.919	4.541	4.483	5.223	5.179	5.033
NCKAP5L	0.49685	8.61421	5.26276	0.00229674	0.0116441	-1.5398	up	8.388	8.45	8.26	8.691	8.942	8.954
WNT11	0.496055	3.40215	1.59078	0.165931	0.257148	-6.15035		3.348	3.093	3.021	3.684	4.245	3.021
EIF1B-AS1	0.495496	3.19636	1.31756	0.238667	0.340998	-6.4882		2.597	3.692	2.557	2.96	3.708	3.664
PAIP2	0.495151	10.1316	9.90758	8.92354e-05	0.00205418	2.07632	up	9.896	9.886	9.87	10.362	10.325	10.45
CYBRD1	0.495018	9.37668	10.274	7.34021e-05	0.00186069	2.28899	up	9.067	9.167	9.153	9.652	9.607	9.613
RXFP1	0.494883	5.23339	3.40013	0.0159681	0.0442534	-3.69976	up	4.919	4.774	5.265	5.64	5.429	5.374
RAB5B	0.494267	9.53017	7.14141	0.00050089	0.00474027	0.167807	up	9.261	9.355	9.233	9.707	9.891	9.734
BDH2	0.494132	7.11892	4.7918	0.00358046	0.0154918	-2.03768	up	6.966	6.646	7.003	7.377	7.369	7.353
STIM1	0.493416	9.66814	9.59886	0.000105744	0.0022111	1.8908	up	9.441	9.409	9.414	9.864	9.889	9.992
CEP295NL	0.493285	4.41965	1.35799	0.226302	0.327322	-6.44011		4.781	3.401	4.337	4.635	4.448	4.915
TFEB	0.492688	5.48306	2.37648	0.0577246	0.113618	-5.08462		5.271	4.923	5.516	5.408	5.986	5.794
KLC4	0.492649	6.82672	5.67393	0.00159408	0.00931449	-1.12985	up	6.544	6.646	6.551	6.947	7.034	7.238
CHD2	0.49219	11.3422	10.0222	8.38883e-05	0.00197937	2.14369	up	11.038	11.162	11.088	11.582	11.591	11.592
ARHGEF9	0.49181	9.06207	5.87118	0.00134717	0.00837134	-0.94093	up	8.766	8.855	8.828	9.141	9.414	9.369
EVL	0.491338	8.85847	5.33663	0.00214769	0.0111404	-1.4645	up	8.617	8.629	8.592	8.907	9.201	9.205
PYROXD2	0.491316	4.20272	2.14765	0.0782934	0.144085	-5.4016		3.915	4.264	3.692	4.085	4.448	4.812
LOC100130172	0.491096	3.43768	1.64197	0.154884	0.243905	-6.08415		3.021	3.093	3.462	3.745	3.093	4.212
FRMD4B	0.489897	7.12263	5.10672	0.00265235	0.0127482	-1.70132	up	6.798	7.069	6.766	7.36	7.302	7.441
SSH1	0.489883	9.13176	8.02621	0.000272998	0.00350183	0.844205	up	8.946	8.802	8.912	9.321	9.367	9.442
P4HB	0.489699	13.5619	9.09424	0.000141082	0.0025069	1.57431	up	13.342	13.329	13.28	13.732	13.87	13.818
TMEM263	0.489444	8.55927	5.51563	0.00183041	0.0100929	-1.28506	up	8.245	8.352	8.346	8.979	8.694	8.739
MZF1-AS1	0.489294	4.42997	6.37098	0.000895978	0.00651138	-0.483306	up	4.27	4.179	4.107	4.693	4.557	4.774
C11orf45	0.489208	7.40105	4.79438	0.00357149	0.0154778	-2.03488	up	7.201	7.212	7.056	7.791	7.693	7.453
LINC00240	0.489194	1.64357	1.00161	0.357572	0.468404	-6.8339		0.751	1.488	1.958	1.342	2.8	1.523
RGS2	0.488955	5.63038	2.89166	0.0296814	0.0694649	-4.37556		5.173	5.525	5.461	6.175	5.833	5.616
RFC4	0.488954	10.3361	7.89042	0.000298507	0.00369189	0.744913	up	10.038	10.101	10.136	10.661	10.489	10.592
EPG5	0.488572	9.7711	7.10254	0.000515156	0.00481416	0.136418	up	9.455	9.64	9.486	9.997	9.965	10.085
LOC101929709	0.488452	6.11405	3.75455	0.0106129	0.0327368	-3.24905	up	6.031	5.968	5.611	6.476	6.24	6.359
NCOA2	0.488209	9.94942	10.7523	5.74147e-05	0.00166022	2.55514	up	9.654	9.747	9.715	10.21	10.181	10.19
ZNF292	0.487884	10.8495	7.52378	0.000382497	0.00412533	0.468833	up	10.572	10.699	10.546	11.087	11.027	11.166
ACAT2	0.487733	9.32064	8.94967	0.000153633	0.00265246	1.48044	up	9.041	9.073	9.116	9.637	9.559	9.498
AASDH	0.487166	8.41676	4.30615	0.00583962	0.0213651	-2.58473	up	8.164	8.073	8.283	8.832	8.454	8.695
BAZ2B	0.486534	9.38308	6.62584	0.000734756	0.00582335	-0.260952	up	9.086	9.177	9.156	9.743	9.504	9.632
CYBC1	0.486282	9.25194	7.08348	0.000522321	0.00484083	0.120978	up	9.035	9.024	8.967	9.396	9.474	9.615
PXN	0.486239	10.3975	7.96929	0.00028337	0.00356975	0.802771	up	10.171	10.138	10.155	10.531	10.71	10.68
RAD54B	0.485993	9.47453	5.94415	0.00126723	0.00805544	-0.872263	up	9.233	9.357	9.104	9.806	9.671	9.676
CDS2	0.485699	9.97596	8.30629	0.000227979	0.00320778	1.04418	up	9.73	9.715	9.754	10.286	10.119	10.252
ASB1	0.485396	7.25349	3.66601	0.0117316	0.035316	-3.35994	up	6.798	7.279	6.956	7.395	7.551	7.543
EVA1B	0.485182	4.00409	2.22898	0.0702212	0.132364	-5.28913		3.808	4.015	3.462	4.203	4.607	3.93
TMIGD2	0.484667	7.02112	3.95681	0.00847955	0.0278481	-3.00012	up	6.876	6.546	6.915	7.386	7.134	7.27
PLCB2	0.484656	9.32054	5.0053	0.00291732	0.0135682	-1.80811	up	9.055	9.271	8.909	9.578	9.549	9.561
PLEKHA2	0.484655	10.5663	8.88439	0.000159725	0.0027245	1.43758	up	10.351	10.269	10.352	10.835	10.736	10.855
ZNF75D	0.484635	7.1089	8.13134	0.000254981	0.00339248	0.920021	up	6.833	6.952	6.815	7.395	7.287	7.372
WBP1L	0.484488	8.60118	8.46542	0.000206273	0.00301844	1.15501	up	8.388	8.265	8.424	8.871	8.826	8.834
USP49	0.484314	8.54204	5.20343	0.00242509	0.0120509	-1.60082	up	8.164	8.482	8.253	8.768	8.735	8.85
MAP3K8	0.483397	7.08631	7.01734	0.000548105	0.00498051	0.0671017	up	6.923	6.767	6.844	7.419	7.244	7.321
PCDHGC3	0.483298	2.19951	1.06323	0.331091	0.440949	-6.77121		1.488	2.898	1.488	2.96	2.127	2.237
RAD51D	0.483193	9.52923	8.62074	0.000187376	0.00290877	1.2613	up	9.348	9.309	9.207	9.794	9.723	9.795
RB1-DT	0.483075	3.34452	5.06316	0.00276264	0.0130821	-1.74702	up	3.021	3.266	3.021	3.494	3.708	3.556
ANGPTL6	0.483069	6.87718	3.13247	0.0220219	0.0557684	-4.05162		6.583	6.84	6.484	6.851	7.335	7.171
SASH3	0.482249	6.87198	5.22857	0.00236973	0.0118635	-1.57491	up	6.81	6.532	6.551	7.036	7.186	7.116
CCDC82	0.481238	9.12016	6.61391	0.000741509	0.00585027	-0.271202	up	8.939	8.884	8.816	9.474	9.252	9.356
FAM13A-AS1	0.480988	5.41196	1.73217	0.137137	0.221892	-5.9658		4.682	5.64	5.193	5.614	5.97	5.374
LCA5	0.479577	2.55652	0.965341	0.373944	0.483798	-6.86959		2.286	2.707	1.958	1.724	3.516	3.15
ZNF700	0.47924	9.25267	3.76225	0.0105214	0.0325397	-3.23946	up	8.771	9.14	9.128	9.644	9.384	9.448
ATP2A1-AS1	0.478797	2.43064	0.754328	0.480965	0.585675	-7.05734		0.751	3.266	2.557	2.557	2.8	2.653
ACSF2	0.478744	8.41611	8.46373	0.000206491	0.00301844	1.15384	up	8.159	8.214	8.158	8.57	8.67	8.726
KLHL36	0.478662	8.78865	7.68868	0.000341713	0.00392954	0.594475	up	8.575	8.603	8.47	9.032	8.954	9.098
MYO1C	0.478441	6.45639	7.67648	0.00034455	0.00394796	0.585265	up	6.197	6.227	6.228	6.694	6.597	6.796
LOC100652758	0.477804	4.29444	2.31541	0.0625881	0.121119	-5.16932		4.337	3.915	3.915	4.27	4.915	4.415
CHKB-CPT1B	0.477387	2.32991	0.738454	0.489829	0.593969	-7.06998		2.816	2.707	0.751	1.985	3.254	2.467
STC2	0.477099	9.33984	7.16328	0.000493065	0.00469216	0.185402	up	9.088	9.05	9.165	9.472	9.607	9.656
SLC25A14	0.476976	6.80747	4.43856	0.00509362	0.0194677	-2.4321	up	6.571	6.412	6.725	7.132	7.114	6.891
PDK3	0.476963	8.719	8.33012	0.000224566	0.00317724	1.0609	up	8.459	8.478	8.504	8.893	8.926	9.053
CIR1	0.47692	7.8955	7.48729	0.000392271	0.00417116	0.440698	up	7.704	7.547	7.72	8.092	8.135	8.175
ZMIZ1	0.476909	11.4651	6.75912	0.000663961	0.00550164	-0.147478	up	11.299	11.228	11.153	11.609	11.698	11.804
PLCG1	0.476791	10.4164	9.30116	0.000125138	0.00237206	1.70614	up	10.149	10.226	10.159	10.597	10.707	10.661
DZIP1L	0.476772	7.72326	9.39369	0.000118696	0.00232944	1.76416	up	7.416	7.513	7.525	7.99	7.969	7.926
HSPB11	0.476416	8.23875	6.47971	0.000822639	0.00621895	-0.387561	up	7.894	8.013	8.095	8.563	8.406	8.462
MTMR11	0.476361	2.34545	0.90504	0.40247	0.512198	-6.9268		2.597	2.237	1.488	3.135	3.093	1.523
SRD5A3	0.476173	11.0826	10.201	7.6275e-05	0.00188489	2.24726	up	10.854	10.835	10.845	11.309	11.379	11.274
ENDOV	0.476126	7.0557	5.37876	0.00206768	0.0109025	-1.42188	up	6.923	6.819	6.711	7.213	7.438	7.23
CYB5D2	0.475996	6.68757	3.6471	0.0119874	0.0358582	-3.38377	up	6.254	6.37	6.725	7.01	6.897	6.87
VCL	0.475633	11.7765	11.0862	4.86517e-05	0.00156568	2.73367	up	11.506	11.551	11.56	12.003	12.044	11.996
SYNJ2	0.475239	7.50552	3.50601	0.0141046	0.0404037	-3.56324	up	7.52	7.014	7.27	7.737	7.66	7.832
JMJD1C	0.475168	12.2867	7.74227	0.000329563	0.00386284	0.634786	up	11.996	12.145	12.006	12.581	12.478	12.514
HDAC7	0.474893	9.97805	7.82467	0.000311851	0.00376282	0.696268	up	9.751	9.727	9.744	10.107	10.285	10.255
IFIT3	0.474689	7.65344	4.31897	0.00576224	0.0212035	-2.56984	up	7.387	7.231	7.63	7.918	7.939	7.815
SERPINB1	0.474638	12.7077	10.8398	5.49511e-05	0.00164802	2.60249	up	12.467	12.467	12.478	12.991	12.908	12.936
PIK3C2B	0.473452	9.87217	10.3297	7.1291e-05	0.00183262	2.32069	up	9.684	9.633	9.59	10.092	10.105	10.13
SLC11A1	0.473363	3.63034	2.75808	0.0351526	0.0789018	-4.55777		3.453	3.266	3.462	3.494	4.093	4.015
ST3GAL1	0.473194	9.19716	6.72873	0.00067938	0.00556768	-0.173185	up	8.952	9.076	8.854	9.425	9.392	9.484
SUMF1	0.473133	8.61726	4.4423	0.00507419	0.0194328	-2.42783	up	8.37	8.261	8.512	9.017	8.85	8.695
LMNA	0.473088	4.41859	2.12421	0.0807954	0.147458	-5.43396		4.616	4.015	3.915	4.388	4.711	4.866
HSF4	0.472772	5.68328	2.05261	0.0889603	0.1584	-5.53254		4.962	5.863	5.516	5.979	5.986	5.794
ZNF460-AS1	0.472729	2.62899	0.979183	0.367626	0.477344	-6.85608		2.597	3.093	1.488	3.266	3.093	2.237
VPS39	0.472699	9.3135	6.86829	0.000611817	0.00528006	-0.0559189	up	9.002	9.209	9.02	9.553	9.571	9.525
TIMELESS	0.471788	11.3764	9.11834	0.000139108	0.00249262	1.58981	up	11.081	11.175	11.166	11.557	11.63	11.65
GPR141	0.471602	4.85301	1.60846	0.162031	0.252391	-6.12756		4.122	5.104	4.626	4.87	4.915	5.481
RASSF4	0.471474	6.73145	2.66312	0.0397035	0.0862244	-4.68816		6.493	6.172	6.822	7.119	6.947	6.835
FRMD6-AS1	0.4714	3.96769	2.06249	0.0877849	0.156771	-5.51896		3.915	3.266	4.015	4.147	4.448	4.015
ELF4	0.471386	9.55764	6.72784	0.000679836	0.00556768	-0.173936	up	9.323	9.373	9.27	9.684	9.901	9.795
ZNF688	0.471291	5.18755	2.38666	0.0569542	0.112395	-5.07052		5.125	5.184	4.546	5.247	5.616	5.407
RXRA	0.471214	8.43312	8.6185	0.000187634	0.00290923	1.25978	up	8.175	8.222	8.195	8.606	8.647	8.753
LRRC37B	0.470842	8.41292	7.97251	0.00028277	0.00356975	0.805126	up	8.11	8.269	8.154	8.684	8.604	8.656
ERP29	0.470732	11.0012	9.29505	0.000125578	0.00237336	1.70228	up	10.74	10.725	10.833	11.206	11.273	11.231
CCDC171	0.470496	7.10679	4.01135	0.00799026	0.0266189	-2.93405	up	6.747	7.079	6.789	7.386	7.186	7.453
LINC00977	0.470335	4.19099	1.72357	0.138739	0.223832	-5.97717		3.692	3.692	4.483	4.085	4.711	4.483
LLGL2	0.470045	6.47003	7.28424	0.000452268	0.00447669	0.281874	up	6.235	6.227	6.243	6.809	6.71	6.597
RAPGEF3	0.469931	6.18408	8.76093	0.000172034	0.00279705	1.35567	up	6.009	5.893	5.946	6.383	6.476	6.398
ATG10	0.469929	7.33181	7.13351	0.000503752	0.0047444	0.161439	up	7.034	7.079	7.178	7.52	7.66	7.52
ITPRIP	0.469848	8.03293	9.82634	9.32681e-05	0.00209051	2.02807	up	7.828	7.736	7.83	8.281	8.241	8.281
SYCE2	0.469513	4.63946	4.71815	0.00384806	0.0163589	-2.11841	up	4.544	4.264	4.407	4.752	4.866	5.004
LOC100130476	0.469449	4.1817	2.01539	0.0935347	0.164827	-5.5836		4.27	3.556	4.015	4.752	4.161	4.337
FLI1	0.469329	11.1252	8.07343	0.000264729	0.00342673	0.878368	up	10.911	10.809	10.952	11.349	11.316	11.415
RERE	0.468949	9.30928	7.84557	0.000307535	0.00375534	0.711775	up	9	9.143	9.082	9.474	9.571	9.586
RAB15	0.468913	6.99386	7.0106	0.000550815	0.00499093	0.0615864	up	6.678	6.767	6.833	7.19	7.174	7.321
ORC3	0.468341	9.53525	6.4199	0.00086208	0.00636644	-0.440061	up	9.216	9.412	9.275	9.836	9.684	9.788
LAMA3	0.46834	8.74108	8.62453	0.000186941	0.00290652	1.26387	up	8.586	8.506	8.429	8.97	8.982	8.974
RBPMS	0.46823	7.50132	7.45888	0.000400082	0.00420004	0.418707	up	7.287	7.336	7.178	7.666	7.785	7.756
LINC01123	0.468222	2.46592	1.57073	0.17046	0.262797	-6.17606		1.889	2.494	2.312	3.266	2.597	2.237
HOTTIP	0.468179	5.13049	3.31778	0.0176073	0.0475785	-3.80702	up	4.616	4.923	5.15	5.374	5.281	5.439
TBC1D10A	0.468025	5.84972	6.6756	0.000707346	0.00568222	-0.218364	up	5.68	5.616	5.551	6.164	5.97	6.118
SMAD6	0.467737	8.53609	4.57479	0.00443705	0.0178488	-2.27781	up	8.257	8.352	8.297	8.553	8.859	8.898
CASP7	0.467637	7.77757	8.09008	0.000261883	0.00342028	0.890372	up	7.573	7.479	7.58	8.048	8.053	7.933
BTN1A1	0.467095	2.76552	1.1561	0.29428	0.400781	-6.67212		2.286	2.494	2.816	2.96	3.8	2.237
AJUBA	0.466676	7.41367	4.66665	0.00404873	0.0168567	-2.17532	up	7.154	7.287	7.1	7.791	7.681	7.469
HERC3	0.466436	8.76415	6.00244	0.00120728	0.0078676	-0.817868	up	8.459	8.674	8.459	9.068	8.95	8.974
PADI2	0.466424	8.1798	5.98006	0.0012299	0.00793196	-0.838701	up	7.965	7.971	7.904	8.503	8.478	8.259
EXD3	0.466342	5.25124	4.57751	0.00442495	0.017817	-2.27476	up	5.173	4.923	4.958	5.578	5.324	5.551
ARID5A	0.466138	7.20839	4.14603	0.00691272	0.0239731	-2.77282	up	6.952	6.884	7.089	7.287	7.654	7.383
PLD1	0.466138	9.95078	8.49453	0.000202568	0.00299819	1.17507	up	9.671	9.773	9.71	10.192	10.241	10.119
SPSB3	0.466001	6.15027	2.73731	0.0360974	0.0805556	-4.58623		6.009	5.893	5.85	6.063	6.364	6.724
TGFA	0.465775	4.21556	1.76968	0.13036	0.212686	-5.91601		4.122	3.556	4.27	4.015	4.607	4.724
DCLK2	0.465753	6.20799	2.51443	0.0481535	0.0993876	-4.89346		6.13	5.706	6.09	6.264	6.284	6.775
VPS9D1	0.465528	4.071	1.86041	0.115311	0.193234	-5.7944		3.808	3.692	4.015	4.27	4.801	3.84
PASK	0.465467	8.66084	8.95966	0.000152725	0.00264035	1.48698	up	8.37	8.482	8.433	8.915	8.923	8.843
LINC00205	0.465304	6.54922	6.44899	0.000842635	0.00628826	-0.414483	up	6.339	6.211	6.399	6.766	6.71	6.87
BSN	0.464786	5.82556	3.69198	0.0113903	0.0345414	-3.32729	up	5.427	5.836	5.516	5.961	6.021	6.192
RFC5	0.464775	10.3664	8.48654	0.000203578	0.00300336	1.16957	up	10.044	10.184	10.175	10.589	10.59	10.618
MPC2	0.464168	8.93263	5.57119	0.00174314	0.00979345	-1.23021	up	8.677	8.811	8.614	9.295	9.087	9.112
INAFM1	0.463665	4.73831	2.37311	0.0579827	0.114002	-5.0893		4.919	4.264	4.337	4.794	5.112	5.004
TSPAN5	0.463506	8.83649	6.58361	0.000758986	0.00594167	-0.297304	up	8.673	8.499	8.642	9.158	9.021	9.026
LINC01473	0.463484	3.13492	1.56652	0.171425	0.263966	-6.18143		2.597	3.556	2.557	3.567	3.384	3.15
PKD1L3	0.463462	2.5122	1.44194	0.202486	0.300716	-6.33798		3.021	1.862	1.958	2.8	2.597	2.835
MOB3A	0.463274	8.72752	5.39505	0.00203766	0.0108156	-1.40546	up	8.575	8.499	8.414	8.843	8.926	9.108
ZNF672	0.463018	8.15403	3.75608	0.0105946	0.0327052	-3.24714	up	7.841	7.868	8.058	8.27	8.259	8.627
WDTC1	0.462018	9.01323	9.41176	0.000117484	0.0023199	1.77542	up	8.816	8.788	8.742	9.186	9.271	9.276
BRPF3	0.461751	9.02062	10.3712	6.97673e-05	0.00181714	2.34414	up	8.82	8.753	8.796	9.226	9.243	9.286
CCDC189	0.461402	6.08649	4.60845	0.00429001	0.017483	-2.24011	up	5.731	5.986	5.85	6.211	6.476	6.264
LINC00339	0.461264	6.04966	2.4845	0.0500759	0.102298	-4.93488		5.645	5.64	6.172	6.494	6.065	6.282
IL17RA	0.46117	9.58934	8.19929	0.000244074	0.00331733	0.968536	up	9.384	9.381	9.312	9.879	9.737	9.844
ZNF136	0.460991	8.04197	4.33615	0.00566029	0.0209434	-2.54991	up	7.73	7.996	7.708	8.384	8.297	8.136
WSB1	0.460939	10.9786	10.6706	5.98302e-05	0.00167899	2.5106	up	10.736	10.754	10.754	11.198	11.252	11.177
HEIH	0.460923	7.59331	3.70608	0.0112098	0.0341397	-3.30962	up	7.446	7.117	7.525	7.714	7.935	7.822
SNX20	0.460696	7.78856	7.62254	0.000357432	0.00399873	0.544375	up	7.537	7.599	7.538	8.021	7.929	8.107
CD40	0.460526	6.98032	7.1635	0.000492988	0.00469216	0.185575	up	6.76	6.646	6.844	7.172	7.244	7.217
ZFYVE16	0.460479	8.74836	10.7785	5.66624e-05	0.00166022	2.56938	up	8.494	8.543	8.517	9.004	8.947	8.984
ZNF575	0.460365	3.13861	1.48732	0.190604	0.28686	-6.2816		2.816	3.093	2.816	4.015	2.8	3.292
ARHGEF11	0.46021	7.26316	5.1567	0.002532	0.0123658	-1.64922	up	6.9	7.109	7.089	7.589	7.361	7.53
ARL6IP6	0.460182	8.93283	5.86099	0.00135879	0.00839858	-0.950566	up	8.789	8.568	8.752	9.248	9.104	9.137
PFKL	0.460163	10.9154	7.67703	0.000344423	0.00394796	0.585675	up	10.732	10.673	10.651	11.048	11.189	11.2
ALAS1	0.460112	9.94362	7.77977	0.000321361	0.00380863	0.662841	up	9.784	9.68	9.677	10.186	10.236	10.099
MELTF	0.460066	9.03037	6.50133	0.0008089	0.00616617	-0.368683	up	8.865	8.83	8.706	9.158	9.322	9.301
NBEA	0.459723	3.72097	0.974846	0.369596	0.479241	-6.86033		3.567	2.707	4.2	3.384	3.873	4.596
C21orf58	0.459486	8.48306	5.89375	0.00132184	0.00830276	-0.919619	up	8.257	8.265	8.238	8.591	8.864	8.684
GINM1	0.458611	8.34951	4.86774	0.0033266	0.0148372	-1.95529	up	8.028	8.083	8.25	8.599	8.436	8.701
ARHGAP18	0.457697	8.20452	7.96766	0.000283672	0.00356975	0.801586	up	7.901	8.053	7.973	8.482	8.402	8.416
ILDR2	0.457656	4.76834	2.40636	0.0554924	0.110277	-5.04319		4.729	4.264	4.626	4.752	5.324	4.915
DHX32	0.457639	7.64644	6.15544	0.00106491	0.00724453	-0.677051	up	7.27	7.487	7.496	7.888	7.843	7.895
VIPR1	0.457183	6.48402	6.71256	0.000687755	0.0056038	-0.186905	up	6.254	6.24	6.273	6.694	6.609	6.835
CCM2	0.457172	8.7358	8.34718	0.000222157	0.00314665	1.07285	up	8.544	8.528	8.45	8.97	8.9	9.024
TRIM56	0.456803	9.5902	6.37292	0.000894603	0.0065088	-0.481584	up	9.372	9.385	9.328	9.679	9.887	9.89
EDEM1	0.456796	11.3945	10.0383	8.31648e-05	0.00197861	2.15313	up	11.164	11.167	11.167	11.662	11.567	11.64
PARP10	0.456718	8.40348	4.8004	0.00355064	0.0154191	-2.02832	up	8.013	8.308	8.205	8.531	8.639	8.726
GRID2IP	0.456468	3.06428	1.85706	0.115834	0.193881	-5.79891		3.198	2.494	2.816	2.96	3.254	3.664
TMEM74	0.456403	1.62717	0.882005	0.413801	0.522816	-6.94794		1.488	0.751	1.958	2.557	2.127	0.883
ZNF451-AS1	0.456278	1.84009	0.882787	0.413412	0.522738	-6.94723		2.597	1.488	0.751	1.724	1.827	2.653
RNF41	0.456261	9.75598	6.40609	0.000871498	0.00640611	-0.452244	up	9.52	9.412	9.651	9.969	10.017	9.966
PLA2G15	0.456231	6.72439	5.30773	0.00220464	0.0113176	-1.49387	up	6.475	6.479	6.535	6.864	6.863	7.131
GCC2	0.456214	9.19361	5.79076	0.0014421	0.00871534	-1.01737	up	8.921	9.076	8.899	9.528	9.322	9.416
FAM221A	0.456203	7.50878	4.06002	0.00758035	0.0256256	-2.87547	up	7.294	7.069	7.479	7.676	7.815	7.719
WDFY1	0.455954	8.62193	4.33926	0.00564207	0.0209147	-2.54632	up	8.356	8.514	8.312	8.835	8.687	9.028
ZNF671	0.455561	6.89061	3.16752	0.0211009	0.0540793	-4.00502		6.475	6.712	6.801	7.34	7.134	6.881
SMIM29	0.455487	5.73289	4.10248	0.0072421	0.0247582	-2.82466	up	5.584	5.292	5.64	5.841	6.007	6.034
BLVRB	0.455456	7.32011	4.54277	0.00458223	0.0182375	-2.31382	up	7.084	6.952	7.241	7.489	7.465	7.69
FTH1	0.455417	11.2247	9.34236	0.000122221	0.00236232	1.73204	up	11.016	10.991	10.984	11.415	11.422	11.521
LOC102724919	0.455255	2.49373	0.995055	0.360487	0.470967	-6.84042		2.816	2.494	1.488	3.384	2.127	2.653
PTPN6	0.455253	8.30717	5.31482	0.00219052	0.0112777	-1.48666	up	7.976	8.013	8.25	8.501	8.51	8.594
BOLA1	0.455245	5.53294	1.81398	0.122782	0.203036	-5.85683		5.173	4.97	5.773	5.471	5.755	6.056
ALDH3B1	0.454717	6.55176	5.29182	0.00223675	0.0114458	-1.5101	up	6.426	6.148	6.399	6.734	6.807	6.796
CDH24	0.454706	6.11381	3.81961	0.00986704	0.0310496	-3.16831	up	6.05	5.836	5.773	6.264	6.212	6.548
STK17B	0.454479	9.78791	6.26752	0.000972864	0.00685308	-0.575639	up	9.554	9.567	9.561	10.161	9.94	9.945
ZNF558	0.454406	7.93216	6.5394	0.000785348	0.00606672	-0.335566	up	7.636	7.759	7.72	8.157	8.059	8.262
LINC00563	0.454371	4.08884	2.56579	0.0450346	0.0944921	-4.82241		4.2	3.692	3.692	4.085	4.448	4.415
ERMAP	0.454198	7.43505	6.5393	0.000785407	0.00606672	-0.33565	up	7.106	7.305	7.213	7.589	7.715	7.682
SNTB1	0.454127	8.25911	4.15454	0.00685036	0.023828	-2.76273	up	8.021	8.189	7.887	8.448	8.363	8.647
HLA-DQA1	0.454075	2.42317	0.712975	0.504291	0.606554	-7.08981		3.021	0.751	2.816	2.8	2.914	2.237
ABCG1	0.453877	1.22354	1.22221	0.270265	0.375071	-6.59849		0.751	1.488	0.751	1.342	2.127	0.883
SIRPA	0.453518	7.22625	4.07333	0.0074724	0.0253229	-2.85951	up	7.034	6.928	7.036	7.26	7.429	7.67
TMEM136	0.452993	6.00053	3.49319	0.0143167	0.0408711	-3.57967	up	5.812	5.64	5.87	6.264	5.986	6.431
CPEB3	0.45286	7.79389	6.46207	0.000834051	0.0062461	-0.403005	up	7.49	7.554	7.658	8.043	8.092	7.926
LYST	0.452551	9.93745	4.98461	0.00297503	0.0137614	-1.83008	up	9.68	9.816	9.637	10.231	10.258	10.002
RASA3	0.452365	8.21504	4.1904	0.00659451	0.0232504	-2.72031	up	7.965	8.167	7.834	8.34	8.577	8.407
CSF3R	0.452221	8.8829	9.31075	0.000124453	0.00236774	1.71217	up	8.63	8.715	8.626	9.078	9.146	9.104
SGK1	0.452136	6.44589	5.76578	0.00147313	0.00883189	-1.04127	up	6.288	6.071	6.301	6.724	6.677	6.615
TBC1D2B	0.451755	10.9511	10.7963	5.61592e-05	0.00165882	2.57902	up	10.721	10.731	10.723	11.148	11.213	11.17
TRIM5	0.451738	6.85	7.63912	0.000353414	0.00399617	0.55697	up	6.583	6.662	6.627	7.172	7.021	7.035
MAP2K1	0.451725	9.57372	6.81873	0.000634876	0.00535391	-0.0973283	up	9.393	9.259	9.391	9.888	9.779	9.732
MIEF2	0.451623	5.26772	4.87995	0.00328771	0.0147382	-1.94211	up	4.872	5.104	5.15	5.49	5.584	5.407
TRIM16L	0.45153	4.66651	1.58459	0.167316	0.258793	-6.15829		4.781	3.808	4.733	5.069	4.915	4.693
PTGS1	0.451511	10.448	8.24671	0.000236782	0.00327395	1.00218	up	10.275	10.168	10.223	10.607	10.692	10.722
TRIM46	0.451368	2.6761	0.758917	0.478423	0.583516	-7.05365		2.597	3.266	1.488	3.494	3.254	1.958
RNU4-1	0.451349	5.70564	5.00386	0.0029213	0.0135817	-1.80964	up	5.645	5.405	5.389	6.031	5.893	5.87
LOC101929054	0.451313	2.47438	0.99653	0.359829	0.470354	-6.83896		3.021	2.237	1.488	3.266	2.597	2.237
TSPAN9	0.451162	5.21914	1.5476	0.175832	0.269259	-6.20555		4.962	5.472	4.546	5.808	5.461	5.066
FOXO4	0.450976	7.10919	3.91551	0.00887269	0.0286641	-3.05046	up	6.952	6.662	7.036	7.248	7.302	7.453
TK2	0.449884	7.3399	5.62777	0.00165916	0.00949704	-1.17478	up	7.225	6.965	7.155	7.582	7.506	7.606
CARD19	0.44985	5.41058	3.18919	0.0205529	0.0530688	-3.97629		5.125	5.104	5.328	5.439	5.551	5.917
NEIL3	0.449601	8.23248	6.89871	0.000598144	0.00522563	-0.0306273	up	8.021	7.981	8.021	8.568	8.357	8.447
ESRP1	0.449528	8.23917	5.8241	0.00140184	0.00856522	-0.985581	up	7.894	7.986	8.164	8.468	8.466	8.458
MVB12B	0.449511	7.64536	3.93574	0.0086776	0.0282963	-3.02577	up	7.353	7.448	7.462	7.626	7.964	8.02
SLC25A1	0.44943	9.49468	6.55265	0.00077734	0.00602296	-0.324079	up	9.261	9.237	9.312	9.594	9.763	9.801
BLOC1S1-RDH5	0.448974	4.85674	1.6085	0.162024	0.252391	-6.12752		4.872	4.824	4.2	5.247	5.401	4.596
USP35	0.448782	6.51565	3.90648	0.00896127	0.0288817	-3.06149	up	6.322	6.356	6.197	6.864	6.854	6.502
C12orf60	0.448757	2.73715	0.778842	0.467498	0.573314	-7.03739		1.889	3.093	2.557	3.266	1.827	3.791
CHTF8	0.448672	10.5433	9.75659	9.6901e-05	0.00211987	1.98632	up	10.316	10.29	10.351	10.749	10.815	10.739
FBXO5	0.448498	9.77494	4.468	0.00494284	0.0191369	-2.39852	up	9.646	9.392	9.614	10.127	9.866	10.005
U2AF1L4	0.44847	4.21332	1.28046	0.250547	0.354209	-6.53166		3.348	4.704	3.915	4.448	4.652	4.212
SECISBP2L	0.448362	9.93842	9.10265	0.000140388	0.00250257	1.57973	up	9.656	9.76	9.727	10.181	10.123	10.184
ZNF277	0.448328	8.14119	4.86168	0.00334607	0.0148487	-1.96183	up	7.88	7.902	7.969	8.556	8.281	8.259
SC5D	0.448101	8.13856	6.19926	0.00102777	0.00707175	-0.637225	up	7.989	7.805	7.949	8.442	8.281	8.365
GOLGA2P5	0.447403	7.88437	6.42325	0.000859816	0.00635536	-0.437113	up	7.687	7.715	7.58	8.216	8.033	8.075
ANXA5	0.447008	9.38303	8.00357	0.000277069	0.00353539	0.82776	up	9.177	9.118	9.183	9.598	9.536	9.685
IGF2R	0.44688	11.0237	6.11894	0.00109703	0.00740392	-0.710396	up	10.772	10.879	10.75	11.213	11.161	11.367
SIGLEC6	0.446862	5.6815	2.83046	0.0320634	0.0736766	-4.45884		5.271	5.33	5.773	6.031	5.733	5.951
TOGARAM2	0.446024	3.46248	1.03107	0.344705	0.454798	-6.80425		3.567	2.237	3.915	3.684	3.708	3.664
ZEB1-AS1	0.445997	4.53155	1.70794	0.141699	0.227431	-5.9978		4.781	3.808	4.337	4.962	4.76	4.541
STRADA	0.445861	10.1089	8.36009	0.000220355	0.00312806	1.08188	up	9.856	9.955	9.847	10.308	10.385	10.302
TPM4	0.445836	11.6306	9.05313	0.000144524	0.0025574	1.54777	up	11.423	11.368	11.431	11.818	11.914	11.829
FBXL8	0.445534	4.51602	1.94161	0.103327	0.177172	-5.68437		4.471	4.601	3.808	4.541	4.76	4.915
INPPL1	0.445216	10.9301	5.26769	0.00228643	0.0116103	-1.53475	up	10.611	10.838	10.673	11.036	11.204	11.218
RANBP9	0.445036	10.0627	9.33967	0.000122409	0.00236239	1.73035	up	9.856	9.797	9.867	10.321	10.236	10.298
ACTG1P17	0.445002	3.17214	1.43644	0.203972	0.302068	-6.34476		2.286	3.401	3.162	3.266	3.254	3.664
TMEM135	0.444871	9.55553	7.34924	0.000431972	0.00433533	0.333134	up	9.335	9.394	9.27	9.862	9.729	9.743
PARP14	0.444843	10.4412	8.36843	0.000219201	0.00312209	1.0877	up	10.166	10.278	10.212	10.719	10.621	10.651
TXNRD3	0.444774	5.14682	2.01295	0.0938432	0.16516	-5.58694		5.391	4.541	4.841	5.471	5.401	5.236
RNU4-2	0.44441	5.3539	3.81546	0.0099128	0.0311399	-3.17344	up	5.173	4.923	5.299	5.471	5.551	5.707
FANCD2	0.443424	11.6687	8.26355	0.000234254	0.00326067	1.01408	up	11.374	11.499	11.468	11.922	11.905	11.844
KHNYN	0.443172	9.42027	7.98431	0.000280589	0.00355283	0.813732	up	9.165	9.243	9.189	9.657	9.564	9.705
KBTBD4	0.442963	8.16958	4.97645	0.00299814	0.0138343	-1.83876	up	7.868	8.083	7.893	8.52	8.297	8.355
TFE3	0.442961	8.21609	3.96094	0.00844135	0.0277455	-2.9951	up	7.952	7.816	8.216	8.376	8.421	8.516
HEG1	0.442821	7.96163	3.83533	0.0096958	0.0306494	-3.1489	up	7.708	7.728	7.785	8.226	7.945	8.379
TRPC2	0.442579	5.47026	3.5737	0.0130408	0.0381518	-3.47678	up	5.173	5.155	5.42	5.471	5.81	5.794
TRIM21	0.442569	7.64212	3.82363	0.00982288	0.0309335	-3.16334	up	7.618	7.192	7.453	7.888	7.791	7.912
ZNF789	0.442433	7.75248	4.53084	0.0046377	0.018344	-2.32728	up	7.416	7.589	7.589	7.949	7.832	8.14
CCDC14	0.442429	11.8857	8.13538	0.000254318	0.00339036	0.922915	up	11.671	11.691	11.631	12.191	12.062	12.068
DNM1P35	0.441704	3.56875	1.31348	0.239949	0.342219	-6.49302		4.022	2.707	3.315	3.567	3.873	3.93
FAT4	0.441619	6.43733	2.03421	0.0911917	0.161613	-5.55779		6.197	6.602	5.85	6.754	6.399	6.822
TRAPPC2B	0.441397	5.20577	2.85112	0.0312367	0.0722841	-4.43069		5.173	4.824	4.958	5.525	5.616	5.139
PANTR1	0.441304	3.63726	0.932645	0.389207	0.499098	-6.90095		4.022	3.915	2.312	3.684	3.96	3.93
ZNF773	0.441069	7.31009	5.13447	0.00258475	0.0125514	-1.67236	up	7.106	6.992	7.171	7.514	7.667	7.411
RB1	0.441026	11.054	8.58789	0.000191199	0.00293691	1.23897	up	10.851	10.791	10.859	11.326	11.21	11.288
NCOA1	0.440986	9.09218	6.32774	0.000927224	0.00664981	-0.521748	up	8.757	8.942	8.916	9.328	9.241	9.369
VASH1	0.440902	10.8501	7.21973	0.000473517	0.00458999	0.230596	up	10.632	10.701	10.555	10.999	11.088	11.124
NOD1	0.440872	8.22968	7.05387	0.000533687	0.00489314	0.0969102	up	7.986	8.029	8.013	8.459	8.347	8.544
STOX1	0.440787	8.21349	7.44058	0.000405211	0.00423002	0.404498	up	7.894	8.043	8.043	8.448	8.395	8.458
NPC1	0.440756	9.09289	6.61534	0.000740696	0.00585027	-0.269973	up	8.918	8.918	8.782	9.24	9.302	9.398
GOLGA6L9	0.440582	2.07278	0.769807	0.47243	0.577999	-7.0448		0.751	2.494	2.312	2.557	2.8	1.523
LMBRD2	0.440177	9.44193	3.64505	0.0120155	0.0359341	-3.38637	up	9.078	9.385	9.202	9.862	9.523	9.601
NUMB	0.4401	10.0291	7.36527	0.00042713	0.00431235	0.345715	up	9.78	9.845	9.802	10.154	10.266	10.327
MGST3	0.440081	7.57097	6.41297	0.000866794	0.00638648	-0.446175	up	7.416	7.248	7.388	7.877	7.755	7.741
DNAJB2	0.439911	6.01763	1.9303	0.104918	0.179226	-5.69975		5.551	5.525	6.318	6.145	6.346	6.222
DGKQ	0.439836	7.74515	5.23708	0.00235132	0.0118037	-1.56616	up	7.481	7.582	7.513	7.832	7.945	8.119
FANCC	0.439646	8.82474	4.7776	0.00363035	0.0156535	-2.05319	up	8.636	8.74	8.439	8.974	9.13	9.03
SEPTIN8	0.439112	9.76525	10.2091	7.59496e-05	0.001883	2.25191	up	9.528	9.533	9.576	9.976	9.962	10.017
LONP1	0.439007	11.6352	9.2598	0.00012815	0.00239734	1.68002	up	11.43	11.412	11.406	11.792	11.877	11.895
ZBED3-AS1	0.438945	7.83348	3.78745	0.010228	0.0318328	-3.20814	up	7.662	7.744	7.436	7.877	8.181	8.101
PCNA	0.438827	11.7139	7.02918	0.000543383	0.00495168	0.0767785	up	11.539	11.391	11.554	11.979	11.888	11.933
GLYCTK	0.438755	7.90743	5.56347	0.00175498	0.00982976	-1.23782	up	7.643	7.728	7.693	8.092	8.013	8.276
PRCP	0.438664	9.06462	5.22209	0.00238387	0.011904	-1.58158	up	8.953	8.683	8.899	9.348	9.256	9.247
PI4K2B	0.438572	9.41096	7.98762	0.00027998	0.00355283	0.816145	up	9.265	9.145	9.165	9.658	9.574	9.658
MARCH3	0.438542	8.70816	7.37071	0.000425502	0.00430761	0.349978	up	8.556	8.478	8.433	8.876	8.9	9.006
ZNF236-DT	0.438522	4.24007	1.81201	0.12311	0.203395	-5.85947		4.337	4.264	3.462	4.388	4.448	4.541
RTN3	0.43848	11.8279	10.056	8.23835e-05	0.00196866	2.16341	up	11.62	11.601	11.605	12.035	12.014	12.092
OSM	0.438468	5.07518	1.35324	0.227726	0.328972	-6.4458		4.962	5.405	4.2	5.115	5.179	5.589
RIN3	0.438461	7.12239	3.76743	0.0104603	0.0323867	-3.23301	up	6.712	7.117	6.88	7.452	7.269	7.304
CNN2	0.438438	9.53024	5.69004	0.00157206	0.00924706	-1.11424	up	9.438	9.191	9.303	9.686	9.759	9.804
KIAA0319L	0.438285	9.23385	6.21165	0.00101754	0.00702497	-0.626002	up	8.946	9.111	8.987	9.359	9.529	9.471
CUL4B	0.438279	10.5496	6.52451	0.000794464	0.00608518	-0.3485	up	10.228	10.386	10.377	10.849	10.726	10.731
APBB1IP	0.438207	11.9925	8.76792	0.000171308	0.00279408	1.36034	up	11.796	11.791	11.733	12.159	12.207	12.269
ITM2B	0.438093	10.8642	6.84262	0.000623639	0.00531529	-0.0773396	up	10.725	10.578	10.633	11.168	11.055	11.027
FRS3	0.437897	5.2888	1.93664	0.104023	0.178126	-5.69113		5.046	4.648	5.516	5.662	5.487	5.374
SLC3A2	0.437783	11.2599	10.2215	7.54556e-05	0.00187918	2.259	up	11.033	11.079	11.012	11.495	11.461	11.48
CLUHP3	0.437739	7.64023	4.83412	0.00343636	0.0150869	-1.99166	up	7.344	7.554	7.366	7.72	7.952	7.906
FNBP1	0.437387	9.72552	10.6462	6.05773e-05	0.00168613	2.49718	up	9.476	9.531	9.514	9.946	9.952	9.934
C4orf33	0.437269	6.78073	3.26924	0.0186604	0.0494925	-3.87066	up	6.441	6.479	6.766	7.223	6.906	6.87
CKB	0.436972	10.9256	4.58504	0.00439166	0.0177276	-2.26631	up	10.83	10.687	10.604	10.985	11.223	11.225
LGSN	0.436929	3.72014	1.39388	0.215823	0.315414	-6.39682		3.692	2.898	3.915	4.015	4.245	3.556
RCN3	0.436676	4.17757	2.49192	0.049592	0.101613	-4.92461		3.692	3.915	4.27	4.203	4.388	4.596
RRM2B	0.436621	8.22948	6.17976	0.00104411	0.00714491	-0.654924	up	7.961	8.077	7.996	8.563	8.354	8.427
CEP162	0.435678	7.89399	4.90595	0.00320666	0.0144969	-1.91413	up	7.589	7.72	7.72	8.27	7.982	8.083
RAB33A	0.435631	7.57353	4.75671	0.00370523	0.0158906	-2.07605	up	7.361	7.201	7.505	7.855	7.704	7.815
FGD5-AS1	0.435259	10.8336	10.5167	6.47155e-05	0.00174511	2.42564	up	10.62	10.616	10.612	11.08	11.018	11.056
PLEKHM3	0.435256	7.15785	3.32469	0.0174627	0.0472777	-3.79798	up	6.775	6.965	7.08	7.155	7.409	7.563
ACVR2A	0.435163	2.64265	1.16246	0.291893	0.398238	-6.66514		2.597	1.862	2.816	2.96	3.384	2.237
C1QTNF6	0.43497	5.68497	3.86344	0.0093978	0.0299135	-3.11427	up	5.517	5.586	5.299	6.081	5.782	5.845
DPF1	0.433901	5.47428	2.03423	0.0911893	0.161613	-5.55777		5.006	5.616	5.15	5.374	5.944	5.755
FAM160A2	0.433856	8.2449	8.07973	0.000263646	0.00342028	0.882919	up	8.06	7.986	8.038	8.402	8.449	8.534
CFP	0.433762	7.01681	4.29552	0.0059047	0.0215231	-2.59709	up	6.966	6.632	6.801	7.287	7.125	7.29
EMID1	0.433648	5.76781	1.93295	0.104543	0.178753	-5.69615		5.311	5.492	5.85	5.895	6.383	5.676
MPI	0.433539	9.30303	6.44285	0.000846696	0.00631353	-0.419873	up	9.18	9	9.079	9.506	9.459	9.594
MIRLET7D	0.433448	3.80622	1.27918	0.250965	0.354604	-6.53314		3.198	3.556	4.015	4.27	3.384	4.415
ARNT	0.433435	9.22137	5.35046	0.00212105	0.011066	-1.45049	up	9.135	8.928	8.951	9.522	9.453	9.338
TEX22	0.433339	2.23778	1.39621	0.215156	0.314773	-6.39398		1.889	1.862	2.312	2.312	3.093	1.958
KRBOX4	0.433203	7.58331	8.84124	0.000163907	0.00274452	1.40907	up	7.361	7.328	7.411	7.848	7.796	7.756
FUCA1	0.433114	7.01562	4.28644	0.00596093	0.0216724	-2.60767	up	6.775	6.674	6.948	7.278	7.082	7.336
MYL5	0.433084	6.40088	3.23261	0.0195014	0.0511287	-3.9189		6.322	6.285	5.946	6.437	6.755	6.661
MXRA7	0.432829	8.8571	5.25697	0.00230892	0.0116688	-1.54574	up	8.541	8.749	8.633	9.104	9.163	8.954
CD4	0.432624	8.35374	5.75103	0.00149183	0.00889806	-1.05543	up	8.241	8.062	8.11	8.55	8.674	8.486
IFI35	0.43262	6.09985	4.2301	0.00632381	0.0225679	-2.67359	up	6.009	5.671	5.971	6.366	6.333	6.249
CACNA1H	0.43193	3.75083	1.3771	0.220666	0.320841	-6.41713		3.692	2.898	4.015	3.745	3.873	4.283
ZNF419	0.43136	7.32422	2.95934	0.0272694	0.0651302	-4.28388		7.188	6.84	7.298	7.634	7.633	7.353
CREG1	0.431023	9.19821	6.68419	0.000702735	0.00566698	-0.211037	up	9.022	8.954	8.973	9.522	9.394	9.325
ASIC3	0.43038	4.01058	1.35461	0.227315	0.328453	-6.44416		4.022	3.556	3.808	4.147	4.866	3.664
C1orf21	0.430358	9.33708	7.95554	0.000285942	0.00358774	0.792725	up	9.158	9.085	9.123	9.631	9.505	9.52
NAPA-AS1	0.430268	3.11983	1.51313	0.18414	0.278741	-6.24919		2.286	3.266	3.162	3.494	3.093	3.418
PJA2	0.430148	10.8991	7.58752	0.000366094	0.00404254	0.517691	up	10.674	10.681	10.697	11.211	11.078	11.054
MPPE1	0.429865	7.93209	6.33869	0.000919193	0.00662732	-0.511992	up	7.681	7.64	7.83	8.15	8.202	8.089
IRF2	0.429761	8.66914	7.87367	0.000301842	0.00371874	0.732559	up	8.399	8.487	8.477	8.821	8.947	8.884
MMS22L	0.429494	10.4991	5.74941	0.0014939	0.00890206	-1.05698	up	10.186	10.427	10.24	10.747	10.721	10.673
HAX1	0.429364	9.8973	7.67365	0.000345213	0.00395201	0.583123	up	9.704	9.62	9.723	10.042	10.163	10.131
FOXJ2	0.429349	7.93671	4.56204	0.00449421	0.0180202	-2.29213	up	7.784	7.759	7.624	8.143	8.002	8.31
DNA2	0.429068	10.6883	7.94292	0.000288328	0.00360086	0.783488	up	10.459	10.55	10.412	10.891	10.941	10.877
TSPAN14	0.428738	10.4454	6.39819	0.00087694	0.00642788	-0.459224	up	10.264	10.176	10.253	10.556	10.663	10.76
HS1BP3	0.428507	7.43455	3.36894	0.016568	0.0454721	-3.74027	up	7.317	7.365	6.979	7.496	7.704	7.746
ZBTB46	0.428253	6.79433	6.25508	0.000982613	0.0068958	-0.586823	up	6.571	6.576	6.595	6.936	6.947	7.142
CPT2	0.428178	8.30784	5.79	0.00144303	0.00871685	-1.01809	up	8.232	8.073	7.977	8.514	8.543	8.509
CEBPB	0.428173	8.0428	6.49442	0.000813264	0.00618468	-0.374714	up	7.777	7.77	7.939	8.202	8.259	8.31
TBC1D10C	0.42796	8.0096	8.65175	0.00018385	0.00288559	1.28229	up	7.769	7.848	7.769	8.22	8.181	8.27
WIPI2	0.427867	9.98993	9.88338	9.04152e-05	0.00207015	2.06198	up	9.806	9.776	9.746	10.174	10.228	10.209
TBL1X	0.427719	10.0575	10.8113	5.57378e-05	0.00165882	2.58715	up	9.826	9.858	9.847	10.265	10.267	10.282
IDS	0.427717	9.23189	7.06886	0.000527897	0.0048661	0.109106	up	9.102	8.989	8.963	9.478	9.375	9.484
STRA6	0.427157	2.30736	1.50516	0.186113	0.281328	-6.25923		1.488	2.237	2.557	2.312	2.597	2.653
CD69	0.427147	10.7301	7.9667	0.000283851	0.00356975	0.800886	up	10.545	10.51	10.495	11.005	10.864	10.962
TMSB10	0.427074	10.6149	7.61693	0.000358803	0.00400706	0.540108	up	10.473	10.369	10.362	10.764	10.858	10.863
SCNN1D	0.426698	4.94767	2.3589	0.0590825	0.115773	-5.10901		4.616	5.104	4.483	5.033	5.112	5.339
S100PBP	0.426237	9.73708	7.58913	0.000365692	0.00404159	0.518917	up	9.473	9.589	9.509	10.019	9.914	9.918
SLC24A1	0.425517	8.65296	8.09741	0.000260641	0.00342028	0.895648	up	8.463	8.459	8.398	8.821	8.939	8.837
OPHN1	0.425182	7.68312	4.14048	0.00695375	0.0240745	-2.77942	up	7.294	7.52	7.597	7.962	7.964	7.762
MAPK7	0.424861	6.5622	8.9786	0.000151021	0.00262866	1.49935	up	6.322	6.393	6.335	6.823	6.746	6.755
CLEC2D	0.424569	4.46884	2.59097	0.0435858	0.0922043	-4.78764		4.27	4.093	4.407	4.693	4.388	4.962
CHURC1	0.42436	8.63893	4.01012	0.00800095	0.0266406	-2.93554	up	8.538	8.265	8.477	8.953	8.912	8.688
GNB5	0.424198	7.54657	4.91576	0.00317668	0.0144124	-1.9036	up	7.328	7.463	7.213	7.666	7.861	7.749
PHF19	0.424158	10.2285	9.79197	9.5038e-05	0.00210434	2.00753	up	10.048	10.009	9.992	10.413	10.47	10.438
ACAA2	0.423948	9.77672	6.93913	0.000580523	0.00515348	0.00282932	up	9.604	9.457	9.633	10.005	9.999	9.962
CSF2RB	0.423926	8.0491	7.13131	0.000504552	0.0047444	0.159666	up	7.841	7.805	7.865	8.345	8.269	8.169
FLJ37453	0.423755	5.11036	2.64765	0.0405036	0.0873381	-4.70947		4.544	5.104	5.048	5.33	5.401	5.236
MEF2A	0.423736	10.5992	8.59147	0.000190777	0.00293659	1.24141	up	10.409	10.344	10.409	10.868	10.771	10.794
SARAF	0.423597	10.1399	9.17123	0.000134887	0.00246188	1.6237	up	9.893	9.94	9.951	10.401	10.329	10.325
MRC2	0.423474	11.5538	8.68884	0.000179733	0.00285811	1.30732	up	11.37	11.364	11.293	11.717	11.802	11.777
NCAPG	0.423156	11.26	9.46963	0.000113697	0.00228755	1.81135	up	11.012	11.064	11.069	11.51	11.458	11.446
ITGB3BP	0.423095	9.07023	6.92731	0.000585613	0.00516565	-0.00693804	up	8.809	8.858	8.909	9.378	9.239	9.228
CHD6	0.422906	10.4867	9.14882	0.000136656	0.00246948	1.60937	up	10.288	10.278	10.26	10.674	10.665	10.756
TBC1D7	0.422893	5.66949	2.15876	0.0771358	0.142432	-5.38625		5.351	5.472	5.551	6.322	5.645	5.676
CYSLTR1	0.422801	9.40243	5.35157	0.00211893	0.0110631	-1.44936	up	9.114	9.16	9.299	9.733	9.542	9.566
ERG28	0.422775	9.14703	5.24574	0.00233276	0.0117382	-1.55726	up	8.908	8.808	9.091	9.335	9.384	9.356
CCDC26	0.422749	7.99249	2.64041	0.0408841	0.0879056	-4.71945		7.655	8.14	7.548	8.223	8.241	8.147
PRRG2	0.422654	3.12838	0.652936	0.539496	0.638806	-7.13421		3.348	1.488	3.915	3.135	3.093	3.791
ALG10B	0.422448	8.7169	6.01941	0.00119046	0.00779164	-0.802117	up	8.456	8.587	8.474	9.039	8.859	8.887
KIAA0895L	0.422437	7.80554	4.12084	0.00710112	0.0244341	-2.80277	up	7.67	7.66	7.453	8.106	8.103	7.841
TBC1D8	0.422433	7.64255	7.08081	0.000523335	0.00484502	0.118809	up	7.396	7.495	7.403	7.805	7.815	7.941
FOXO3	0.421941	10.1688	6.21293	0.00101649	0.00702497	-0.624849	up	9.902	10.033	9.938	10.458	10.276	10.405
RBM5	0.42185	11.0048	5.99334	0.00121642	0.00788029	-0.826335	up	10.673	10.89	10.819	11.233	11.254	11.16
PSIP1	0.421388	10.7409	6.86115	0.000615081	0.00528541	-0.061874	up	10.557	10.462	10.571	11.042	10.913	10.9
STARD5	0.421351	5.82966	5.50463	0.00184827	0.010149	-1.29596	up	5.584	5.525	5.749	5.961	6.065	6.095
LRMDA	0.421317	4.62643	1.26214	0.256605	0.360777	-6.55286		4.27	5.062	3.915	4.752	5.218	4.541
CASP8AP2	0.420942	10.5696	6.4535	0.000839662	0.0062734	-0.410521	up	10.294	10.454	10.329	10.815	10.702	10.823
ELF2	0.420919	9.37227	5.35644	0.00210965	0.0110327	-1.44443	up	9.155	9.285	9.046	9.664	9.564	9.52
PTPN13	0.420911	9.67766	7.64541	0.000351904	0.00399617	0.561741	up	9.436	9.511	9.455	9.962	9.82	9.882
TAS2R5	0.420776	3.15186	0.762738	0.476315	0.581722	-7.05056		2.597	3.915	2.312	2.557	3.516	4.015
ZNF274	0.420754	8.27621	7.03798	0.000539903	0.004927	0.0839633	up	8.092	7.981	8.125	8.442	8.55	8.468
CD244	0.420685	6.55427	5.73969	0.00150639	0.00894727	-1.06633	up	6.376	6.24	6.416	6.823	6.662	6.809
MVK	0.420596	7.35086	3.36667	0.0166127	0.0455851	-3.74323	up	7.387	7.004	7.03	7.469	7.52	7.694
ZNF252P	0.420534	8.59896	7.58224	0.000367423	0.00404449	0.513652	up	8.419	8.388	8.359	8.722	8.84	8.866
EMSY	0.420533	9.73755	8.75954	0.00017218	0.00279705	1.35473	up	9.504	9.585	9.493	9.983	9.934	9.927
LINC00174	0.420524	7.3251	5.47648	0.00189492	0.0103206	-1.32394	up	7.034	7.222	7.089	7.479	7.647	7.481
TRAM2-AS1	0.420385	4.92559	2.5263	0.0474123	0.0981952	-4.87702		4.919	4.601	4.626	5.271	5.324	4.812
NFATC2	0.420226	10.099	9.21166	0.000131762	0.00242736	1.64948	up	9.893	9.922	9.852	10.287	10.29	10.35
LOC729737	0.420192	3.2729	1.4524	0.199687	0.297515	-6.32505		2.816	3.556	2.816	3.135	3.384	3.93
SMIM6	0.41995	4.35363	1.28611	0.248703	0.352109	-6.52508		4.022	4.601	3.808	4.919	3.96	4.812
OAZ2	0.419686	9.53061	7.21656	0.000474591	0.00458999	0.228066	up	9.286	9.317	9.36	9.83	9.722	9.67
CBLB	0.419496	7.63268	3.29795	0.0180294	0.0484016	-3.83299	up	7.236	7.703	7.33	7.805	7.861	7.861
CECR2	0.419124	6.0698	3.60074	0.0126411	0.037333	-3.44242	up	5.755	5.784	6.042	6.095	6.346	6.398
HVCN1	0.419108	7.40456	5.36611	0.00209135	0.0109819	-1.43466	up	7.116	7.336	7.133	7.652	7.654	7.537
AGRN	0.419092	7.24084	3.12228	0.022298	0.0562955	-4.0652		7.154	6.84	7.1	7.278	7.397	7.676
SIGLEC10	0.419078	6.6977	4.36073	0.00551803	0.0205895	-2.5215	up	6.426	6.602	6.437	6.851	6.792	7.079
NDUFA4L2	0.419003	6.3157	3.19609	0.0203818	0.0527548	-3.96716		6.254	5.893	6.172	6.653	6.597	6.326
DNAJC1	0.4187	9.03088	6.47141	0.000827987	0.00623603	-0.394825	up	8.803	8.808	8.854	9.317	9.123	9.28
GLB1L	0.418695	3.49318	0.635687	0.549898	0.647691	-7.14634		1.889	3.692	4.27	4.085	3.093	3.93
USP46-AS1	0.4185	5.32463	2.41958	0.0545341	0.108898	-5.02486		4.962	4.923	5.461	5.408	5.461	5.733
GUSBP2	0.418295	5.21856	1.75077	0.133734	0.217185	-5.94115		5.391	5.155	4.483	5.408	5.324	5.551
GMDS-DT	0.417909	6.2952	1.90016	0.109279	0.18497	-5.74066		5.755	6.532	5.971	6.476	6.71	6.326
RALGPS2	0.417845	6.34214	4.58548	0.00438976	0.0177255	-2.26582	up	6.197	6.092	6.111	6.734	6.437	6.481
PRKRA-AS1	0.417468	8.32137	5.16618	0.00250988	0.012287	-1.63938	up	7.976	8.14	8.222	8.606	8.456	8.529
NNT-AS1	0.41735	8.36756	5.18453	0.0024677	0.0121586	-1.62036	up	8.06	8.276	8.14	8.626	8.466	8.637
NEK6	0.417247	8.41233	4.56424	0.00448431	0.0179936	-2.28966	up	8.276	8.235	8.1	8.48	8.616	8.767
TMEM173	0.417116	9.50451	7.77357	0.0003227	0.00381742	0.658212	up	9.344	9.301	9.242	9.657	9.771	9.712
NHSL1	0.417018	10.622	6.74036	0.000673433	0.00553618	-0.163338	up	10.478	10.405	10.358	10.749	10.835	10.907
LOC100133315	0.416448	6.82949	4.11325	0.00715905	0.0245541	-2.81182	up	6.493	6.646	6.725	7.213	6.947	6.953
PAFAH2	0.416361	7.36211	8.80436	0.000167582	0.00277039	1.38461	up	7.213	7.126	7.123	7.552	7.596	7.563
NT5DC1	0.416104	6.80769	2.11075	0.082269	0.149321	-5.45252		6.493	6.755	6.551	7.443	6.755	6.85
GOLGA2	0.416102	8.74298	9.73048	9.83032e-05	0.0021323	1.97062	up	8.52	8.514	8.571	8.97	8.956	8.927
MC1R	0.415874	4.02562	0.867952	0.420831	0.529448	-6.96063		4.2	2.707	4.546	4.203	4.161	4.337
CORO1B	0.41531	7.24221	4.5996	0.00432815	0.0175823	-2.25001	up	7.004	7.069	7.03	7.278	7.465	7.606
MYOF	0.415106	6.70832	2.65963	0.0398827	0.0864656	-4.69297		6.521	6.696	6.285	7.178	6.734	6.835
PLB1	0.415027	5.81943	2.11381	0.0819314	0.148856	-5.4483		5.427	6.047	5.361	6.009	5.921	6.152
AP1G2	0.414587	9.76633	7.14943	0.000498005	0.00471996	0.174262	up	9.547	9.643	9.487	9.957	9.942	10.022
C3AR1	0.41458	7.31877	5.42752	0.00197931	0.0106083	-1.37285	up	7.143	7.212	6.979	7.552	7.573	7.453
CASS4	0.414215	7.36681	4.2865	0.00596054	0.0216724	-2.6076	up	7.287	7.069	7.123	7.72	7.567	7.435
GLRX	0.414138	7.75533	3.72293	0.0109981	0.0336877	-3.28852	up	7.67	7.316	7.658	8.021	7.988	7.879
ANKMY2	0.413692	9.13908	9.16853	0.000135099	0.00246222	1.62198	up	8.9	8.939	8.957	9.378	9.356	9.303
ARG2	0.413656	7.90759	4.99376	0.00294934	0.0136801	-1.82035	up	7.714	7.547	7.841	8.15	8.092	8.101
RHOU	0.413614	6.43338	4.24434	0.00622978	0.0223259	-2.65688	up	6.117	6.196	6.367	6.653	6.502	6.766
POGZ	0.413489	10.7613	7.06621	0.000528916	0.00487197	0.106951	up	10.56	10.555	10.549	10.873	10.979	11.052
HIST1H4A	0.413477	9.47341	4.58027	0.00441271	0.0177845	-2.27166	up	9.312	9.23	9.259	9.493	9.782	9.766
SEZ6L2	0.413191	6.99882	2.59693	0.0432498	0.0916351	-4.7794		7.034	6.809	6.535	7.036	7.16	7.42
N4BP2	0.413127	9.65593	6.22027	0.00101049	0.00702015	-0.618208	up	9.447	9.464	9.437	9.962	9.744	9.882
SPNS2	0.413003	7.3815	3.978	0.0082856	0.0273391	-2.9744	up	7.361	7.117	7.046	7.685	7.61	7.469
CHIC2	0.412894	9.79122	5.86219	0.00135742	0.00839858	-0.949435	up	9.564	9.548	9.643	9.964	10.121	9.908
NCKAP1L	0.412821	12.6735	7.03868	0.000539629	0.004927	0.0845309	up	12.411	12.559	12.431	12.832	12.908	12.9
LZTS3	0.412817	4.63561	2.32479	0.0618144	0.119912	-5.15632		4.398	4.264	4.626	5.069	4.494	4.962
VAV3	0.412788	10.9607	6.08567	0.00112728	0.00754232	-0.740923	up	10.698	10.884	10.681	11.186	11.172	11.143
CDC6	0.412556	10.728	7.43081	0.000407978	0.00424456	0.396906	up	10.548	10.442	10.575	10.933	10.978	10.892
GTPBP2	0.41223	9.33931	5.01943	0.00287865	0.0134496	-1.79315	up	8.985	9.276	9.139	9.582	9.534	9.52
CENPI	0.411927	8.94375	6.80091	0.000643415	0.00539388	-0.112285	up	8.719	8.763	8.732	9.19	9.217	9.043
RAB11FIP1	0.411828	8.53268	8.53303	0.000197787	0.00297635	1.2015	up	8.324	8.38	8.277	8.743	8.706	8.767
LINC00896	0.411799	1.35918	0.919878	0.395298	0.504982	-6.91298		0.751	0.751	1.958	1.985	1.827	0.883
CTSF	0.411502	5.43336	3.86151	0.00941791	0.0299684	-3.11665	up	5.228	5.262	5.193	5.755	5.755	5.407
S100A1	0.410985	3.76179	4.55053	0.00454657	0.0181465	-2.30508	up	3.692	3.401	3.575	4.015	3.873	4.015
RMI1	0.41069	9.95103	7.04906	0.00053556	0.00489652	0.0929925	up	9.785	9.672	9.78	10.229	10.126	10.114
LDLRAP1	0.410645	5.87282	5.1971	0.00243926	0.012089	-1.60736	up	5.812	5.64	5.551	6.031	6.13	6.074
LAPTM5	0.410608	9.39066	5.7604	0.00147993	0.00886705	-1.04644	up	9.299	9.136	9.121	9.569	9.539	9.68
IL20RB	0.410369	4.9505	1.7272	0.138061	0.222936	-5.97238		4.398	4.923	4.915	5.115	4.801	5.551
WT1-AS	0.410301	6.94376	7.11245	0.000511475	0.00479059	0.144434	up	6.81	6.747	6.659	7.132	7.114	7.2
TMUB2	0.410289	7.88082	5.96827	0.00124201	0.00795025	-0.849701	up	7.655	7.72	7.652	7.99	8.207	8.062
CBR3-AS1	0.409825	4.40786	2.08094	0.0856317	0.153851	-5.49358		4.2	4.601	3.808	4.596	4.607	4.635
RORA-AS1	0.409729	4.29046	2.23878	0.0693085	0.130992	-5.27555		4.27	4.179	3.808	4.27	4.801	4.415
ZNF226	0.409645	8.10319	6.20951	0.0010193	0.00703164	-0.627945	up	7.841	7.91	7.944	8.392	8.202	8.33
TOM1	0.409602	7.03278	3.74595	0.0107161	0.0329835	-3.25977	up	6.9	6.646	6.937	7.132	7.186	7.394
CYTH2	0.409501	9.1897	6.96556	0.000569324	0.00509005	0.0246208	up	9.046	8.963	8.945	9.31	9.442	9.432
TNKS	0.409191	9.57367	7.77219	0.000323	0.00381744	0.657178	up	9.39	9.348	9.368	9.723	9.858	9.754
CEP152	0.409167	10.9213	8.97882	0.000151	0.00262866	1.49949	up	10.68	10.752	10.718	11.157	11.088	11.132
ZNF436-AS1	0.409039	4.241	1.60351	0.163114	0.253706	-6.13395		4.27	4.264	3.575	4.388	4.801	4.147
OGT	0.408969	12.3487	7.71054	0.000336696	0.00391058	0.610944	up	12.097	12.23	12.105	12.552	12.549	12.559
CCDC9	0.408823	6.78756	3.31406	0.0176855	0.047709	-3.81188	up	6.388	6.767	6.595	6.851	7.146	6.979
RCN1	0.40864	10.3839	9.58997	0.00010627	0.00221485	1.88536	up	10.173	10.149	10.216	10.587	10.604	10.574
FLYWCH1	0.408633	7.47346	4.04239	0.00772607	0.0259485	-2.89666	up	7.27	7.336	7.201	7.568	7.885	7.58
SEMA4D	0.408178	11.303	7.23752	0.000467543	0.00455979	0.24478	up	11.122	11.138	11.037	11.437	11.519	11.565
JMJD1C-AS1	0.408177	3.11094	2.42434	0.0541935	0.108349	-5.01826		3.198	2.707	2.816	3.135	3.254	3.556
DDX58	0.40752	6.71373	3.74325	0.0107488	0.0330668	-3.26314	up	6.507	6.339	6.684	6.864	7.054	6.835
RRAGD	0.407468	9.63966	7.4801	0.000394233	0.00417277	0.435134	up	9.404	9.422	9.482	9.891	9.873	9.766
GPAA1	0.407261	9.24966	7.31234	0.00044336	0.0044115	0.304086	up	9.093	9.035	9.01	9.403	9.534	9.423
SEMA6B	0.407051	2.90767	2.02582	0.0922287	0.163088	-5.5693		2.597	2.494	3.021	3.384	2.8	3.15
MTMR3	0.406809	9.42505	6.28738	0.00095753	0.00678126	-0.557818	up	9.132	9.288	9.245	9.628	9.559	9.699
MYO18A	0.406693	11.203	5.85222	0.00136888	0.00842029	-0.958875	up	11.05	11.011	10.939	11.286	11.48	11.452
LIMCH1	0.406568	6.87726	3.544	0.013496	0.0391698	-3.51463	up	6.441	6.747	6.833	7.172	7.01	7.06
DAAM1	0.406513	7.99302	5.4417	0.00195443	0.010521	-1.35865	up	7.73	7.919	7.72	8.25	8.221	8.119
CLSPN	0.406481	10.49	8.72811	0.00017549	0.002826	1.3337	up	10.318	10.261	10.281	10.705	10.643	10.731
LBX2	0.4064	6.24859	3.6549	0.0118811	0.0356572	-3.37393	up	6.074	5.911	6.152	6.561	6.545	6.249
LOC100130691	0.40622	4.9277	1.70101	0.14303	0.229308	-6.00691		4.616	4.824	4.733	5.578	5.179	4.635
SMAD9	0.406214	5.41931	2.74698	0.035654	0.0797471	-4.57297		5.271	5.184	5.193	5.872	5.69	5.305
NBEAL1	0.406144	8.56285	3.6855	0.0114745	0.0347389	-3.33543	up	8.125	8.535	8.42	8.771	8.78	8.747
ANKRD26	0.406143	8.90557	4.21455	0.00642833	0.0228564	-2.69186	up	8.681	8.71	8.717	9.258	8.908	9.16
ESCO2	0.406108	8.94531	8.62399	0.000187003	0.00290652	1.2635	up	8.778	8.749	8.701	9.18	9.104	9.161
ZSWIM3	0.405195	6.61753	2.92901	0.0283226	0.0671584	-4.32491		6.36	6.211	6.674	6.917	6.662	6.881
EMP3	0.40512	7.92122	2.83697	0.0318005	0.0732042	-4.44997		7.887	7.764	7.505	8.124	8.328	7.919
HES1	0.404948	4.15695	1.46647	0.19598	0.293293	-6.30761		3.348	4.179	4.337	4.147	4.448	4.483
CCDC162P	0.404943	4.61052	3.14682	0.0216397	0.055036	-4.03253		4.27	4.471	4.483	4.919	4.557	4.962
LOC100130872	0.40486	4.069	1.22975	0.267637	0.372274	-6.58993		3.348	3.915	4.337	4.693	4.331	3.791
MBOAT2	0.404712	8.28348	6.81047	0.000638819	0.00537298	-0.104259	up	8.028	8.116	8.1	8.57	8.411	8.476
GKAP1	0.404341	4.95049	1.80538	0.124218	0.20467	-5.86835		4.544	4.601	5.1	4.87	5.522	5.066
CD300LF	0.404087	8.84941	5.1208	0.00261779	0.0126664	-1.6866	up	8.71	8.743	8.489	9.057	9.019	9.078
TRIM4	0.403987	8.81006	6.89199	0.000601135	0.00522857	-0.0362085	up	8.589	8.605	8.63	9.096	8.92	9.02
NADSYN1	0.403902	10.3404	8.60201	0.000189545	0.00292567	1.24857	up	10.179	10.097	10.14	10.504	10.547	10.577
SEPSECS	0.403858	8.56729	4.4762	0.00490178	0.0190466	-2.3892	up	8.175	8.447	8.474	8.802	8.752	8.753
MND1	0.403747	8.89208	4.44378	0.00506654	0.0194093	-2.42614	up	8.593	8.788	8.69	9.245	9.063	8.974
MBNL2	0.403566	7.52716	3.45118	0.0150373	0.0423725	-3.63373	up	7.143	7.39	7.443	7.911	7.606	7.67
RCAN3	0.403523	8.77146	5.69154	0.00157003	0.0092394	-1.11279	up	8.62	8.435	8.654	8.934	8.996	8.99
NINJ2	0.40337	5.86883	2.83255	0.0319787	0.0735085	-4.45599		5.812	5.371	5.818	6.125	6.151	5.936
TMEM9	0.403011	7.69331	3.58712	0.0128407	0.0377133	-3.45972	up	7.573	7.365	7.538	7.693	8.059	7.933
NRIP3	0.402855	8.96745	4.91181	0.00318872	0.0144567	-1.90784	up	8.834	8.668	8.796	9.295	9.055	9.157
PLPPR2	0.40281	4.97529	1.50069	0.187229	0.282647	-6.26485		4.872	4.401	5.048	5.223	5.584	4.724
COG4	0.402658	8.36867	6.47079	0.000828388	0.00623603	-0.395367	up	8.125	8.214	8.164	8.52	8.674	8.516
SLC38A2	0.402432	12.8923	5.99287	0.0012169	0.00788029	-0.82677	up	12.708	12.684	12.681	13.213	12.991	13.076
MFSD11	0.402282	8.59275	8.24176	0.000237531	0.00327668	0.998675	up	8.41	8.431	8.334	8.775	8.773	8.834
B3GNT5	0.402107	9.796	4.16029	0.00680861	0.0237458	-2.75592	up	9.58	9.525	9.68	10.146	9.82	10.025
ZNF687	0.40187	8.88158	8.54783	0.000195984	0.00295969	1.21163	up	8.667	8.659	8.717	9.041	9.132	9.075
HIST1H2AG	0.401863	11.9739	3.2269	0.0196361	0.051408	-3.92643		11.693	11.622	12.003	12.019	12.253	12.253
TBCEL	0.401006	8.54372	5.55302	0.00177114	0.00991154	-1.2481	up	8.319	8.24	8.47	8.707	8.731	8.795
ABHD4	0.400953	7.76922	2.60387	0.0428627	0.0910717	-4.76983		7.496	7.573	7.637	7.634	8.069	8.206
MRE11	0.400904	10.7261	7.24428	0.000465298	0.00454483	0.250156	up	10.444	10.6	10.533	10.952	10.916	10.911
ZNF266	0.400576	10.1205	8.15657	0.000250867	0.00336571	0.938078	up	9.938	9.953	9.87	10.303	10.288	10.371
FBXL12	0.400407	7.51148	2.55382	0.0457416	0.0956403	-4.83896		7.378	7.241	7.315	7.411	7.704	8.02
MINDY1	0.399708	6.83349	4.30892	0.00582279	0.0213344	-2.58151	up	6.7	6.56	6.641	6.936	6.947	7.217
LPIN2	0.399661	9.77132	6.13417	0.00108349	0.0073397	-0.696463	up	9.512	9.645	9.558	9.907	10.067	9.94
LINC01881	0.399296	3.50841	1.34883	0.229053	0.329993	-6.45107		3.567	2.898	3.462	4.015	3.96	3.15
METRN	0.399087	3.1913	1.25029	0.260593	0.364928	-6.56648		3.453	2.707	2.816	2.8	3.708	3.664
CNOT10	0.399059	10.0342	7.02432	0.000545316	0.00496222	0.0728066	up	9.776	9.82	9.908	10.233	10.181	10.287
PSMC3IP	0.398793	8.39604	4.60124	0.00432106	0.0175703	-2.24818	up	8.304	8.135	8.151	8.707	8.627	8.453
FAM107B	0.398781	11.1966	7.29164	0.000449901	0.00446615	0.287734	up	10.983	10.965	11.043	11.475	11.358	11.355
KIF13B	0.398751	8.85246	7.39247	0.000419058	0.00428997	0.367008	up	8.661	8.689	8.609	8.985	9.055	9.116
GNE	0.398733	9.7273	6.53668	0.000787004	0.00606674	-0.337926	up	9.438	9.54	9.605	9.944	9.872	9.964
BCLAF3	0.398672	7.01612	4.67415	0.00401876	0.0167814	-2.16701	up	6.678	6.884	6.888	7.248	7.295	7.103
RAB3GAP1	0.398318	9.91088	5.67047	0.00159886	0.00931449	-1.13322	up	9.616	9.734	9.786	10.136	10.178	10.016
FERMT3	0.397889	10.4677	4.11828	0.00712057	0.0244809	-2.80582	up	10.415	10.21	10.181	10.524	10.778	10.698
FANCB	0.397792	8.83983	5.01923	0.00287919	0.0134496	-1.79336	up	8.568	8.749	8.607	9.096	8.917	9.104
ZNF720	0.39713	8.77115	8.08192	0.000263272	0.00342028	0.884495	up	8.538	8.571	8.609	8.96	8.923	9.026
ZNF641	0.397129	7.84333	5.19705	0.00243938	0.012089	-1.60741	up	7.607	7.72	7.607	8.154	7.917	8.054
CLHC1	0.396938	6.1925	2.74172	0.0358948	0.0801875	-4.58019		5.68	6.172	6.13	6.322	6.493	6.359
EPOR	0.39654	6.11636	3.29449	0.018104	0.0485103	-3.83751	up	5.755	6.148	5.85	6.422	6.196	6.326
SPON2	0.396482	2.40296	0.48107	0.648567	0.733088	-7.24219		2.597	3.266	0.751	3.684	2.597	1.523
LOC646383	0.396469	1.93033	0.479005	0.649948	0.734194	-7.2433		1.889	0.751	2.557	0.584	2.383	3.418
VAV1	0.396431	10.6693	8.16249	0.000249913	0.00335975	0.942306	up	10.419	10.527	10.467	10.862	10.898	10.842
BIN2	0.396301	8.92307	5.09954	0.00267019	0.0127958	-1.70884	up	8.774	8.615	8.785	9.032	9.231	9.1
FAM53C	0.396239	10.1015	7.01389	0.000549492	0.00498602	0.0642754	up	9.975	9.9	9.836	10.256	10.351	10.292
LINC00189	0.396182	3.14671	1.03136	0.344577	0.454798	-6.80395		2.597	3.692	2.557	3.684	3.516	2.835
ENO1	0.396098	14.6935	8.25143	0.000236071	0.00327114	1.00552	up	14.54	14.473	14.473	14.943	14.866	14.866
TRIOBP	0.395687	8.47597	3.40029	0.015965	0.0442534	-3.69956	up	8.11	8.388	8.337	8.51	8.85	8.662
ICA1L	0.39567	7.10639	3.26967	0.0186508	0.0494925	-3.8701	up	6.662	7.126	6.937	7.34	7.269	7.304
BTBD2	0.395339	9.54665	5.93037	0.0012819	0.00811593	-0.885181	up	9.404	9.367	9.277	9.646	9.826	9.76
ETFBKMT	0.395071	4.78335	2.22911	0.0702091	0.132364	-5.28895		4.398	4.401	4.958	4.841	4.962	5.139
ITGA7	0.39498	4.27657	1.67969	0.147205	0.234267	-6.03491		4.022	4.015	4.2	4.596	3.96	4.866
ICAM1	0.394676	8.2562	5.35208	0.00211795	0.0110625	-1.44884	up	8.043	8.18	7.954	8.476	8.384	8.5
RNF135	0.394587	8.78137	7.32934	0.000438072	0.00436568	0.317482	up	8.62	8.521	8.611	9.02	8.917	9
NRGN	0.394455	8.92052	4.44107	0.00508059	0.0194392	-2.42924	up	8.721	8.788	8.661	8.945	9.179	9.23
FMNL3	0.394385	8.86014	9.4283	0.000116387	0.00231612	1.78571	up	8.677	8.659	8.654	9.093	9.034	9.046
KREMEN1	0.394336	5.20906	2.24328	0.0688939	0.130379	-5.26932		4.872	4.97	5.193	5.374	5.112	5.733
IPO5P1	0.394207	6.85111	4.13317	0.00700822	0.0242057	-2.78811	up	6.7	6.735	6.528	7.186	7.054	6.905
CPNE2	0.394202	9.80272	6.12944	0.00108767	0.00736409	-0.700781	up	9.567	9.594	9.656	9.891	10.037	10.071
HEXA	0.394084	10.0303	8.96098	0.000152605	0.00264035	1.48785	up	9.813	9.876	9.81	10.253	10.22	10.209
SGPL1	0.394033	9.5243	5.31611	0.00218795	0.0112715	-1.48534	up	9.375	9.299	9.308	9.711	9.603	9.849
RGL1	0.393726	5.8224	2.19878	0.0731121	0.136741	-5.33092		5.311	5.671	5.895	6.125	5.782	6.152
NFAM1	0.3937	4.95991	0.978886	0.367761	0.477442	-6.85637		5.046	3.915	5.328	5.551	4.915	5.004
MGAM	0.393376	3.4999	1.52153	0.182082	0.276528	-6.2386		3.692	3.401	2.816	3.915	3.384	3.791
ZDHHC4	0.393366	8.23319	5.79863	0.00143247	0.00869419	-1.00985	up	8.1	7.951	8.058	8.526	8.363	8.401
NFKBID	0.393249	5.75965	2.64533	0.0406249	0.0875103	-4.71266		5.551	5.472	5.666	6.164	6.065	5.64
ITGB2	0.393208	8.56387	7.19797	0.000480944	0.00462343	0.213212	up	8.414	8.303	8.385	8.771	8.701	8.809
LOC100506083	0.39306	3.75731	1.90341	0.1088	0.184353	-5.73625		3.453	3.915	3.315	4.27	3.8	3.791
BMT2	0.392963	7.91478	4.64667	0.00412976	0.0170861	-2.1975	up	7.704	7.654	7.797	8.254	8.099	7.981
LOC105274304	0.392836	4.53854	1.20276	0.277144	0.382457	-6.62039		3.692	4.601	4.733	4.337	5.002	4.866
MELTF-AS1	0.392686	4.72778	1.08675	0.321419	0.43004	-6.74661		4.962	4.824	3.808	4.489	5.218	5.066
TSPAN7	0.392679	3.8862	3.08349	0.0233841	0.0581348	-4.11699		3.692	3.915	3.462	4.203	4.03	4.015
LINC00265	0.39251	5.65378	2.0202	0.0929301	0.164034	-5.57701		5.271	5.551	5.551	5.614	6.26	5.676
CENPK	0.392448	8.92287	5.88091	0.00133619	0.00833551	-0.931739	up	8.739	8.692	8.749	9.231	9.111	9.016
CNNM4	0.392395	8.21263	4.83303	0.00343998	0.0150947	-1.99284	up	7.982	8.029	8.038	8.244	8.51	8.473
DLG4	0.392271	8.38347	3.86627	0.00936838	0.0298405	-3.1108	up	8.227	8.1	8.235	8.407	8.762	8.569
ABHD14B	0.391959	9.49793	6.64894	0.000721883	0.00575345	-0.241151	up	9.313	9.332	9.261	9.602	9.768	9.712
HAPLN3	0.391892	7.03638	4.35381	0.00555769	0.0206952	-2.52949	up	6.861	6.712	6.948	7.201	7.134	7.362
RAB8B	0.391767	9.40627	6.00818	0.00120157	0.00784665	-0.812543	up	9.204	9.269	9.158	9.704	9.523	9.58
IRAK4	0.391581	9.25567	9.09977	0.000140626	0.00250257	1.57787	up	9.064	9.027	9.089	9.429	9.448	9.478
CAMK2D	0.391569	7.01609	8.18102	0.000246953	0.00334578	0.955527	up	6.76	6.84	6.861	7.233	7.186	7.217
ALPK1	0.391438	8.36569	7.68958	0.000341504	0.00392954	0.595155	up	8.18	8.14	8.19	8.51	8.543	8.632
CYP51A1	0.391338	10.571	7.76659	0.000324217	0.00382474	0.652993	up	10.392	10.308	10.426	10.789	10.776	10.735
LRRC42	0.39131	8.03791	7.09206	0.000519083	0.00482313	0.12793	up	7.81	7.841	7.876	8.297	8.152	8.252
LIMS1	0.39125	9.86051	7.60104	0.000362723	0.0040227	0.528001	up	9.654	9.623	9.718	10.108	10.054	10.007
STAMBP	0.391094	8.93053	4.86537	0.0033342	0.0148372	-1.95784	up	8.869	8.583	8.752	9.104	9.135	9.14
NFATC1	0.391	8.15009	4.93493	0.00311901	0.0142113	-1.88307	up	7.88	7.946	8.038	8.314	8.247	8.476
STRIP2	0.390825	7.69604	2.79224	0.0336563	0.0762804	-4.51103		7.317	7.736	7.449	7.962	7.693	8.02
WASHC3	0.390185	7.74984	5.22639	0.00237447	0.0118826	-1.57715	up	7.597	7.469	7.597	8.031	7.823	7.981
IFT22	0.390133	6.31266	2.24618	0.0686274	0.130009	-5.26529		6.031	5.968	6.354	6.285	6.416	6.822
CATSPERG	0.389935	3.54148	1.95682	0.101226	0.174388	-5.66364		3.021	3.556	3.462	3.831	3.96	3.418
ZCWPW1	0.389876	5.69207	3.43788	0.0152738	0.042877	-3.6509	up	5.551	5.33	5.611	5.872	5.733	6.056
DENND4C	0.389677	8.64096	5.3884	0.00204985	0.0108572	-1.41216	up	8.41	8.539	8.389	8.901	8.726	8.88
GATA2-AS1	0.389341	5.94347	2.81986	0.0324969	0.0744171	-4.4733		5.461	5.968	5.818	6.063	6.13	6.222
NMNAT1	0.389304	6.8134	5.74997	0.00149318	0.00890195	-1.05645	up	6.583	6.646	6.627	7.073	7.069	6.881
KLF11	0.389294	9.16235	6.57146	0.000766129	0.0059647	-0.307801	up	9.004	8.924	8.975	9.453	9.302	9.316
CHRNE	0.389183	2.79737	1.13458	0.302485	0.409727	-6.69554		2.286	2.707	2.816	2.8	3.708	2.467
RASSF1-AS1	0.388834	2.97164	2.3702	0.058206	0.114379	-5.09334		3.021	2.494	2.816	3.384	3.093	3.021
ADAM20P1	0.388667	2.10487	1.56174	0.17253	0.265251	-6.18754		2.286	1.488	1.958	2.557	2.383	1.958
FIGNL1	0.388367	9.84895	4.72529	0.00382115	0.0162839	-2.11056	up	9.728	9.587	9.649	10.192	9.997	9.941
APOBEC3B	0.388105	6.96769	3.44834	0.0150875	0.0424763	-3.6374	up	6.81	6.696	6.815	7.36	6.947	7.178
CORO1A	0.388055	11.2631	5.99152	0.00121826	0.00788076	-0.828028	up	11.128	11.003	11.076	11.358	11.521	11.493
MBD6	0.387375	9.30158	3.6319	0.0121974	0.0363589	-3.40296	up	9.014	9.239	9.071	9.302	9.601	9.583
PGAM1	0.387006	11.1411	9.42308	0.000116732	0.00231612	1.78246	up	10.968	10.943	10.932	11.314	11.331	11.358
RTTN	0.386862	9.96358	3.43151	0.0153887	0.043087	-3.65914	up	9.619	10.017	9.674	10.125	10.158	10.188
ZNF32	0.386736	8.18417	3.82015	0.00986108	0.0310385	-3.16764	up	8.11	7.937	7.926	8.553	8.347	8.232
ITPKA	0.386614	6.19492	3.22592	0.0196593	0.0514477	-3.92772		6.175	5.758	6.072	6.366	6.317	6.481
PACSIN2	0.386567	9.39586	8.08639	0.000262509	0.00342028	0.887718	up	9.222	9.223	9.163	9.535	9.616	9.616
SLA2	0.386496	8.04975	8.36036	0.000220318	0.00312806	1.08206	up	7.88	7.848	7.841	8.189	8.259	8.281
SNHG29	0.386053	12.2567	9.66855	0.000101726	0.00215173	1.93319	up	12.078	12.049	12.063	12.431	12.459	12.459
CEBPA-DT	0.385609	4.33277	1.20845	0.275114	0.380618	-6.614		4.022	3.556	4.841	4.541	4.494	4.541
GUSB	0.385469	10.1728	9.80458	9.4384e-05	0.00209713	2.01508	up	9.973	9.998	9.97	10.369	10.366	10.362
LMBRD1	0.385076	7.9162	3.90409	0.00898493	0.0289293	-3.06441	up	7.687	7.573	7.91	8.189	8.043	8.095
LPAR5	0.38504	4.04719	1.80783	0.123807	0.204155	-5.86507		3.808	3.556	4.2	4.147	4.557	4.015
TCTA	0.385037	7.32884	5.54218	0.00178809	0.00996714	-1.2588	up	7.034	7.134	7.241	7.496	7.587	7.481
UNC13A	0.384761	3.01753	1.89916	0.109427	0.18517	-5.74202		3.021	2.898	2.557	3.567	2.914	3.15
RNF32	0.38469	3.65852	1.01289	0.352599	0.463314	-6.82262		3.021	3.915	3.462	4.015	4.388	3.15
LOC105379252	0.384561	3.27816	2.87412	0.0303437	0.0706205	-4.3994		3.198	2.898	3.162	3.494	3.254	3.664
LOC100996455	0.38451	3.57865	0.531999	0.615028	0.704717	-7.21325		4.022	4.179	1.958	4.147	4.331	2.835
NLRC3	0.384091	8.50923	3.95589	0.00848809	0.0278633	-3.00123	up	8.18	8.499	8.273	8.633	8.68	8.791
FBXO25	0.383745	7.55137	3.60719	0.0125478	0.037134	-3.43425	up	7.301	7.316	7.462	7.895	7.539	7.796
AKR7A2	0.383732	8.69378	4.21998	0.00639156	0.0227652	-2.68547	up	8.538	8.535	8.433	8.703	8.964	8.99
NCAPG2	0.383682	11.2657	9.56227	0.000107928	0.00223036	1.86841	up	11.074	11.07	11.077	11.453	11.482	11.437
ADGRE5	0.383667	9.28753	5.80551	0.00142413	0.00866413	-1.00329	up	9.135	9.13	9.023	9.396	9.466	9.576
MKRN1	0.383474	10.0893	8.52511	0.000198759	0.00298296	1.19608	up	9.915	9.856	9.922	10.317	10.262	10.265
CAPRIN2	0.383374	7.48453	4.21434	0.00642971	0.0228564	-2.6921	up	7.287	7.39	7.201	7.693	7.528	7.808
CTSB	0.383211	9.27432	7.99785	0.000278109	0.00353896	0.823597	up	9.041	9.104	9.104	9.471	9.418	9.509
LOC102723753	0.383078	3.13958	1.59759	0.164418	0.255299	-6.14158		3.021	3.266	2.557	3.135	3.708	3.15
DRAXIN	0.382779	3.80859	0.976197	0.368981	0.478589	-6.859		3.567	4.264	3.021	4.337	4.245	3.418
PHYKPL	0.382552	8.92464	3.7813	0.0102988	0.0319674	-3.21578	up	8.596	8.95	8.654	9.144	9.119	9.085
CDC45	0.382518	10.3462	8.51507	0.000200001	0.0029851	1.18919	up	10.195	10.147	10.122	10.518	10.571	10.524
CNTNAP3P2	0.382307	2.42587	1.13942	0.300624	0.407725	-6.6903		2.286	1.862	2.557	2.8	3.093	1.958
ITGAV	0.382016	10.2225	5.94909	0.00126202	0.00804168	-0.867637	up	10.004	10.101	9.99	10.51	10.343	10.387
WASF2	0.381837	11.5133	8.0826	0.000263156	0.00342028	0.884986	up	11.353	11.343	11.272	11.666	11.712	11.735
SBF2	0.381833	9.49717	5.38103	0.00206347	0.0108848	-1.41959	up	9.244	9.416	9.259	9.644	9.643	9.777
NIPA1	0.381833	8.20819	4.28509	0.00596933	0.0216906	-2.60924	up	7.976	8.043	8.034	8.568	8.247	8.383
CENPQ	0.381711	7.95952	3.28369	0.0183397	0.0489672	-3.85168	up	7.894	7.564	7.848	8.308	8.059	8.083
LPXN	0.38146	6.56166	3.08009	0.023482	0.0583329	-4.12154		6.339	6.264	6.51	6.851	6.515	6.891
SSH2	0.380862	10.8935	6.29879	0.000948848	0.00674971	-0.547603	up	10.655	10.789	10.665	11.125	11.015	11.111
PHF2	0.380843	9.89094	5.468	0.00190924	0.0103659	-1.33239	up	9.766	9.672	9.663	9.976	10.083	10.185
ZER1	0.380829	7.77446	7.51771	0.000384104	0.00413422	0.464158	up	7.543	7.564	7.646	8.011	7.935	7.949
TOB1-AS1	0.380527	4.75413	2.43621	0.0533536	0.107211	-5.00181		4.872	4.337	4.483	4.794	5.076	4.962
PLAGL1	0.380407	9.55219	6.59877	0.00075018	0.00588354	-0.284227	up	9.289	9.438	9.36	9.727	9.795	9.705
SCD	0.380311	12.2231	8.97871	0.00015101	0.00262866	1.49942	up	12.071	12.003	12.025	12.425	12.404	12.411
NPC2	0.380243	8.82956	5.65596	0.00161906	0.0093775	-1.14731	up	8.743	8.528	8.647	8.985	9.019	9.055
SPATS2	0.379775	9.55337	8.56972	0.000193352	0.00294781	1.22658	up	9.332	9.352	9.407	9.728	9.733	9.769
DHX40	0.379564	10.3746	6.9913	0.00055866	0.005035	0.0457707	up	10.129	10.191	10.234	10.593	10.498	10.602
HIST1H1D	0.379347	11.1564	7.6994	0.000339241	0.00392585	0.60256	up	10.953	10.927	11.02	11.299	11.374	11.365
NCK2	0.379069	9.16618	4.35458	0.00555322	0.0206878	-2.52859	up	9.033	8.992	8.904	9.308	9.239	9.52
RNU6-9	0.379053	3.31267	1.66179	0.150802	0.238535	-6.05832		3.348	2.707	3.315	3.831	3.384	3.292
POLE	0.37902	11.9486	6.49589	0.000812334	0.00618468	-0.373431	up	11.777	11.81	11.69	12.063	12.182	12.169
RNF103	0.378183	8.30221	6.5792	0.000761569	0.00595095	-0.301111	up	8.129	8.11	8.1	8.536	8.547	8.392
ANKMY1	0.37809	8.07238	3.38375	0.01628	0.0449163	-3.72102	up	7.956	7.919	7.775	8.039	8.363	8.383
PTGR1	0.377929	5.37416	2.19007	0.0739686	0.137879	-5.34297		5.351	5.104	5.1	5.33	5.921	5.439
KAT6B	0.377503	11.9659	6.20683	0.00102151	0.00704304	-0.630369	up	11.713	11.848	11.77	12.09	12.145	12.228
NCOA7	0.377438	8.45833	5.59861	0.00170184	0.00964201	-1.20329	up	8.334	8.24	8.235	8.703	8.533	8.705
HEXB	0.37713	9.58697	6.77936	0.000653915	0.00544505	-0.130407	up	9.388	9.385	9.423	9.866	9.717	9.743
RAD51B	0.37706	7.94704	3.21383	0.0199488	0.0519604	-3.9437		7.837	7.919	7.52	8.082	8.235	8.089
CEP97	0.377057	8.98663	4.05038	0.0076596	0.02581	-2.88704	up	8.731	8.865	8.798	9.284	8.991	9.251
BLM	0.376969	10.9202	5.23954	0.00234602	0.0117864	-1.56362	up	10.637	10.787	10.771	11.192	11.006	11.128
SLC25A40	0.376936	9.38427	8.20605	0.000243019	0.00330926	0.973343	up	9.19	9.237	9.161	9.607	9.538	9.574
HEXD	0.37691	7.95426	4.20884	0.00646719	0.0229259	-2.69858	up	7.737	7.692	7.869	8.163	7.995	8.27
AGA	0.376689	6.72645	4.16336	0.00678645	0.0236895	-2.75229	up	6.558	6.479	6.577	6.823	7.1	6.822
UPK3BL2	0.376569	4.43607	2.28575	0.0651046	0.124667	-5.21046		4.544	4.093	4.107	4.388	4.711	4.774
ACOT11	0.376394	7.86148	4.09349	0.00731226	0.024919	-2.8354	up	7.537	7.692	7.791	7.918	8.107	8.125
HEXIM2	0.376344	5.09884	1.55931	0.173093	0.265893	-6.19064		5.09	4.541	5.1	5.004	5.15	5.707
PCTP	0.375994	8.21091	3.52717	0.0137618	0.0397157	-3.53613	up	8.211	7.868	7.989	8.357	8.52	8.319
NABP1	0.375584	10.4187	4.56615	0.00447571	0.0179654	-2.28752	up	10.153	10.4	10.14	10.634	10.607	10.578
CNRIP1	0.375521	5.44205	1.27565	0.252125	0.355889	-6.53724		5.046	4.866	5.85	5.961	5.522	5.407
ZNF852	0.375517	7.64674	2.56398	0.045141	0.0946688	-4.82492		7.416	7.412	7.548	8.096	7.539	7.868
NOS2	0.375241	2.99442	0.884827	0.412399	0.52182	-6.94537		3.021	2.237	3.162	3.745	2.383	3.418
HK1	0.375177	10.9692	6.83445	0.000627457	0.00533359	-0.0841705	up	10.832	10.735	10.779	11.179	11.085	11.207
CD58	0.375036	8.22187	4.32573	0.00572188	0.0211035	-2.56199	up	7.894	8.156	8.053	8.501	8.406	8.322
SPATA7	0.375007	6.47942	3.2534	0.0190189	0.0502245	-3.89149		6.288	6.172	6.416	6.876	6.609	6.516
SMA4	0.37496	4.16182	1.61155	0.161359	0.251651	-6.12358		4.2	3.915	3.808	4.693	3.873	4.483
TMEM175	0.374959	7.14977	3.96692	0.00838635	0.027586	-2.98784	up	6.887	7.1	6.9	7.186	7.397	7.428
TP53I3	0.374891	6.80603	3.60187	0.0126247	0.0373017	-3.44099	up	6.612	6.532	6.711	7.092	7.1	6.789
SYNJ1	0.374783	8.35291	4.00389	0.00805524	0.0267597	-2.94306	up	8.159	8.254	8.084	8.384	8.69	8.547
CCL28	0.374762	8.05182	5.33769	0.00214565	0.0111344	-1.46343	up	7.804	7.793	7.996	8.216	8.284	8.218
EVI5L	0.374739	7.51754	4.84104	0.00341345	0.0150245	-1.98417	up	7.481	7.212	7.298	7.698	7.723	7.694
IQGAP1	0.374691	12.2565	8.89826	0.000158407	0.00271619	1.44671	up	12.044	12.087	12.076	12.414	12.464	12.454
INPP5F	0.374523	7.69539	4.52859	0.00464829	0.0183583	-2.32983	up	7.504	7.632	7.388	7.921	7.945	7.782
ACAP1	0.374181	7.86473	6.04748	0.00116321	0.00769212	-0.776132	up	7.761	7.573	7.699	8.039	8.084	8.033
ZNF33A	0.373819	9.7191	4.47865	0.00488956	0.0190164	-2.3864	up	9.476	9.625	9.495	9.962	9.759	9.998
ACTR1B	0.373777	9.15883	7.43811	0.000405906	0.00423335	0.402585	up	8.993	8.974	8.949	9.365	9.396	9.276
LOC101928063	0.373762	3.26642	1.691	0.144977	0.23176	-6.02008		3.021	3.401	2.816	3.266	3.254	3.84
LYZ	0.373652	4.48511	1.96756	0.0997696	0.172437	-5.649		4.616	4.264	4.015	4.448	4.652	4.915
AAK1	0.373622	8.81422	3.56416	0.0131851	0.0384859	-3.48892	up	8.613	8.699	8.571	8.953	8.84	9.21
ZSWIM4	0.373518	6.44961	2.60795	0.0426369	0.0907244	-4.76421		6.441	6.196	6.152	6.366	6.734	6.809
CD96	0.373454	10.0628	8.27161	0.000233056	0.00325413	1.01977	up	9.862	9.861	9.905	10.274	10.202	10.273
ZDHHC12	0.373443	7.48294	3.38603	0.0162363	0.0448217	-3.71807	up	7.353	7.186	7.351	7.452	7.801	7.756
MTCL1	0.373398	4.90895	2.61895	0.0420337	0.0898182	-4.74902		4.837	4.923	4.407	5.115	5.033	5.139
ORC1	0.373361	10.4168	8.22643	0.000239868	0.00329388	0.987816	up	10.215	10.268	10.208	10.609	10.638	10.564
CEP19	0.373357	5.19024	2.41592	0.0547973	0.109287	-5.02993		5.006	4.774	5.23	5.614	5.281	5.236
AGBL2	0.373324	3.48824	1.32707	0.235706	0.337901	-6.47696		3.692	2.898	3.315	3.494	3.384	4.147
C5	0.372974	7.442	4.30496	0.00584689	0.0213856	-2.58611	up	7.213	7.134	7.419	7.56	7.681	7.644
STAC3	0.37292	8.20947	4.13645	0.00698375	0.0241604	-2.78421	up	7.965	8.02	8.084	8.223	8.528	8.437
MCM2	0.372903	12.4033	7.50067	0.000388654	0.00415866	0.451027	up	12.242	12.214	12.194	12.522	12.636	12.611
LOC100507291	0.372742	3.27155	0.98018	0.367174	0.476972	-6.8551		2.286	3.808	3.162	3.567	3.516	3.292
LINC00674	0.372685	6.7006	2.81901	0.0325317	0.0744448	-4.47446		6.307	6.5	6.735	6.928	7.01	6.724
TMX4	0.372636	9.34713	5.27385	0.00227363	0.0115633	-1.52845	up	9.147	9.076	9.259	9.591	9.567	9.442
KDSR	0.372587	8.71632	6.94486	0.000578073	0.00514308	0.00756121	up	8.467	8.51	8.614	8.893	8.917	8.898
XRCC1	0.372412	8.03703	6.05452	0.00115648	0.00765952	-0.769623	up	7.777	7.894	7.881	8.213	8.303	8.154
HCLS1	0.372158	11.0491	5.66316	0.001609	0.00934389	-1.14031	up	10.883	10.854	10.852	11.112	11.316	11.277
DHRS1	0.372088	6.03609	3.24635	0.019181	0.0505375	-3.90078		6.074	5.836	5.64	6.175	6.228	6.264
TRMT2B	0.372071	9.27872	7.72401	0.000333647	0.00389285	0.621074	up	9.104	9.104	9.071	9.443	9.529	9.423
STRN	0.371986	10.0158	7.56755	0.000371146	0.00405625	0.502418	up	9.855	9.84	9.794	10.253	10.207	10.146
IP6K2	0.371748	9.87224	7.64839	0.00035119	0.00399537	0.564002	up	9.726	9.656	9.677	10.003	10.097	10.075
CD72	0.371682	3.94923	1.76143	0.131822	0.214668	-5.927		4.022	3.692	3.575	3.745	4.448	4.212
CELSR2	0.371658	8.59889	3.51274	0.0139945	0.0402084	-3.5546	up	8.309	8.571	8.359	8.659	8.748	8.947
RIOK3	0.371634	9.26615	8.24469	0.000237088	0.00327464	1.00075	up	9.1	9.052	9.089	9.484	9.466	9.406
CCDC80	0.371592	2.44294	1.13416	0.302646	0.409858	-6.69599		2.597	1.862	2.312	3.266	2.383	2.237
DCHS1	0.371491	8.09057	2.66669	0.0395214	0.0859886	-4.68325		7.804	8.15	7.761	8.112	8.259	8.458
DERA	0.37134	8.61649	4.11398	0.00715346	0.0245415	-2.81095	up	8.352	8.376	8.564	8.871	8.662	8.874
TRPV1	0.371295	5.47323	1.54215	0.177122	0.270774	-6.21248		5.461	5.616	4.786	5.68	5.857	5.439
XPC	0.371205	9.15403	9.21043	0.000131856	0.00242736	1.64869	up	8.973	8.983	8.949	9.359	9.331	9.328
VAT1	0.371178	8.86226	6.06976	0.00114209	0.00760902	-0.75557	up	8.747	8.663	8.619	8.964	9.095	9.085
PRKAR2A-AS1	0.371088	3.42256	0.882598	0.413506	0.522745	-6.9474		2.597	4.093	3.021	4.015	3.254	3.556
TMC3-AS1	0.370956	3.96888	0.896994	0.4064	0.515659	-6.93423		4.27	4.264	2.816	4.203	4.245	4.015
MOSPD2	0.370921	8.23319	3.20319	0.0202071	0.0524164	-3.95776		7.918	8.1	8.125	8.637	8.264	8.355
RASGRP3	0.370804	4.85993	1.96858	0.0996311	0.172338	-5.6476		4.729	4.337	4.958	5.16	4.801	5.175
CMTM6	0.370471	11.328	6.63775	0.000728086	0.00578844	-0.250735	up	11.136	11.126	11.166	11.597	11.437	11.506
MIR3174	0.370415	2.40893	0.462941	0.660737	0.743456	-7.25184		2.286	2.898	1.488	3.384	3.516	0.883
PRTFDC1	0.370231	8.84608	7.16974	0.000490782	0.00468535	0.190588	up	8.609	8.738	8.637	9.052	9.012	9.03
FAM117A	0.370158	9.09518	5.24798	0.00232798	0.0117234	-1.55496	up	9.03	8.834	8.866	9.21	9.317	9.314
PARP2	0.370102	8.74019	4.24092	0.00625221	0.0223686	-2.66089	up	8.561	8.392	8.712	8.945	8.91	8.921
RPS6KA2	0.3701	3.09949	0.753354	0.481505	0.586201	-7.05812		3.567	1.862	3.315	3.384	3.635	2.835
LRP10	0.370093	9.02932	5.55669	0.00176545	0.00988406	-1.24449	up	8.866	8.788	8.879	9.14	9.175	9.328
USP30	0.369907	7.53613	4.30079	0.00587232	0.021454	-2.59096	up	7.402	7.438	7.213	7.618	7.723	7.822
KBTBD3	0.369773	4.59637	0.871043	0.419277	0.528167	-6.95785		4.837	3.556	4.841	5.299	4.448	4.596
TTC3P1	0.369708	5.96068	2.62278	0.0418263	0.0894291	-4.74375		5.755	5.551	6.021	6.164	6.284	5.989
SLC27A1	0.369229	7.88807	2.47167	0.0509257	0.103587	-4.95267		7.965	7.696	7.449	8.075	7.926	8.218
H2AFY2	0.369187	1.7172	0.904704	0.402633	0.512198	-6.92712		1.889	0.751	1.958	1.342	2.127	2.237
MMRN2	0.36915	5.8663	2.58811	0.0437476	0.092414	-4.79158		5.551	5.784	5.711	5.755	6.196	6.201
NEAT1	0.368813	12.5797	2.99361	0.0261306	0.0630014	-4.23764		12.24	12.646	12.3	12.73	12.876	12.687
STMN1	0.368585	13.0173	7.52327	0.000382633	0.00412533	0.468437	up	12.847	12.813	12.839	13.27	13.159	13.176
GGT7	0.368529	4.28229	1.76489	0.131207	0.213759	-5.92239		4.2	4.179	3.915	4.448	4.866	4.085
ZNF211	0.368411	6.82696	3.69576	0.0113416	0.0344099	-3.32255	up	6.455	6.726	6.747	7.11	6.92	7.003
STK11IP	0.368248	7.68482	4.34675	0.00559844	0.0207984	-2.53765	up	7.655	7.42	7.427	7.868	7.791	7.949
TMEM217	0.368212	4.82969	1.72678	0.13814	0.223036	-5.97294		4.962	4.704	4.27	4.87	4.866	5.305
PYGB	0.367851	11.1017	6.85937	0.000615895	0.00528541	-0.0633551	up	10.967	10.911	10.876	11.26	11.356	11.241
PLEKHM1P1	0.367833	8.90071	3.79716	0.0101176	0.0315581	-3.1961	up	8.696	8.897	8.558	9.037	9.16	9.058
ABCA7	0.367708	7.45946	4.57086	0.00445457	0.0179023	-2.28222	up	7.294	7.345	7.188	7.56	7.587	7.782
GAPDH	0.367649	14.8072	6.9885	0.000559809	0.00504025	0.0434733	up	14.651	14.679	14.54	14.991	14.991	14.991
SLF2	0.36763	9.7188	8.57633	0.000192566	0.00294781	1.23109	up	9.542	9.546	9.517	9.914	9.863	9.93
DYM	0.367149	10.0195	6.97374	0.000565909	0.00507729	0.0313503	up	9.859	9.886	9.763	10.202	10.168	10.239
PHYH	0.366908	7.57394	5.09973	0.0026697	0.0127958	-1.70863	up	7.396	7.287	7.489	7.727	7.704	7.841
FLCN	0.366467	7.98902	3.50636	0.0140988	0.0403961	-3.56278	up	7.901	7.841	7.676	8.014	8.338	8.164
FLJ45513	0.366229	3.49581	1.22096	0.270701	0.375554	-6.59989		3.348	2.898	3.692	4.015	3.873	3.15
ZSWIM5	0.366101	2.61237	0.519897	0.622909	0.711324	-7.22037		1.889	2.237	3.162	1.342	3.254	3.791
CTNNA1	0.366004	10.3461	6.23292	0.00100026	0.00698703	-0.606786	up	10.151	10.082	10.257	10.512	10.554	10.521
ZC4H2	0.365991	8.4592	3.29549	0.0180825	0.0484628	-3.83621	up	8.281	8.336	8.211	8.445	8.854	8.627
CDKN2C	0.365468	10.332	7.98694	0.000280104	0.00355283	0.815654	up	10.119	10.131	10.198	10.512	10.488	10.544
FOXO1	0.364947	5.85732	1.88734	0.111189	0.187557	-5.75802		5.968	5.758	5.299	5.863	6.021	6.235
GBP3	0.364909	5.15776	2.0818	0.0855327	0.153716	-5.49239		4.837	4.824	5.265	5.069	5.401	5.551
PDE1B	0.364909	8.73356	3.27784	0.0184688	0.0491989	-3.85937	up	8.489	8.753	8.41	8.781	8.999	8.968
APEX2	0.364861	9.32316	6.22297	0.0010083	0.00701637	-0.615772	up	9.161	9.118	9.143	9.465	9.607	9.445
CHST12	0.36461	7.41123	3.60165	0.0126279	0.0373027	-3.44127	up	7.336	7.109	7.241	7.489	7.772	7.52
NINJ1	0.364563	5.97444	2.01818	0.0931836	0.164345	-5.57978		5.755	5.492	6.13	5.961	6.26	6.249
LOC148709	0.364557	4.63229	1.56782	0.171127	0.263666	-6.17977		4.471	4.093	4.786	4.962	4.448	5.033
CIC	0.364417	9.41439	5.09031	0.00269329	0.0128441	-1.7185	up	9.259	9.291	9.146	9.486	9.631	9.673
TRPC4AP	0.364308	10.0481	7.16897	0.000491052	0.00468535	0.189973	up	9.821	9.891	9.885	10.29	10.22	10.18
NOP53	0.364307	10.317	4.11804	0.00712238	0.0244809	-2.8061	up	10.158	10.095	10.152	10.314	10.592	10.591
C10orf55	0.364298	2.83394	0.714332	0.503514	0.606019	-7.08877		2.286	1.862	3.808	2.96	3.254	2.835
MLH1	0.364267	10.2441	6.5263	0.000793363	0.00608188	-0.346945	up	10.094	10.004	10.088	10.471	10.457	10.35
ZKSCAN3	0.36386	7.13808	4.3845	0.00538429	0.0202204	-2.4941	up	7.072	6.859	6.937	7.428	7.315	7.217
RBMS2	0.363809	8.81881	7.37687	0.000423665	0.00430761	0.354807	up	8.571	8.686	8.654	9.023	8.979	9
RAD54L	0.363775	10.0809	4.38131	0.00540204	0.0202573	-2.49777	up	9.837	10.027	9.833	10.15	10.286	10.352
EMC1-AS1	0.363751	1.95051	0.781193	0.46622	0.572404	-7.03545		2.597	0.751	1.958	2.312	2.127	1.958
PRR5L	0.363496	8.256	3.06877	0.0238113	0.0589331	-4.13668		7.852	8.282	8.089	8.363	8.426	8.525
POC1B	0.36349	8.97571	7.92677	0.000291417	0.00363233	0.771643	up	8.806	8.837	8.739	9.163	9.163	9.146
FAM234A	0.363211	8.778	5.97329	0.00123684	0.00795025	-0.845021	up	8.596	8.556	8.637	8.86	9.026	8.993
C1RL-AS1	0.363106	7.58052	2.27338	0.0661848	0.126206	-5.2276		7.246	7.681	7.27	7.577	7.982	7.727
EIF2S3	0.362959	12.478	9.00071	0.000149058	0.00261589	1.51375	up	12.31	12.296	12.284	12.684	12.646	12.649
GINS4	0.362941	9.11894	6.37508	0.000893075	0.00650509	-0.479667	up	8.86	8.978	8.975	9.259	9.362	9.28
PDE3A	0.362807	1.98657	0.681724	0.52242	0.622615	-7.11333		0.751	2.707	1.958	1.724	2.127	2.653
RPL12	0.362504	13.0037	7.75536	0.000326673	0.00383954	0.64459	up	12.868	12.777	12.822	13.151	13.202	13.202
FNBP1L	0.362488	7.59351	3.3968	0.016031	0.0443797	-3.70409	up	7.258	7.39	7.589	7.882	7.647	7.796
GARS	0.362139	12.0406	8.54105	0.000196808	0.00296512	1.20699	up	11.844	11.846	11.889	12.251	12.215	12.2
SAMD14	0.361801	3.57234	1.02328	0.34807	0.458401	-6.81215		3.198	3.401	3.575	3.684	3.093	4.483
LOC101929574	0.361611	5.40245	1.75798	0.132438	0.215462	-5.93158		5.645	5.011	5.008	5.808	5.461	5.481
INSIG2	0.361253	7.45176	2.66631	0.0395409	0.0859983	-4.68377		7.213	7.212	7.388	7.911	7.545	7.441
HAPLN4	0.361014	3.38087	0.832357	0.439041	0.547034	-6.99207		4.022	3.266	2.312	3.684	3.708	3.292
MINDY2	0.36095	8.70067	7.9465	0.00028765	0.00359888	0.786108	up	8.552	8.51	8.499	8.889	8.837	8.918
RGP1	0.360711	9.41759	6.27302	0.000968589	0.00683307	-0.570699	up	9.207	9.299	9.207	9.549	9.567	9.678
MEF2D	0.360636	8.87111	3.36333	0.0166785	0.0457166	-3.74757	up	8.781	8.617	8.674	8.835	9.148	9.171
MGAT4A	0.360537	9.17278	4.53308	0.00462724	0.0183254	-2.32475	up	8.898	9.021	9.059	9.474	9.244	9.341
ADAMTSL4-AS1	0.360502	5.11394	2.34574	0.0601215	0.117466	-5.12727		4.781	5.011	5.008	5.33	5.002	5.551
LINC01176	0.360171	4.11464	1.01634	0.351089	0.461852	-6.81915		3.453	4.015	4.337	3.684	4.388	4.812
OGFRL1	0.3601	7.89245	2.72574	0.036636	0.0814161	-4.60211		7.837	7.703	7.597	8.302	8.074	7.841
GTF2IP20	0.360022	7.27639	3.38659	0.0162255	0.0448209	-3.71733	up	6.991	7.268	7.03	7.428	7.335	7.606
PCLAF	0.359726	8.90819	5.79278	0.00143962	0.00871273	-1.01544	up	8.796	8.71	8.679	9.135	8.996	9.133
SERPINB8	0.359544	6.02961	2.16756	0.0762322	0.141233	-5.3741		5.843	5.812	5.895	6.585	5.97	6.074
PPP3CA	0.35926	10.3896	7.17494	0.000488952	0.00467229	0.194761	up	10.185	10.22	10.226	10.632	10.509	10.567
DGKA	0.359098	7.10482	3.22007	0.0197988	0.0516961	-3.93545		6.991	6.782	7.003	7.085	7.416	7.353
LINC00342	0.35879	7.74594	3.42503	0.0155063	0.0433031	-3.66751	up	7.53	7.759	7.411	7.888	7.856	8.033
EIF4EBP2	0.358689	12.2651	7.69236	0.000340862	0.00392954	0.597252	up	12.092	12.109	12.055	12.437	12.403	12.494
TMEM221	0.358334	6.67011	3.69667	0.0113299	0.0343907	-3.32141	up	6.662	6.356	6.455	6.746	6.932	6.87
DCLRE1A	0.358288	8.24915	5.21399	0.00240166	0.0119717	-1.58992	up	8.032	8.135	8.043	8.48	8.31	8.495
DUSP22	0.358233	9.33282	4.66652	0.00404924	0.0168567	-2.17547	up	9.292	9.046	9.123	9.453	9.529	9.554
CCS	0.358196	6.66761	3.41271	0.0157329	0.0437757	-3.68346	up	6.507	6.285	6.674	6.794	6.854	6.891
SIGIRR	0.358131	8.17987	6.29647	0.000950603	0.00675502	-0.549675	up	7.989	8.048	7.965	8.274	8.417	8.386
CCNL2	0.357911	10.816	8.09918	0.000260341	0.00342028	0.896926	up	10.601	10.643	10.667	11.002	11.02	10.963
RFC2	0.357601	9.92252	7.70726	0.000337444	0.00391569	0.608475	up	9.76	9.697	9.774	10.066	10.105	10.133
NLRX1	0.357578	8.7223	6.0366	0.00117368	0.0077254	-0.786193	up	8.547	8.535	8.549	8.799	8.977	8.927
PGK1	0.357528	13.8562	8.84371	0.000163664	0.00274452	1.41071	up	13.655	13.68	13.697	14.043	14.019	14.043
TET2	0.357524	10.031	5.85284	0.00136816	0.00842029	-0.958287	up	9.782	9.961	9.814	10.189	10.22	10.22
FAM185BP	0.357319	2.49193	0.776325	0.468868	0.574432	-7.03946		1.889	3.093	1.958	2.8	3.254	1.958
ZNF627	0.357177	8.30914	2.71591	0.0370999	0.0821755	-4.61559		7.912	8.297	8.182	8.677	8.363	8.424
SLC9A9	0.357124	4.20951	2.16654	0.076336	0.141384	-5.3755		4.2	3.692	4.2	4.27	4.557	4.337
ZBTB34	0.356968	9.36894	5.51137	0.0018373	0.0101142	-1.28928	up	9.088	9.281	9.202	9.597	9.507	9.539
PPCDC	0.356771	7.71883	7.41363	0.000412899	0.00428144	0.383527	up	7.496	7.595	7.53	7.911	7.861	7.919
TMCO3	0.356736	8.56158	5.28946	0.00224155	0.0114552	-1.5125	up	8.263	8.473	8.414	8.768	8.701	8.751
INPP5B	0.356575	9.2105	5.85789	0.00136235	0.00840841	-0.953508	up	8.932	9.097	9.067	9.41	9.343	9.414
SDHAP1	0.35645	7.87065	3.72227	0.0110063	0.0336968	-3.28935	up	7.504	7.813	7.761	8.132	8.002	8.013
MYO9B	0.356271	11.4208	6.80436	0.000641752	0.00538453	-0.109388	up	11.28	11.215	11.233	11.527	11.619	11.651
EFCAB11	0.356245	6.75893	5.14293	0.00256451	0.0124816	-1.66354	up	6.533	6.632	6.577	6.955	7.034	6.822
LINC00649	0.356097	7.17986	4.57435	0.00443898	0.0178509	-2.2783	up	6.923	7.046	7.036	7.298	7.497	7.279
SERPINA1	0.356076	4.89976	1.63603	0.156128	0.24538	-6.09187		4.962	4.866	4.337	4.87	5.401	4.962
BCL2	0.356036	11.5779	9.1112	0.000139689	0.00249604	1.58522	up	11.394	11.415	11.391	11.759	11.753	11.756
CTBP1-DT	0.355878	5.30641	2.7346	0.0362229	0.0807087	-4.58995		5.202	5.225	4.958	5.49	5.69	5.273
MX2	0.355719	2.60717	0.538742	0.610661	0.701412	-7.20923		1.889	2.237	3.162	2.96	3.873	1.523
GFI1	0.355711	11.5871	8.39353	0.000215766	0.00309926	1.10519	up	11.399	11.437	11.392	11.739	11.793	11.763
SWT1	0.355571	4.07313	0.988092	0.363605	0.473279	-6.84731		3.453	4.541	3.692	4.752	4.161	3.84
DDX11	0.355521	10.5797	4.94278	0.00309573	0.0141367	-1.87466	up	10.38	10.533	10.292	10.729	10.762	10.782
C15orf40	0.355446	7.94939	7.55995	0.000373087	0.00406703	0.496603	up	7.796	7.728	7.791	8.163	8.135	8.083
CLIP1	0.355237	9.98459	6.75981	0.000663613	0.00550164	-0.14689	up	9.819	9.822	9.779	10.223	10.178	10.086
BCL11B	0.35523	4.55155	1.92573	0.105567	0.179974	-5.70595		4.337	4.093	4.693	4.919	4.494	4.774
CEL	0.355208	4.30395	1.57494	0.169498	0.26163	-6.17066		3.915	4.264	4.2	4.27	4.962	4.212
SHMT1	0.354904	8.96043	5.70951	0.00154592	0.00912695	-1.09542	up	8.855	8.678	8.816	9.18	9.111	9.123
ANXA11	0.354231	11.05	6.18582	0.001039	0.00712138	-0.649419	up	10.882	10.899	10.838	11.136	11.293	11.252
LOC101928673	0.354173	4.42817	1.01831	0.350229	0.460864	-6.81716		3.915	4.923	3.915	4.693	4.161	4.962
AMDHD2	0.354126	7.17973	2.51529	0.0480994	0.0993079	-4.89226		7.258	6.747	7.003	7.402	7.438	7.23
A1BG-AS1	0.354097	6.4272	2.77356	0.0344656	0.0776874	-4.53657		6.27	6.37	6.111	6.412	6.834	6.566
ENPP4	0.353716	8.14004	3.65436	0.0118884	0.0356626	-3.37462	up	7.932	7.894	8.063	8.487	8.17	8.293
ATM	0.35357	11.1255	5.71541	0.0015381	0.00909339	-1.08972	up	10.912	11.001	10.933	11.404	11.257	11.246
GPD2	0.353561	8.19088	4.644	0.00414074	0.0171128	-2.20048	up	7.982	7.957	8.103	8.442	8.241	8.42
C9orf72	0.353498	6.16528	4.87489	0.00330377	0.01477	-1.94757	up	5.869	5.986	6.111	6.383	6.317	6.326
EZH2	0.353168	11.0155	7.39272	0.000418983	0.00428997	0.367207	up	10.846	10.867	10.804	11.223	11.217	11.136
TLX3	0.353057	2.10725	0.836848	0.436712	0.544813	-6.98816		2.816	1.488	1.488	2.557	1.827	2.467
DMXL1	0.352819	9.85315	4.94659	0.0030845	0.0141145	-1.87059	up	9.653	9.786	9.592	10.101	9.955	10.033
RPS27	0.352674	10.8102	6.8795	0.000606738	0.00525008	-0.0465907	up	10.618	10.587	10.696	10.987	11.027	10.945
H1FX	0.352668	8.93313	4.05216	0.00764494	0.0257709	-2.88491	up	8.806	8.718	8.746	8.932	9.192	9.205
CEP68	0.352629	7.99389	4.38224	0.00539685	0.0202497	-2.4967	up	7.956	7.736	7.761	8.106	8.143	8.262
PDP1	0.352557	7.41284	3.71574	0.0110878	0.0338748	-3.29751	up	7.246	7.175	7.288	7.693	7.681	7.394
HMGB2	0.352535	12.1697	7.22429	0.000471976	0.00458237	0.234238	up	12.041	11.927	12.013	12.36	12.349	12.329
ERBB2	0.352502	6.34854	2.83355	0.0319383	0.0734287	-4.45463		6.05	6.412	6.056	6.561	6.383	6.63
LOC101928035	0.35236	2.13319	0.43917	0.67687	0.757573	-7.26398		1.889	2.494	1.488	3.135	0.501	3.292
ZWINT	0.35221	10.8547	6.189	0.00103633	0.00710689	-0.646532	up	10.741	10.599	10.696	11.034	10.984	11.075
FBXO46	0.352064	8.32351	4.2799	0.00600185	0.021784	-2.6153	up	8.18	8.174	8.089	8.345	8.62	8.534
NPAT	0.352008	10.2641	4.77255	0.00364829	0.0157255	-2.05871	up	10.036	10.202	10.026	10.531	10.369	10.42
RNF24	0.351973	9.05326	7.23357	0.000468861	0.00456568	0.241635	up	8.939	8.837	8.856	9.219	9.261	9.207
PSAP	0.351821	12.4902	7.45956	0.000399893	0.00420004	0.419235	up	12.303	12.28	12.36	12.623	12.681	12.694
WASHC4	0.351775	10.8066	4.58305	0.00440045	0.0177575	-2.26854	up	10.529	10.658	10.705	11.08	10.877	10.991
BRSK1	0.351763	4.07594	0.950594	0.380768	0.490393	-6.88383		3.808	3.266	4.626	3.915	4.557	4.283
TFDP2	0.351651	11.4849	6.73959	0.000673823	0.00553618	-0.163987	up	11.319	11.331	11.277	11.715	11.586	11.681
PLA2G6	0.351202	7.46435	2.47675	0.0505871	0.103078	-4.94562		7.246	7.201	7.419	7.36	7.861	7.699
DOCK11	0.351047	11.4558	6.75823	0.000664404	0.00550164	-0.148225	up	11.264	11.326	11.251	11.695	11.576	11.623
SDCBP2-AS1	0.35101	4.9141	4.47253	0.00492014	0.0190947	-2.39337	up	4.616	4.866	4.733	5.16	5.076	5.033
FST	0.350948	3.08068	1.4187	0.208836	0.307172	-6.36655		3.453	2.707	2.557	3.384	3.093	3.292
IFIT1	0.350828	7.11759	2.78805	0.0338361	0.0765794	-4.51676		6.991	6.755	7.08	7.35	7.438	7.091
C3orf80	0.350678	3.69099	1.18725	0.282741	0.388729	-6.63772		3.692	3.692	3.162	3.384	3.8	4.415
ZNF772	0.350406	7.40948	3.26809	0.0186861	0.0495168	-3.87217	up	7.162	7.201	7.339	7.749	7.387	7.618
HSBP1L1	0.350293	6.18964	5.70387	0.00155344	0.00915439	-1.10086	up	6.05	5.938	6.056	6.397	6.416	6.282
CATIP-AS1	0.350171	1.57406	0.869237	0.420184	0.528842	-6.95947		1.488	0.751	1.958	1.342	2.383	1.523
NEUROG2	0.350091	3.75115	1.31441	0.239656	0.341959	-6.49192		3.021	3.692	4.015	3.831	3.8	4.147
CD109	0.350019	8.02235	8.19164	0.000245274	0.00332657	0.963094	up	7.861	7.868	7.813	8.223	8.176	8.193
DAGLA	0.349974	7.66549	4.57582	0.00443247	0.0178416	-2.27666	up	7.549	7.487	7.436	7.727	7.823	7.972
CLCN3	0.349949	9.97232	7.56987	0.000370555	0.00405326	0.504193	up	9.804	9.774	9.814	10.189	10.095	10.158
PDK1	0.349947	10.4136	3.43436	0.0153371	0.0430086	-3.65545	up	10.144	10.444	10.128	10.662	10.596	10.508
CARF	0.34988	6.7263	2.15415	0.0776139	0.143067	-5.39262		6.413	6.767	6.474	6.955	7.134	6.615
LINC00663	0.349544	2.13178	0.838787	0.435709	0.543827	-6.98647		1.889	2.494	1.488	2.8	2.597	1.523
SPATA20	0.349402	9.8266	5.66996	0.00159956	0.00931449	-1.13371	up	9.658	9.734	9.564	9.943	10.027	10.034
MSMO1	0.349098	8.25637	3.371	0.0165276	0.0454167	-3.73759	up	8.223	8.001	8.021	8.61	8.347	8.336
INSM2	0.348995	3.15458	1.90569	0.108465	0.183982	-5.73316		3.021	2.898	3.021	3.745	3.093	3.15
TMEM187	0.348949	3.83864	1.01154	0.35319	0.463717	-6.82397		4.122	3.556	3.315	3.831	4.652	3.556
TRAFD1	0.348622	9.68764	8.22371	0.000240286	0.00329388	0.985886	up	9.514	9.493	9.533	9.842	9.897	9.847
PDE7A	0.348535	10.3954	8.87524	0.000160602	0.00272722	1.43154	up	10.23	10.218	10.215	10.585	10.561	10.563
[truncated: 10,777 more rows]
