# Supplementary material for: HDAC8 inhibition targets STAT3–MYC axis and synergizes with Venetoclax in KMT2A-rearranged acute myeloid leukemia
Source: Leukemia. 2026 Apr 21;40(6):1271–83. doi: 10.1038/s41375-026-02950-1 (PMC13233295; doi:10.1038/s41375-026-02950-1)
Supplement: Supplementary file 5 — Table S9 [file 41375_2026_2950_MOESM5_ESM.xlsx]

## Sheet:  MV4-11 HALLMARK
ID	Description	setSize	enrichmentScore	NES	pvalue	p.adjust	qvalue	rank	leading_edge	core_enrichment
HALLMARK_INTERFERON_GAMMA_RESPONSE	HALLMARK_INTERFERON_GAMMA_RESPONSE	144	0.528114	2.02616	7.4816e-08	1.24693e-06	5.77527e-07	2473	tags=37%, list=19%, signal=30%	PDE4B/CFH/CD86/IFIT3/OAS3/DHX58/IFIT2/CDKN1A/LGALS3BP/CASP7/GPR18/IFIT1/STAT4/SAMD9L/CIITA/SP110/IL10RA/PIM1/RNF213/TNFAIP2/PTGS2/BTG1/IFI35/IFITM3/SAMHD1/IRF1/OAS2/PARP14/STAT2/BST2/USP18/ITGB7/HLA-A/PLSCR1/FCGR1A/ARID5B/LCP2/PSMB10/IRF2/CD38/SOCS3/IFNAR2/MVP/B2M/MX1/CMPK2/NFKBIA/RSAD2/UBE2L6/IRF5/APOL6/TRAFD1/DDX60
HALLMARK_E2F_TARGETS	HALLMARK_E2F_TARGETS	195	0.506336	2.02247	7.86866e-09	1.96717e-07	9.11108e-08	3173	tags=47%, list=25%, signal=36%	TK1/SPC25/CDKN1A/RRM2/TFRC/MYBL2/ASF1B/SPC24/DONSON/ESPL1/LIG1/DIAPH3/CENPM/SPAG5/MELK/KIF4A/STMN1/CCNE1/POLA2/DCK/RAD51AP1/DUT/CIT/CDK1/POLD3/DSCC1/UBE2T/KIF18B/POLE/PSMC3IP/EZH2/PRIM2/RNASEH2A/CDCA8/RACGAP1/PCNA/AURKB/PAN2/TIMELESS/HELLS/ORC6/GINS1/CDKN2C/BIRC5/HMGB2/TACC3/CKS1B/KIF2C/RPA1/SHMT1/TCF19/RFC2/RFC1/MKI67/UBE2S/DEPDC1/BRCA1/SUV39H1/ATAD2/GINS4/CHEK2/RBBP7/TUBG1/BARD1/HMMR/EED/POLD1/…
HALLMARK_INTERFERON_ALPHA_RESPONSE	HALLMARK_INTERFERON_ALPHA_RESPONSE	72	0.583232	2.0186	1.00407e-05	8.36723e-05	3.87535e-05	2473	tags=44%, list=19%, signal=36%	CCRL2/IFIT3/DHX58/OAS1/IFIT2/LGALS3BP/GBP2/MOV10/SAMD9L/SP110/LPAR6/IFI35/IFITM3/IRF1/PARP14/IFITM1/STAT2/BST2/PROCR/USP18/PLSCR1/IRF2/CNP/UBA7/B2M/MX1/PARP9/CMPK2/RSAD2/UBE2L6/TRAFD1/DDX60
HALLMARK_APICAL_JUNCTION	HALLMARK_APICAL_JUNCTION	112	0.51407	1.89311	8.49013e-06	8.36723e-05	3.87535e-05	2021	tags=32%, list=16%, signal=27%	TRAF1/NECTIN4/CD86/CDH3/NLGN2/RRAS/TMEM8B/CD209/SDC3/PARD6G/MAPK11/SRC/MDK/GAMT/PLCG1/WNK4/INPPL1/FLNC/LAMB3/CERCAM/NECTIN2/ICAM2/BAIAP2/MYH9/CNN2/HADH/LIMA1/PTPRC/ITGB1/MYL12B/SORBS3/ZYX/RAC2/GNAI2/INSIG1/TUBG1
HALLMARK_COAGULATION	HALLMARK_COAGULATION	58	0.557072	1.86549	0.000338514	0.00141048	0.000653273	2815	tags=52%, list=22%, signal=41%	CFH/CTSH/CD9/C3/ANXA1/DUSP6/S100A13/F8/PLEK/ITGB3/APOC1/RAPGEF3/MMP14/F12/CTSK/F3/USP11/CSRP1/CTSB/WDR1/MST1/TIMP1/SH2B2/CASP9/APOC2/LRP1/PECAM1/ARF4/LAMP2/PLAU
HALLMARK_MITOTIC_SPINDLE	HALLMARK_MITOTIC_SPINDLE	186	0.456556	1.81728	2.78962e-06	3.48702e-05	1.61504e-05	3848	tags=48%, list=30%, signal=34%	NDC80/PLEKHG2/SYNPO/FBXO5/ARHGAP10/ESPL1/KIF3C/ANLN/NUSAP1/KIF4A/ARAP3/BIN1/INCENP/ABR/CDK1/CEP131/FGD6/NUMA1/MYH9/KNTC1/FLNA/RACGAP1/KIF11/CEP57/PXN/ARHGAP4/BIRC5/PIF1/KIF2C/TUBA4A/KIF15/RFC1/AKAP13/BUB1/ARHGEF11/PRC1/CLIP2/WASF2/SUN2/NOTCH2/NEK2/KIF23/PDLIM5/CDC42EP4/MAPRE1/CYTH2/OPHN1/TPX2/ITSN1/KIFAP3/CDK5RAP2/DOCK4/TBCD/ACTN4/RASAL2/SMC1A/CAPZB/AURKA/BRCA2/TRIO/RABGAP1/SPTAN1/CNTROB/CLASP1/T…
HALLMARK_EPITHELIAL_MESENCHYMAL_TRANSITION	HALLMARK_EPITHELIAL_MESENCHYMAL_TRANSITION	89	0.504934	1.80001	0.00022611	0.00111451	0.000516194	2389	tags=47%, list=19%, signal=39%	CCN2/JUN/GPC1/ENO2/EFEMP2/GLIPR1/CD59/ACTA2/COL7A1/CXCL8/PMP22/VIM/GEM/TPM2/ITGB3/SAT1/MMP14/LGALS1/IGFBP4/ID2/COL1A1/EMP3/COL5A2/FLNA/TPM4/ITGAV/PMEPA1/TGFB1/PLAUR/ITGB1/SLC6A8/ECM1/PLOD1/CD44/TIMP1/CALU/NOTCH2/OXTR/CAPG/ITGA5/SPOCK1/RHOB
HALLMARK_INFLAMMATORY_RESPONSE	HALLMARK_INFLAMMATORY_RESPONSE	118	0.476424	1.77087	9.86284e-05	0.000616428	0.000285503	1645	tags=31%, list=13%, signal=27%	PDE4B/IL1B/C3AR1/AXL/CCRL2/CD82/CDKN1A/RGS1/BEST1/TLR1/ABCA1/CHST2/BTG2/CXCL8/IFNGR2/CD70/IL10RA/OSMR/ITGB3/CYBB/OSM/MMP14/NOD2/F3/PTAFR/IRF1/EMP3/LPAR1/IFITM1/KLF6/BST2/RGS16/TNFSF9/PIK3R5/LCP2/PLAUR
HALLMARK_KRAS_SIGNALING_DN	HALLMARK_KRAS_SIGNALING_DN	61	0.519656	1.74134	0.00138303	0.00406774	0.00188401	2177	tags=39%, list=17%, signal=33%	KCNMB1/YPEL1/CELSR2/SGK1/FGFR3/MAGIX/GAMT/CHST2/SYNPO/BTG2/NR4A2/MFSD6/LFNG/MAST3/C5/SKIL/CPEB3/SHOX2/GPRC5C/CAMK1D/MX1/BARD1/CLSTN3/RSAD2
HALLMARK_APOPTOSIS	HALLMARK_APOPTOSIS	125	0.459053	1.73162	0.000245192	0.00111451	0.000516194	2906	tags=39%, list=23%, signal=31%	IL1B/JUN/EGR3/ENO2/FDXR/CDKN1A/F2R/BNIP3L/CASP7/DDIT3/BTG2/ANXA1/ERBB2/BIK/TIMP2/EMP1/SAT1/PLCB2/CASP6/IFITM3/PAK1/IRF1/PMAIP1/SLC20A1/CDK2/HMGB2/CD44/CD38/BRCA1/TIMP1/GNA15/BCL10/BAX/GPX4/IFNGR1/CASP9/CYLD/IGF2R/EBP/GPX1/RHOB/ANKH/CDKN1B/IL18/CASP8/GADD45A/SPTAN1/SMAD7/CASP2
HALLMARK_CHOLESTEROL_HOMEOSTASIS	HALLMARK_CHOLESTEROL_HOMEOSTASIS	61	0.513273	1.71995	0.00183568	0.00509912	0.0023617	2545	tags=41%, list=20%, signal=33%	ALDOC/FADS2/TM7SF2/CD9/LSS/ACAT2/PNRC1/SCD/IDI1/SREBF2/STARD4/ACSS2/TP53INP1/PLSCR1/GUSB/FDFT1/PLAUR/STX5/ANXA5/DHCR7/MVK/EBP/ACTG1/ERRFI1/FDPS
HALLMARK_TNFA_SIGNALING_VIA_NFKB	HALLMARK_TNFA_SIGNALING_VIA_NFKB	158	0.439963	1.71639	8.73168e-05	0.000616428	0.000285503	1855	tags=28%, list=14%, signal=25%	PDE4B/IL1B/EGR2/TRAF1/CCRL2/BCL3/JUN/EGR3/FOSB/DUSP1/IFIT2/CDKN1A/SGK1/FOS/KLF2/CLCF1/ABCA1/BTG2/GEM/PLEK/IFNGR2/NR4A2/LAMB3/RNF19B/PLK2/PNRC1/SAT1/TNFAIP2/ZFP36/PTGS2/ID2/BTG1/F3/IRF1/KLF6/IER2/TNFSF9/PMEPA1/EGR1/PLAUR/IER5/DENND5A/CD44/SOCS3/DRAM1
HALLMARK_FATTY_ACID_METABOLISM	HALLMARK_FATTY_ACID_METABOLISM	122	0.45614	1.70751	0.000194369	0.00107983	0.00050013	3443	tags=44%, list=27%, signal=33%	CEL/TP53INP2/ENO2/IL4I1/S100A10/ACAT2/NCAPH2/EPHX1/GABARAPL1/HSDL2/PCBD1/LGALS1/IDI1/ENO3/ACAA2/BPHL/DHCR24/CD1D/HADH/ALDOA/REEP6/ECHS1/HSD17B11/ALDH3A1/LTC4S/ECI1/CA2/UBE2L6/DLST/GSTZ1/HSD17B4/MDH1/OSTC/CBR3/CPT2/CPOX/SERINC1/ECH1/GLUL/CRAT/ALAD/KMT5A/ALDH9A1/HMGCS1/SMS/ACO2/GRHPR/ACOX1/ACSL1/D2HGDH/ACADVL/ETFDH/ACOT8/ACADS
HALLMARK_APICAL_SURFACE	HALLMARK_APICAL_SURFACE	24	0.595456	1.66066	0.00932207	0.0221954	0.01028	1884	tags=46%, list=15%, signal=39%	MDGA1/TMEM8B/GHRL/CROCC/IL2RG/FLOT2/EPHB4/PLAUR/SCUBE1/CRYBG1/BRCA1
HALLMARK_MYOGENESIS	HALLMARK_MYOGENESIS	100	0.457489	1.65889	0.000911698	0.00303899	0.00140753	1848	tags=32%, list=14%, signal=28%	MYOZ1/REEP1/FXYD1/DAPK2/CDKN1A/KLF5/CKB/MYBPH/PLXNB2/SCHIP1/PFKM/AGRN/CSRP3/TPM2/PPFIA4/BIN1/SCD/ENO3/TNNT1/COL1A1/HDAC5/MYH9/HRC/TGFB1/ITGB1/SLC6A8/SMTN/FHL1/MYO1C/IGFBP7/GAA/SORBS3
HALLMARK_COMPLEMENT	HALLMARK_COMPLEMENT	126	0.434934	1.63836	0.000649867	0.00249949	0.00115766	1986	tags=26%, list=15%, signal=22%	CFH/ITGAM/CD59/PRSS36/CTSH/CASP7/APOBEC3G/C3/SRC/DUSP6/S100A13/F8/SPOCK2/PLEK/APOC1/TIMP2/PIM1/KLK1/MMP14/F3/IRF1/CSRP1/FCER1G/CTSB/CASP10/PLSCR1/PIK3R5/LCP2/PLAUR/IRF2/ANXA5/TIMP1/GNAI2
HALLMARK_HYPOXIA	HALLMARK_HYPOXIA	142	0.413833	1.58337	0.000763027	0.00272509	0.00126215	1885	tags=28%, list=15%, signal=24%	CCN2/ALDOC/JUN/GPC1/ENO2/DUSP1/CCNG2/CDKN1A/SDC3/BNIP3L/TGFB3/FOS/SLC25A1/CHST2/DDIT3/PPFIA4/GBE1/SLC2A5/PNRC1/PIM1/CASP6/ZFP36/S100A4/ENO3/BTG1/F3/ANXA2/MYH9/IDS/AMPD3/KLF6/GLRX/PLAUR/RRAGD/TMEM45A/PRKCA/GAA/ALDOA/NDRG1/PAM
HALLMARK_IL6_JAK_STAT3_SIGNALING	HALLMARK_IL6_JAK_STAT3_SIGNALING	58	0.470137	1.57436	0.014175	0.0322158	0.014921	2108	tags=34%, list=16%, signal=29%	IL1B/ACVRL1/JUN/IL12RB1/CD9/IFNGR2/OSMR/ITGB3/PIM1/CCR1/IL2RG/IRF1/STAT2/PIK3R5/TGFB1/CD44/CD38/SOCS3/IFNGR1/TYK2
HALLMARK_ALLOGRAFT_REJECTION	HALLMARK_ALLOGRAFT_REJECTION	108	0.412498	1.50809	0.00583857	0.0145964	0.00676044	2191	tags=31%, list=17%, signal=26%	IL1B/CD86/BCL3/FCGR2B/F2R/IL12RB1/GBP2/TLR6/STAT4/TLR1/FGR/IFNGR2/CFP/CCR1/IL2RG/FLNA/CD1D/HLA-A/LCP2/TGFB1/PTPRC/PSMB10/ELF4/IFNAR2/IL16/BRCA1/CCND3/TIMP1/B2M/BCL10/AKT1/IFNGR1/CAPG
HALLMARK_BILE_ACID_METABOLISM	HALLMARK_BILE_ACID_METABOLISM	68	0.433853	1.48321	0.0177572	0.0364429	0.0168788	1512	tags=31%, list=12%, signal=27%	FADS2/FDXR/HSD3B7/FADS1/ABCD1/IDH2/ABCA1/PFKM/PECR/ABCA6/ABCA3/PXMP2/PNPLA8/GNMT/IDI1/NEDD4/PHYH/OPTN/PIPOX/DHCR24/SLC27A5
HALLMARK_P53_PATHWAY	HALLMARK_P53_PATHWAY	158	0.378987	1.47851	0.00483497	0.0127236	0.00589304	2505	tags=34%, list=19%, signal=27%	JUN/ABHD4/CD82/FDXR/CDKN1A/F2R/PIDD1/PLXNB2/FOS/CYFIP2/ANKRA2/DDIT3/BTG2/S100A10/DDB2/KIF13B/RNF19B/PLK2/EPHX1/TSPYL2/SAT1/S100A4/BTG1/BAIAP2/PCNA/RGS16/TNFSF9/PROCR/APAF1/ADA/TGFB1/ZMAT3/TAX1BP3/IER5/DRAM1/NDRG1/CCND3/BAX/MDM2/SESN1/POLH/VWA5A/RPS27L/TGFA/PMM1/PRMT2/TM7SF3/HINT1/ABCC5/PPM1D/TRAFD1/SPHK1/RB1
HALLMARK_NOTCH_SIGNALING	HALLMARK_NOTCH_SIGNALING	25	0.514258	1.442	0.0706107	0.121743	0.056386	3691	tags=56%, list=29%, signal=40%	FZD7/MAML2/LFNG/PPARD/PRKCA/NOTCH2/DTX2/APH1A/FZD1/ST3GAL6/DTX4/FBXW11/ARRB1/HES1
HALLMARK_ESTROGEN_RESPONSE_LATE	HALLMARK_ESTROGEN_RESPONSE_LATE	121	0.384501	1.43391	0.0182215	0.0364429	0.0168788	2314	tags=33%, list=18%, signal=27%	PLAAT3/SCNN1A/EGR3/CELSR2/CD9/CKB/SGK1/FOS/FGFR3/IDH2/ATP2B4/MDK/OVOL2/ABCA3/TSPAN13/MYOF/ADD3/RAB31/AMFR/ZFP36/IGFBP4/ID2/XBP1/RNASEH2A/PLXNB1/ETFB/CDC6/FDFT1/BLVRB/CD44/ALDH3B1/IMPA2/DHCR7/MOCS2/RBBP8/STIL/PLK4/CA2/GALE/HPRT1
HALLMARK_TGF_BETA_SIGNALING	HALLMARK_TGF_BETA_SIGNALING	44	0.449335	1.42707	0.0349578	0.0647366	0.0299833	2879	tags=34%, list=22%, signal=27%	ID1/SMAD1/ACVR1/IFNGR2/RAB31/ID2/SLC20A1/PMEPA1/SKIL/TGFB1/HDAC1/PPP1CA/JUNB/SMAD7/NOG
HALLMARK_PEROXISOME	HALLMARK_PEROXISOME	78	0.402286	1.40195	0.0465424	0.0831115	0.0384937	3261	tags=38%, list=25%, signal=29%	CEL/HSD3B7/FADS1/ABCD1/IDH2/ABCB9/IDI1/DHCR24/STS/MVP/BCL10/SLC25A4/DHRS3/HSD17B11/ITGB1BP1/ESR2/ABCC5/HSD17B4/MSH2/FDPS/ECH1/CRAT/ERCC1/ATXN1/ALDH9A1/FIS1/TSPO/PRDX1/ACOX1/ACSL1
HALLMARK_G2M_CHECKPOINT	HALLMARK_G2M_CHECKPOINT	191	0.343263	1.36739	0.0155454	0.0337944	0.0156522	3173	tags=37%, list=25%, signal=28%	BCL3/NDC80/MYBL2/RAD54L/E2F2/FBXO5/ESPL1/NUSAP1/KIF4A/STMN1/UBE2C/POLA2/CCNF/INCENP/CDK1/NUMA1/POLE/EZH2/PRIM2/EXO1/TRAIP/RACGAP1/KIF11/AURKB/ORC6/CDC6/CDKN2C/BIRC5/TACC3/TGFB1/CKS1B/KIF2C/KIF15/MKI67/UBE2S/NSD2/BUB1/SUV39H1/PBK/CHAF1A/PRC1/STIL/BARD1/TROAP/NOTCH2/NEK2/KIF23/CENPA/HMMR/PLK4/TPX2/CDC7/CCNA2/RASAL2/CASP8AP2/SMC1A/CDKN1B/AURKA/BRCA2/HMGN2/STAG1/CDC45/POLQ/MCM3/KMT5A/CDC25A/HUS1/RPS6…
HALLMARK_ANDROGEN_RESPONSE	HALLMARK_ANDROGEN_RESPONSE	81	0.35473	1.24054	0.124767	0.201237	0.0932047	3112	tags=37%, list=24%, signal=28%	FADS1/SGK1/MAP7/TARP/SAT1/SCD/IDI1/DHCR24/PTK2B/CENPN/DBI/ARID5B/ITGAV/PMEPA1/ACSL3/NDRG1/CCND3/B2M/INSIG1/AKT1/PDLIM5/CDC14B/ALDH1A3/ZMIZ1/ANKH/INPP4B/ABHD2/MYL12A/HMGCS1/SMS
HALLMARK_UV_RESPONSE_UP	HALLMARK_UV_RESPONSE_UP	125	0.32742	1.23508	0.0946429	0.157738	0.0730576	2166	tags=27%, list=17%, signal=23%	LHX2/NPTX2/FOSB/ENO2/NPTXR/FOS/TFRC/BTG2/EPHX1/TYRO3/ALAS1/CCNE1/MMP14/GGH/BTG1/IRF1/CDK2/PARP2/FEN1/SLC6A8/AP2S1/TUBA4A/CNP/SHOX2/ALDOA/CHRNA5/PRKACA/CCND3/KLHDC3/SLC25A4/ARRB2/RFC4/CYB5B/NFKBIA
HALLMARK_KRAS_SIGNALING_UP	HALLMARK_KRAS_SIGNALING_UP	106	0.32152	1.1726	0.174721	0.273002	0.126443	2815	tags=35%, list=22%, signal=28%	IL1B/CFH/TRAF1/C3AR1/ACE/EPHB2/LY96/DUSP6/MAP7/IL10RA/TSPAN13/EMP1/IL2RG/PTGS2/ID2/FCER1G/KCNN4/GLRX/RGS16/FLT4/SNAP25/PLAUR/LAPTM5/VWA5A/ALDH1A3/CA2/CBL/DNMBP/MAP3K1/DCBLD2/PECAM1/CD37/ANKH/ITGB2/CBX8/CTSS/PLAU
HALLMARK_IL2_STAT5_SIGNALING	HALLMARK_IL2_STAT5_SIGNALING	137	0.302107	1.15385	0.181159	0.274484	0.127129	2296	tags=32%, list=18%, signal=27%	TRAF1/CD86/TTC39B/FLT3LG/IL10RA/SYT11/COCH/PIM1/CCNE1/GABARAPL1/EMP1/ENO3/IFITM3/PHTF2/XBP1/KLF6/RGS16/CDC6/PLSCR1/ITGAV/ECM1/NFKBIZ/ITGAE/RRAGD/DENND5A/LRRC8C/CD44/MYO1C/NDRG1/GSTO1/GLIPR2/CCND3/CTSZ/DHRS3/ETFBKMT/GPX4/IFNGR1/AHR/CYFIP1/CAPG/SLC39A8/IGF2R/PLEC/CA2
HALLMARK_DNA_REPAIR	HALLMARK_DNA_REPAIR	138	0.298535	1.13988	0.190476	0.280112	0.129736	2749	tags=26%, list=21%, signal=21%	PDE4B/CCNO/TYMS/DDB2/LIG1/POLA2/POLD4/DUT/POLA1/RAD51/POLD3/USP11/PRIM1/RFC5/PCNA/ADA/ZWINT/FEN1/RFC2/SDCBP/POLR3GL/GPX4/RFC4/CMPK2/POLH/AGO4/GMPR2/POLD1/HPRT1/GUK1/CANT1/MPC2/RPA3/POLR2G/POLE4/POLL
HALLMARK_XENOBIOTIC_METABOLISM	HALLMARK_XENOBIOTIC_METABOLISM	125	0.291678	1.10026	0.246429	0.352041	0.16305	2314	tags=26%, list=18%, signal=21%	ARG2/PTGR1/CYFIP2/GAD1/SERTAD1/LCAT/EPHX1/ALAS1/GABARAPL1/SLC12A4/CASP6/GNMT/CES1/IGFBP4/ID2/MPP2/BPHL/RAP1GAP/PSMB10/BLVRB/PPARD/DHRS1/LPIN2/ALDH2/GSTO1/ASL/SLC46A3/PDLIM5/ALDH3A1/PMM1/CA2/HPRT1
HALLMARK_MTORC1_SIGNALING	HALLMARK_MTORC1_SIGNALING	189	0.27395	1.08974	0.268206	0.372508	0.17253	3075	tags=27%, list=24%, signal=21%	FADS2/TM7SF2/FDXR/CDKN1A/RRM2/CD9/FADS1/TFRC/DDIT3/BTG2/GBE1/CFP/DHFR/ADD3/CCNF/SCD/IDI1/DAPP1/STARD4/DHCR24/XBP1/GLRX/GGA2/EDEM1/RPA1/TUBA4A/ACSL3/ALDOA/BUB1/DHCR7/INSIG1/TUBG1/CYB5B/SRD5A1/SEC11A/EBP/HPRT1/ATP6V1D/MCM4/ITGB2/TPI1/AURKA/PHGDH/PFKL/CCNG1/RPN1/TES/SKAP2/CDC25A/SERPINH1/HMGCS1
HALLMARK_ADIPOGENESIS	HALLMARK_ADIPOGENESIS	162	0.271047	1.05828	0.300712	0.406367	0.188212	3537	tags=33%, list=27%, signal=24%	CCNG2/C3/ABCA1/SLC25A1/PHLDB1/GBE1/CMBL/PHYH/ACAA2/NABP1/MGST3/SLC27A1/ETFB/VEGFB/CDKN2C/HADH/COX8A/ALDOA/ALDH2/REEP6/DHCR7/ECHS1/GPX4/GPHN/IFNGR1/UBC/LTC4S/RTN3/STAT5A/ITSN1/MAP4K3/APLP2/COX6A1/CPT2/PFKL/GADD45A/LPCAT3/ECH1/RIOK3/CRAT/COQ5/ITGA7/ACO2/AGPAT3/ACOX1/UCP2/UQCRC1/GPAT4/ATP5PO/TOB1/UCK1/ACADS/ABCB8/NDUFS3
HALLMARK_SPERMATOGENESIS	HALLMARK_SPERMATOGENESIS	66	0.31065	1.05356	0.37757	0.484064	0.224198	2128	tags=23%, list=17%, signal=19%	SPATA6/ACE/ART3/PCSK4/GAD1/MAP7/SLC2A5/CDK1/EZH2/NCAPH/PARP2/KIF2C/BUB1/RFC4/NEK2
HALLMARK_PI3K_AKT_MTOR_SIGNALING	HALLMARK_PI3K_AKT_MTOR_SIGNALING	87	0.291006	1.03832	0.392661	0.490826	0.22733	3812	tags=30%, list=30%, signal=21%	FGF17/CDKN1A/DDIT3/PLCG1/MAP2K6/IL2RG/CDK1/DAPP1/STAT2/RPS6KA1/CDK2/MAPK9/AKT1/PPP1CA/CDKN1B/PAK4/PIN1/GRK2/IRAK4/SLA/MKNK1/PRKCB/SQSTM1/PFN1/ITPR2/RALB
HALLMARK_UV_RESPONSE_DN	HALLMARK_UV_RESPONSE_DN	102	0.247373	0.901235	0.689908	0.786205	0.364137	1304	tags=15%, list=10%, signal=13%	ID1/DUSP1/ATP2B4/SCHIP1/PMP22/ERBB2/ITGB3/ADD3/CACNA1A/F3/ANXA2/ARHGEF9/COL1A1/COL5A2/LPAR1
HALLMARK_PROTEIN_SECRETION	HALLMARK_PROTEIN_SECRETION	86	0.25233	0.900059	0.658273	0.783659	0.362958	4526	tags=38%, list=35%, signal=25%	ABCA1/ARFGAP3/BNIP3/VAMP4/STX12/AP2S1/PAM/NAPA/GBF1/IGF2R/CD63/GNAS/SEC22B/LAMP2/ERGIC3/AP3B1/ICA1/ARFIP1/KIF1B/VPS45/CLCN3/ATP7A/STX16/VPS4B/STX7/BET1/RAB14/SNAP23/RER1/DOP1A/VAMP3/AP2M1/SOD1
HALLMARK_HEDGEHOG_SIGNALING	HALLMARK_HEDGEHOG_SIGNALING	22	0.303005	0.827564	0.69186	0.786205	0.364137	1286	tags=14%, list=10%, signal=12%	NRP2/DPYSL2/MYH9
HALLMARK_GLYCOLYSIS	HALLMARK_GLYCOLYSIS	152	0.210564	0.815112	0.897849	0.93526	0.433173	2309	tags=18%, list=18%, signal=15%	GPC1/ENO2/SDC3/CHST2/AGRN/PPFIA4/BIK/STMN1/CASP6/GNE/CDK1/PKM/BPNT1/GLRX/CHPF/GUSB/RRAGD/PLOD1/CD44/ALDOA/DEPDC1/PAM/B4GALT4/CENPA/TGFA/HMMR/PHKA2/GALE
HALLMARK_WNT_BETA_CATENIN_SIGNALING	HALLMARK_WNT_BETA_CATENIN_SIGNALING	27	0.283477	0.810758	0.724858	0.805397	0.373026	2864	tags=30%, list=22%, signal=23%	WNT5B/HDAC5/DVL2/PPARD/NUMB/FRAT1/SKP2/FZD1
HALLMARK_HEME_METABOLISM	HALLMARK_HEME_METABOLISM	151	0.201033	0.778559	0.94086	0.960061	0.44466	3264	tags=30%, list=25%, signal=23%	SPTB/BNIP3L/C3/TMCC2/TFRC/ANK1/BTG2/E2F2/KAT2B/OPTN/SYNJ1/MGST3/CTSB/PIGQ/RAP1GAP/CAST/SLC6A8/BLVRB/NARF/SDCBP/LPIN2/CCND3/TFDP2/MKRN1/RNF19A/CA2/ALDH6A1/NEK7/BTRC/SIDT2/ADD2/SEC14L1/LAMP2/LMO2/CPOX/ADIPOR1/RIOK3/MPP1/ALAD/SMOX/TMEM9B/PRDX2/ARL2BP/BMP2K/UCP2
HALLMARK_OXIDATIVE_PHOSPHORYLATION	HALLMARK_OXIDATIVE_PHOSPHORYLATION	194	0.167654	0.669601	0.998224	0.998224	0.462335	4167	tags=28%, list=32%, signal=19%	CASP7/IDH2/NDUFC1/ALAS1/TCIRG1/PHYH/ACAA2/MGST3/BDH2/ETFB/SLC25A20/COX8A/SLC25A4/ECHS1/BAX/GPX4/NDUFA8/ECI1/ATP6V1D/COX7A2/ATP5PD/ALDH6A1/DLST/CYB5R3/MDH1/NDUFB5/NDUFS4/COX6A1/NDUFB1/ECH1/ATP6V1E1/COX6B1/ACO2/NQO2/UQCRC1/UQCRH/ACADVL/NDUFV1/ATP5PO/ETFDH/VDAC3/NDUFS3/FDX1/MTX2/GPI/NDUFA1/COX4I1/GOT2/COX6C/ACADSB/RETSAT/ATP5PF/PDHB/ACAT1/GLUD1
HALLMARK_PANCREAS_BETA_CELLS	HALLMARK_PANCREAS_BETA_CELLS	15	-0.278579	-0.688597	0.876289	0.932222	0.431766	2580	tags=33%, list=20%, signal=27%	NKX2-2/NKX6-1/INSM1/VDR/NEUROG3
HALLMARK_REACTIVE_OXYGEN_SPECIES_PATHWAY	HALLMARK_REACTIVE_OXYGEN_SPECIES_PATHWAY	45	-0.239221	-0.775897	0.819915	0.891212	0.412772	3724	tags=31%, list=29%, signal=22%	MSRA/ATOX1/PRNP/SBNO2/GCLC/ERCC2/IPCEF1/NQO1/MGST1/FES/MBP/SRXN1/MPO/GCLM
HALLMARK_ESTROGEN_RESPONSE_EARLY	HALLMARK_ESTROGEN_RESPONSE_EARLY	127	-0.247599	-0.961899	0.57461	0.700744	0.324555	1350	tags=17%, list=10%, signal=15%	OPN3/SLC7A5/MYBBP1A/RRP12/KCNK5/SVIL/SLC19A2/SLC27A2/TSKU/SLC7A2/DEPTOR/MYC/STC2/RARA/RAPGEFL1/TFAP2C/GREB1/ELF3/TIPARP/MLPH/CYP26B1
HALLMARK_ANGIOGENESIS	HALLMARK_ANGIOGENESIS	17	-0.437181	-1.12873	0.318637	0.41926	0.194183	904	tags=24%, list=7%, signal=22%	THBD/CCND2/NRP1/TNFRSF21
HALLMARK_UNFOLDED_PROTEIN_RESPONSE	HALLMARK_UNFOLDED_PROTEIN_RESPONSE	103	-0.364825	-1.375	0.0247705	0.0476357	0.0220628	3536	tags=39%, list=27%, signal=28%	HYOU1/HSPA5/EIF4G1/CNOT2/EXOSC2/POP4/PSAT1/FKBP14/BAG3/EIF2S1/MTHFD2/EIF4A1/EIF4A2/EXOSC4/NHP2/YWHAZ/YIF1A/GEMIN4/HERPUD1/ALDH18A1/CEBPG/HSPA9/IMP3/EIF4E/NPM1/NOP14/XPOT/DNAJB9/SLC7A5/NOP56/NOLC1/DDX10/DDIT4/DKC1/EXOSC5/CEBPB/RRP9/CHAC1/ASNS/STC2
HALLMARK_MYC_TARGETS_V1	HALLMARK_MYC_TARGETS_V1	190	-0.368974	-1.5094	0.00138048	0.00406774	0.00188401	4705	tags=51%, list=36%, signal=33%	PSMD8/HSPE1/NCBP2/SRSF7/PSMA4/NME1/HNRNPA1/SRSF3/SF3A1/KPNA2/PHB2/VDAC1/TCP1/PSMD7/SNRPA1/HNRNPC/IFRD1/SNRPD1/FAM120A/SNRPA/PSMC4/HNRNPR/HNRNPU/CAD/EIF3D/CCT4/TRA2B/AIMP2/CCT7/EIF4H/CCT2/CSTF2/PSMD1/HDAC2/ILF2/MRPL9/EIF2S2/C1QBP/ORC2/HDDC2/EIF1AX/POLE3/PSMA7/MRPL23/G3BP1/STARD7/RSL1D1/TARDBP/CCT3/EIF2S1/HNRNPA2B1/RAD23B/RAN/TOMM70/EIF4A1/SET/CNBP/SSB/EIF4G2/SSBP1/EIF3B/NHP2/ETF1/CDC20/PA2G4/DHX15…
HALLMARK_MYC_TARGETS_V2	HALLMARK_MYC_TARGETS_V2	57	-0.69906	-2.38913	8.85023e-10	4.42511e-08	2.04953e-08	2139	tags=67%, list=17%, signal=56%	PA2G4/BYSL/WDR74/NPM1/RCL1/DCTPP1/PRMT3/DDX18/TFB2M/NOP56/PPRC1/GRWD1/SUPV3L1/NOLC1/MYBBP1A/SRM/PUS1/IMP4/GNL3/NOP16/MPHOSPH10/RRP12/NDUFAF4/SLC19A1/MRTO4/NOC4L/PES1/HK2/NIP7/EXOSC5/PPAN/UTP20/IPO4/DUSP2/WDR43/RRP9/MYC/NOP2

## Sheet:  KG-1 HALLMARK
ID	Description	setSize	enrichmentScore	NES	pvalue	p.adjust	qvalue	rank	leading_edge	core_enrichment
HALLMARK_TNFA_SIGNALING_VIA_NFKB	HALLMARK_TNFA_SIGNALING_VIA_NFKB	145	0.762498	3.03925	1e-10	2.5e-09	1e-09	1485	tags=59%, list=12%, signal=52%	JUN/ICAM1/TRAF1/ATF3/BHLHE40/TNFAIP3/BIRC3/CSF1/SLC2A3/KLF10/TNIP1/NFKB2/VEGFA/KDM6B/PFKFB3/JUNB/PNRC1/BTG2/CDKN1A/CXCL2/DUSP5/PTGS2/PANX1/NINJ1/RELB/FOS/FOSB/CD69/ZFP36/IRS2/PTPRE/MAFF/MXD1/NFKBIA/PLAUR/CD83/BCL3/HES1/GADD45B/ABCA1/SQSTM1/EGR3/CXCL3/SDC4/DENND5A/FOSL2/DUSP1/SPSB1/SLC16A6/DUSP4/ZBTB10/EGR1/RHOB/IRF1/NFIL3/CEBPB/PLAU/BTG1/IFNGR2/JAG1/LIF/IER2/RNF19B/IL15RA/SERPINB8/CD44/REL/PPP1R1…
HALLMARK_HYPOXIA	HALLMARK_HYPOXIA	129	0.743419	2.91952	1e-10	2.5e-09	1e-09	478	tags=43%, list=4%, signal=41%	ADM/JUN/ENO2/DDIT4/ATF3/TMEM45A/P4HA1/BHLHE40/TNFAIP3/BNIP3L/SLC2A3/FAM162A/ANKZF1/VEGFA/PFKFB3/EFNA3/GBE1/KDM3A/PDK1/PNRC1/CDKN1A/HK2/LDHA/FOS/PGK1/NDRG1/ALDOA/ZFP36/IRS2/ANGPTL4/AK4/WSB1/MAFF/ENO3/SLC2A1/GPI/ENO1/HK1/PLAUR/KLHL24/ZNF292/DDIT3/ERO1A/SDC4/TPI1/FOSL2/DUSP1/PFKP/PIM1/GYS1/GAPDH/PGM1/NFIL3/BTG1/PFKL
HALLMARK_APOPTOSIS	HALLMARK_APOPTOSIS	122	0.561566	2.18743	2.27819e-08	1.62728e-07	6.50912e-08	737	tags=18%, list=6%, signal=17%	JUN/ENO2/ATF3/BIRC3/BNIP3L/TXNIP/BTG2/GNA15/CDKN1A/CD69/TNFRSF12A/DDIT3/EMP1/GADD45B/SQSTM1/EGR3/RHOB/IRF1/PPP2R5B/CYLD/SMAD7/CD44
HALLMARK_P53_PATHWAY	HALLMARK_P53_PATHWAY	157	0.539539	2.17214	5.15771e-09	4.97651e-08	1.9906e-08	1812	tags=33%, list=14%, signal=29%	JUN/DDIT4/ATF3/FAM162A/TXNIP/MKNK2/BTG2/CDKN1A/RXRA/CDKN2A/RGS16/NINJ1/FOS/EPS8L2/NDRG1/PTPRE/MXD1/DDIT3/VWA5A/TRIB3/CD82/PLXNB2/BTG1/ABHD4/LIF/RNF19B/FOXO3/SOCS1/UPP1/PPP1R15A/DDB2/BAIAP2/ADA/NOTCH1/COQ8A/PIDD1/ZBTB16/TRAFD1/RALGDS/PLK3/HBEGF/IER5/ANKRA2/RHBDF2/TGFB1/FBXW7/CCND3/HEXIM1/KIF13B/RB1/TRAF4/PVT1
HALLMARK_IL2_STAT5_SIGNALING	HALLMARK_IL2_STAT5_SIGNALING	147	0.531858	2.12561	5.95425e-09	4.97651e-08	1.9906e-08	2075	tags=39%, list=17%, signal=33%	TRAF1/P4HA1/DHRS3/BHLHE40/CSF1/SLC2A3/HK2/TNFRSF4/RGS16/NDRG1/MAFF/ENO3/MXD1/CD83/EMP1/GADD45B/GLIPR2/DENND5A/PIM1/IL4R/RHOB/NFIL3/TNFRSF1B/IL10RA/NRP1/LIF/IGF1R/ADAM19/CD44/TNFRSF18/SOCS1/CISH/PTCH1/AHNAK/MYO1C/IL2RB/RRAGD/IKZF2/CCNE1/CA2/PLAGL1/PLIN2/MAP3K8/PLEC/GBP4/PLSCR1/SPRED2/FLT3LG/CDC6/CCND3/EOMES/CYFIP1/PRAF2/PRNP/RORA/FURIN/BCL2
HALLMARK_INFLAMMATORY_RESPONSE	HALLMARK_INFLAMMATORY_RESPONSE	107	0.547811	2.10928	8.36287e-07	4.64604e-06	1.85842e-06	645	tags=23%, list=5%, signal=22%	ADM/ICAM1/CSF1/SLAMF1/BTG2/GNA15/CDKN1A/RGS16/CD69/PTPRE/MXD1/NFKBIA/PLAUR/ABCA1/ITGB3/IRAK2/IL4R/IRF1/TNFRSF1B/CD82/IL10RA/IFNGR2/LIF/IL15RA/SCN1B
HALLMARK_IL6_JAK_STAT3_SIGNALING	HALLMARK_IL6_JAK_STAT3_SIGNALING	53	0.605594	2.0695	3.16803e-05	0.000121847	4.87389e-05	1455	tags=36%, list=12%, signal=32%	JUN/CSF1/TNFRSF12A/CXCL3/ITGB3/PIM1/IL4R/IRF1/TNFRSF1B/IFNGR2/IL15RA/CD44/SOCS1/IRF9/STAT3/MAP3K8/IL6ST/TGFB1/SOCS3
HALLMARK_GLYCOLYSIS	HALLMARK_GLYCOLYSIS	140	0.514976	2.04292	3.82462e-07	2.39039e-06	9.56155e-07	327	tags=19%, list=3%, signal=19%	ENO2/DDIT4/P4HA1/SLC16A3/FAM162A/ANKZF1/VEGFA/PLOD2/EFNA3/SPAG4/HK2/AGRN/LDHA/PGK1/ALDOA/IRS2/ANGPTL4/AK4/PGAM1/ENO1/ZNF292/PKM/PLOD1/ERO1A/TPI1/PFKP/GYS1
HALLMARK_KRAS_SIGNALING_UP	HALLMARK_KRAS_SIGNALING_UP	105	0.529464	2.01856	1.97766e-06	9.88832e-06	3.95533e-06	1212	tags=28%, list=10%, signal=25%	TRAF1/TNFAIP3/BIRC3/PTGS2/RGS16/DUSP6/ANGPTL4/JUP/TRIB2/PLAUR/EMP1/ERO1A/VWA5A/TNFRSF1B/IL10RA/PLAU/NRP1/ETV1/LIF/ADAM8/ETV5/SCN1B/PPP1R15A/CBX8/TFPI/KCNN4/CA2/TPH1/HBEGF
HALLMARK_EPITHELIAL_MESENCHYMAL_TRANSITION	HALLMARK_EPITHELIAL_MESENCHYMAL_TRANSITION	95	0.520372	1.95218	1.5112e-05	6.29665e-05	2.51866e-05	855	tags=24%, list=7%, signal=23%	JUN/ENO2/TNFAIP3/EFEMP2/VEGFA/PLOD2/TPM2/TNFRSF12A/PLAUR/GADD45B/PLOD1/SDC4/ITGB3/LAMA2/RHOB/ELN/LOXL1/SLC6A8/IL32/CD44/SERPINH1/EMP3/PLOD3
HALLMARK_TGF_BETA_SIGNALING	HALLMARK_TGF_BETA_SIGNALING	43	0.583217	1.89482	0.00132909	0.00332274	0.00132909	2215	tags=42%, list=18%, signal=35%	KLF10/JUNB/SKIL/IFNGR2/ID3/ID1/SMAD7/PPP1R15A/SKI/SMAD3/TGFB1/SPTBN1/ARID4B/FNTA/WWTR1/FURIN/XIAP/NCOR2
HALLMARK_NOTCH_SIGNALING	HALLMARK_NOTCH_SIGNALING	26	0.629382	1.82573	0.00255511	0.0060836	0.00243344	1342	tags=38%, list=11%, signal=34%	LFNG/HES1/JAG1/PPARD/FZD7/MAML2/NOTCH1/DTX4/SAP30/FZD1
HALLMARK_UV_RESPONSE_UP	HALLMARK_UV_RESPONSE_UP	118	0.468817	1.82568	0.000126239	0.000450855	0.000180342	1141	tags=19%, list=9%, signal=17%	ICAM1/ENO2/ATF3/JUNB/BTG2/TFRC/CXCL2/FOS/ALDOA/FOSB/NFKBIA/SQSTM1/RHOB/IRF1/BTG1/ALAS1/SLC6A8/DLG4/BCL2L11/CCNE1/CA2/NUP58
HALLMARK_MYOGENESIS	HALLMARK_MYOGENESIS	90	0.479094	1.79771	0.000447287	0.00139777	0.000559109	1988	tags=39%, list=16%, signal=33%	BHLHE40/TPM2/CDKN1A/CKB/AGRN/ENO3/GADD45B/LAMA2/PDLIM7/PLXNB2/NCAM1/LSP1/SLC6A8/HDAC5/ABLIM1/NOTCH1/DMPK/MEF2D/MYO1C/HBEGF/MYL4/TGFB1/RIT1/MEF2C/MEF2A/MYLK/LPIN1/CACNA1H/RB1/SPTAN1/BIN1/PRNP/WWTR1/AK1/PFKM
HALLMARK_WNT_BETA_CATENIN_SIGNALING	HALLMARK_WNT_BETA_CATENIN_SIGNALING	29	0.559681	1.67472	0.011446	0.0238459	0.00953836	2215	tags=45%, list=18%, signal=37%	HDAC11/JAG1/PPARD/HDAC5/NKD1/PTCH1/NOTCH1/RBPJ/FZD1/DVL2/CSNK1E/NCSTN/NCOR2
HALLMARK_HEDGEHOG_SIGNALING	HALLMARK_HEDGEHOG_SIGNALING	18	0.619368	1.67372	0.0159191	0.0306137	0.0122455	862	tags=33%, list=7%, signal=31%	VEGFA/NRP1/DPYSL2/TLE3/ADGRG1/PTCH1
HALLMARK_INTERFERON_GAMMA_RESPONSE	HALLMARK_INTERFERON_GAMMA_RESPONSE	145	0.41588	1.65766	0.00068183	0.00199572	0.000798288	1677	tags=26%, list=13%, signal=22%	ICAM1/HELZ2/TNFAIP3/TXNIP/CDKN1A/PTGS2/CD69/NFKBIA/PFKP/PIM1/IL4R/IRF1/IL10RA/BTG1/LATS2/PSMB10/IL15RA/SOCS1/UPP1/IL18BP/USP18/IFIT2/IRF9/HLA-A/IL2RB/TRAFD1/STAT3/IFIT3/IFIH1/GBP4/NFKB1/CASP7/SOCS3/RAPGEF6/PLSCR1/DHX58/LCP2
HALLMARK_MTORC1_SIGNALING	HALLMARK_MTORC1_SIGNALING	185	0.401249	1.65	0.000283692	0.000945641	0.000378256	478	tags=15%, list=4%, signal=15%	DDIT4/P4HA1/BHLHE40/SLC2A3/PLOD2/GBE1/PDK1/BTG2/TFRC/CDKN1A/HK2/LDHA/PGK1/ALDOA/AK4/SLC2A1/GPI/ENO1/DDIT3/SQSTM1/ERO1A/TPI1/RRM2/GAPDH/PGM1/TRIB3/NFIL3/PFKL
HALLMARK_ESTROGEN_RESPONSE_EARLY	HALLMARK_ESTROGEN_RESPONSE_EARLY	111	0.406302	1.56128	0.00609645	0.0132532	0.00530126	2513	tags=32%, list=20%, signal=26%	DHRS3/BHLHE40/KLF10/FOS/SLC2A1/HES1/KDM4B/EGR3/SLC24A3/SH3BP5/CELSR2/IGF1R/CBFA2T3/BCL11B/CD44/CISH/ABLIM1/TJP3/NADSYN1/TSKU/AFF1/IL6ST/RARA/GAB2/MAST4/ANXA9/PAPSS2/MYBL1/INPP5F/BCL2/NCOR2/RBBP8/MED13L/ASB13/DLC1/ELF1
HALLMARK_ALLOGRAFT_REJECTION	HALLMARK_ALLOGRAFT_REJECTION	108	0.387776	1.49219	0.0157141	0.0306137	0.0122455	1716	tags=25%, list=14%, signal=22%	ICAM1/CSF1/CDKN2A/BCL3/IL4R/IFNGR2/PSMB10/LIF/ELF4/GBP2/CCR5/SOCS1/NLRP3/HLA-A/SPI1/IL2RB/PRKCB/FLNA/IL16/ITGB2/TGFB1/BCAT1/TLR1/LCP2/PRF1/PTPRC/CCND3
HALLMARK_INTERFERON_ALPHA_RESPONSE	HALLMARK_INTERFERON_ALPHA_RESPONSE	78	0.404567	1.47601	0.0207254	0.0370097	0.0148039	1958	tags=28%, list=16%, signal=24%	HELZ2/CSF1/TXNIP/LPAR6/IL4R/IRF1/GBP2/TENT5A/USP18/IFIT2/IRF9/TRAFD1/IFIT3/MOV10/IFIH1/GBP4/PLSCR1/DHX58/TMEM140/IRF2/CASP8/UBA7
HALLMARK_COMPLEMENT	HALLMARK_COMPLEMENT	112	0.379349	1.45994	0.0183706	0.0340196	0.0136078	1534	tags=20%, list=12%, signal=17%	TNFAIP3/DUSP5/DUSP6/MAFF/ITGAM/PLAUR/DOCK9/KCNIP2/PIM1/IRF1/CEBPB/CBLB/BRPF3/APOBEC3G/SH2B3/DOCK10/CA2/AKAP10/PSEN1/CASP7/F5/PLSCR1
HALLMARK_APICAL_JUNCTION	HALLMARK_APICAL_JUNCTION	110	0.37081	1.42205	0.0265645	0.0442742	0.0177097	2033	tags=21%, list=16%, signal=18%	ICAM1/TRAF1/VWF/JUP/AMH/MAPK11/ICAM2/EVL/MDK/ITGA3/BAIAP2/THBS3/MAPK13/ACTN4/CTNNA1/PKD1/PTPRC/VCL/ZYX/RRAS/MYH10/ADAM15/ADAM9
HALLMARK_HEME_METABOLISM	HALLMARK_HEME_METABOLISM	151	0.336803	1.35057	0.0277443	0.0447488	0.0178995	2478	tags=29%, list=20%, signal=24%	BNIP3L/BTG2/TFRC/TMCC2/SLC2A1/TNS1/DMTN/NARF/RIOK3/PPP2R5B/RBM38/SLC6A8/OPTN/FOXO3/CCDC28A/MXI1/LPIN2/YPEL5/E2F2/ELL2/FN3K/CA2/EZH1/MYL4/KHNYN/CIR1/RNF19A/CCND3/TNRC6B/ABCB6/FOXJ2/GYPC/NFE2L1/EPOR/ADIPOR1/BACH1/RHCE/CROCCP2/LMO2/CTSB/FBXO34/RBM5/PIGQ/KAT2B
HALLMARK_KRAS_SIGNALING_DN	HALLMARK_KRAS_SIGNALING_DN	58	0.37985	1.31456	0.0967742	0.15121	0.0604839	1314	tags=26%, list=11%, signal=23%	BTG2/LFNG/YPEL1/SKIL/GPR3/CELSR2/SLC5A5/CAMK1D/SPTBN2/CLSTN3/COQ8A/ZBTB16/SGK1/IDUA/PLAG1
HALLMARK_COAGULATION	HALLMARK_COAGULATION	51	0.387309	1.31181	0.107143	0.162338	0.0649351	421	tags=14%, list=3%, signal=13%	VWF/DUSP6/RAPGEF3/MAFF/MST1/ITGB3/PLAU
HALLMARK_CHOLESTEROL_HOMEOSTASIS	HALLMARK_CHOLESTEROL_HOMEOSTASIS	60	0.356671	1.24389	0.148571	0.212245	0.084898	1207	tags=17%, list=10%, signal=15%	ATF3/PNRC1/TNFRSF12A/PLAUR/TRIB3/NFIL3/JAG1/PDK3/STX5/NIBAN1
HALLMARK_PI3K_AKT_MTOR_SIGNALING	HALLMARK_PI3K_AKT_MTOR_SIGNALING	85	0.32875	1.20978	0.142857	0.210084	0.0840336	1522	tags=15%, list=12%, signal=14%	MKNK2/PDK1/CDKN1A/SLC2A1/DDIT3/SQSTM1/TRIB3/PRKCB/E2F1/DUSP3/CAMK4/VAV3/RIT1
HALLMARK_ANGIOGENESIS	HALLMARK_ANGIOGENESIS	18	0.447576	1.20949	0.237603	0.30462	0.121848	486	tags=17%, list=4%, signal=16%	VEGFA/NRP1/JAG1
HALLMARK_UV_RESPONSE_DN	HALLMARK_UV_RESPONSE_DN	103	0.299922	1.14467	0.208904	0.282303	0.112921	3068	tags=36%, list=25%, signal=27%	BHLHE40/RXRA/ITGB3/DUSP1/NRP1/IGF1R/ID1/SMAD7/SYNJ2/ABCC1/ZMIZ1/TFPI/ATP2B4/CCN1/SMAD3/DYRK1A/PIK3CD/TGFBR2/NFKB1/PHF3/TOGARAM1/SFMBT1/RBPMS/CITED2/ATP2B1/DAB2/DLC1/SIPA1L1/PIAS3/ATRX/ERBB2/PLCB4/DBP/SCAF8/TENT4A/ATRN/PRDM2
HALLMARK_FATTY_ACID_METABOLISM	HALLMARK_FATTY_ACID_METABOLISM	122	0.291182	1.13422	0.22898	0.30129	0.120516	713	tags=8%, list=6%, signal=8%	ENO2/IL4I1/LDHA/TP53INP2/ALDOA/ENO3/GLUL/PPARA/CEL/SERINC1
HALLMARK_UNFOLDED_PROTEIN_RESPONSE	HALLMARK_UNFOLDED_PROTEIN_RESPONSE	103	0.285383	1.08918	0.285959	0.357449	0.142979	402	tags=6%, list=3%, signal=6%	DDIT4/ATF3/VEGFA/CHAC1/ERO1A/CEBPB
HALLMARK_REACTIVE_OXYGEN_SPECIES_PATHWAY	HALLMARK_REACTIVE_OXYGEN_SPECIES_PATHWAY	44	0.299811	0.982472	0.466926	0.569422	0.227769	1350	tags=18%, list=11%, signal=16%	JUNB/PFKP/CDKN2D/LSP1/ABCC1/OXSR1/HHEX/MBP
HALLMARK_ESTROGEN_RESPONSE_LATE	HALLMARK_ESTROGEN_RESPONSE_LATE	105	0.239895	0.914591	0.631944	0.734819	0.293928	2295	tags=26%, list=18%, signal=21%	CKB/FOS/ZFP36/EGR3/SLC24A3/CELSR2/TPSAB1/NAB2/MDK/CD44/CISH/TJP3/MAPK13/ATP2B4/CA2/AFF1/SGK1/IL6ST/CDC6/ANXA9/PAPSS2/SNX10/BCL2/DNAJC1/NCOR2/IDH2/RBBP8
HALLMARK_ADIPOGENESIS	HALLMARK_ADIPOGENESIS	159	0.224747	0.907724	0.671848	0.763464	0.305385	1152	tags=10%, list=9%, signal=9%	PFKFB3/GBE1/ALDOA/ANGPTL4/BCKDHA/ABCA1/PGM1/RIOK3/ADCY6/PFKL/VEGFB/PHLDB1/BCL6/TANK/SLC27A1/PLIN2
HALLMARK_PROTEIN_SECRETION	HALLMARK_PROTEIN_SECRETION	86	0.205068	0.757206	0.919561	0.957876	0.383151	259	tags=2%, list=2%, signal=2%	BNIP3/ABCA1
HALLMARK_APICAL_SURFACE	HALLMARK_APICAL_SURFACE	21	0.24502	0.677771	0.905462	0.957876	0.383151	2568	tags=24%, list=21%, signal=19%	PLAUR/IL2RB/MDGA1/BRCA1/GATA3
HALLMARK_PANCREAS_BETA_CELLS	HALLMARK_PANCREAS_BETA_CELLS	10	0.203548	0.474911	0.990329	0.990329	0.396132	677	tags=10%, list=5%, signal=9%	FOXO1
HALLMARK_DNA_REPAIR	HALLMARK_DNA_REPAIR	139	-0.178082	-0.732663	0.971963	0.990329	0.396132	3445	tags=30%, list=28%, signal=22%	PNP/DDB1/ITPA/NELFB/ALYREF/UMPS/GTF2H5/ERCC2/RALA/TAF13/NCBP2/CSTF3/DAD1/POLE4/BRF2/NME1/RRM2B/ERCC8/POLR1C/CETN2/SAC3D1/SEC61A1/ERCC4/VPS28/NME3/POLR2G/POLR2E/AAAS/APRT/NUDT9/POLR2F/POLR2K/ADRM1/COX17/CLP1/TAF12/GTF2A2/ARL6IP1/PDE4B/CMPK2/TAF10/SNAPC5
HALLMARK_BILE_ACID_METABOLISM	HALLMARK_BILE_ACID_METABOLISM	67	-0.22322	-0.813714	0.832311	0.904686	0.361874	2724	tags=27%, list=22%, signal=21%	ACSL1/PIPOX/SCP2/GNPAT/FDXR/SOD1/LIPE/HSD17B4/RETSAT/ISOC1/PEX6/SLC27A5/CROT/IDH1/PEX11G/TFCP2L1/GCLM/SULT1B1
HALLMARK_PEROXISOME	HALLMARK_PEROXISOME	80	-0.218724	-0.823898	0.80531	0.894789	0.357915	4499	tags=48%, list=36%, signal=31%	ERCC3/GSTK1/NUDT19/PEX5/CAT/LONP2/FIS1/PRDX5/SLC27A2/SLC35B2/PEX14/FDPS/ABCB1/CTPS1/CRAT/SLC25A17/ITGB1BP1/SLC25A19/DHCR24/ACSL1/ACSL4/PEX11B/EHHADH/SCP2/GNPAT/SOD1/HSD17B4/IDE/RETSAT/ISOC1/PEX6/PRDX1/ECI2/MVP/IDH1/ABCB4/TOP2A/SEMA3C
HALLMARK_ANDROGEN_RESPONSE	HALLMARK_ANDROGEN_RESPONSE	81	-0.245844	-0.925782	0.612613	0.729301	0.29172	2440	tags=25%, list=20%, signal=20%	ABCC4/CAMKK2/DNAJB9/ABHD2/PA2G4/XRCC6/HPGD/HMGCR/ADRM1/DBI/SLC26A2/RRP12/PDLIM5/HOMER2/GPD1L/SRP19/SEC24D/BMPR1B/HMGCS1/ADAMTS1
HALLMARK_XENOBIOTIC_METABOLISM	HALLMARK_XENOBIOTIC_METABOLISM	113	-0.2964	-1.18313	0.177011	0.245849	0.0983397	2372	tags=28%, list=19%, signal=23%	MT2A/MCCC2/GSTO1/SSR3/SAR1B/GSTM4/CSAD/RETSAT/CYB5A/MAN1A1/ESR1/PEMT/FAH/AKR1C3/NFS1/CASP6/ENPEP/PDLIM5/CYP2E1/CROT/ETFDH/IDH1/ABHD6/SLC35B1/SLC46A3/SLC6A6/PYCR1/DDC/GCNT2/ABCC2/NQO1/CYP1A1
HALLMARK_MITOTIC_SPINDLE	HALLMARK_MITOTIC_SPINDLE	183	-0.301348	-1.28954	0.023171	0.03995	0.01598	1196	tags=13%, list=10%, signal=12%	NDC80/CKAP5/KIF4A/INCENP/PDLIM5/KATNA1/ANLN/TTK/TPX2/RASAL2/TUBD1/BUB1/MID1/KIF23/BIRC5/CENPF/NEK2/CCNB2/TOP2A/AURKA/CENPE/DLGAP5/PLK1/PIF1
HALLMARK_E2F_TARGETS	HALLMARK_E2F_TARGETS	195	-0.347186	-1.51541	0.00301968	0.0068629	0.00274516	2895	tags=33%, list=23%, signal=26%	CSE1L/POLE4/TBRG4/POP7/NME1/EXOSC8/GSPT1/SMC4/DCK/CDK1/CBX5/LBR/RANBP1/NOLC1/SRSF1/TUBG1/NAA38/SRSF2/PRDX4/NCAPD2/UBE2T/MYC/SPAG5/PA2G4/HMGB2/PHF5A/TMPO/XRCC6/KIF18B/RAN/KIF2C/DCTPP1/RACGAP1/ORC2/SUV39H1/DDX39A/KIF4A/MKI67/JPT1/TRIP13/TACC3/ASF1A/LYAR/AURKB/HMGB3/CDCA3/BUB1B/CDC25B/BIRC5/PTTG1/CCNB2/CDKN3/TOP2A/DEPDC1/CDCA8/UBE2S/CKS2/AURKA/CENPE/DLGAP5/KPNA2/HMMR/PLK1/CDC20
HALLMARK_SPERMATOGENESIS	HALLMARK_SPERMATOGENESIS	66	-0.474247	-1.73083	0.00079756	0.00209884	0.000839537	3123	tags=55%, list=25%, signal=41%	STRBP/VDAC3/PEBP1/PGS1/CLGN/PHKG2/TALDO1/MAP7/PRKAR2A/CSNK2A2/PSMG1/CDK1/MTOR/CLPB/AGFG1/RPL39L/NCAPH/TSN/NF2/SHE/IDE/CHFR/KIF2C/GFI1/ARL4A/DBF4/TTK/PGK2/BUB1/NEK2/CCNB2/CDKN3/PACRG/CRISP2/HSPA2/AURKA
HALLMARK_MYC_TARGETS_V2	HALLMARK_MYC_TARGETS_V2	57	-0.511319	-1.80504	0.000718459	0.00199572	0.000798288	2091	tags=67%, list=17%, signal=56%	BYSL/CDK4/SLC19A1/TFB2M/LAS1L/PPRC1/MPHOSPH10/SORD/NOC4L/GNL3/TBRG4/NOLC1/WDR43/MYC/NOP2/PA2G4/NPM1/MYBBP1A/DCTPP1/MRTO4/HSPE1/GRWD1/SLC29A2/UTP20/IMP4/RRP12/RRP9/AIMP2/HSPD1/NOP16/SRM/NDUFAF4/PRMT3/PUS1/NIP7/RABEPK/IPO4/PLK1
HALLMARK_OXIDATIVE_PHOSPHORYLATION	HALLMARK_OXIDATIVE_PHOSPHORYLATION	195	-0.427619	-1.86649	2.35638e-06	1.07108e-05	4.28434e-06	4113	tags=59%, list=33%, signal=40%	ATP5MC2/ETFA/ATP5PF/NDUFV2/UQCRC1/ATP5F1C/NDUFA8/ATP5F1B/ATP6V1E1/PMPCA/NDUFV1/MDH2/MFN2/VDAC3/OPA1/NDUFA1/NDUFS1/IDH3B/NDUFS7/OAT/MGST3/NDUFA4/RHOT2/NDUFB1/COX5A/COX7A2/UQCRB/ATP5PD/MRPS11/COX7C/MRPS30/POR/ATP5F1D/NDUFS3/PDHB/ATP5PO/FDX1/NDUFA9/TOMM70/HSPA9/LDHB/CS/COX7B/DECR1/IDH3A/TIMM9/TIMM50/FXN/MRPL35/COX6B1/MDH1/TIMM8B/UQCRQ/NDUFC2/DLD/NDUFA2/MRPL15/SUCLA2/ATP5MF/CYCS/PHB2/MRPL11/COX10/FH/…
HALLMARK_MYC_TARGETS_V1	HALLMARK_MYC_TARGETS_V1	190	-0.476591	-2.0659	5.97181e-09	4.97651e-08	1.9906e-08	3818	tags=57%, list=31%, signal=40%	CUL1/EIF2S2/RNPS1/VDAC3/TXNL4A/FAM120A/MAD2L1/CDK4/EIF3J/TUFM/COX5A/CTPS1/SERBP1/PPIA/EIF2S1/STARD7/PSMA6/PPM1G/POLE3/NCBP2/YWHAQ/SNRPG/TOMM70/CANX/LSM7/GNL3/RAD23B/CSTF2/VBP1/PSMA1/NME1/GSPT1/CCT7/RUVBL2/HDAC2/PTGES3/PSMD14/EXOSC7/ERH/RANBP1/NOLC1/SRSF1/PSMA7/SRSF2/IFRD1/PHB2/PRDX4/SNRPD1/SNRPB2/RPS10/SNRPA1/SET/CCT2/HNRNPR/APEX1/MYC/PSMD3/PSMC6/PRDX3/PA2G4/CYC1/PSMA4/EIF4E/XRCC6/RAN/ILF2/SSB/PS…
HALLMARK_G2M_CHECKPOINT	HALLMARK_G2M_CHECKPOINT	189	-0.487901	-2.11326	9.42449e-10	1.57075e-08	6.283e-09	2751	tags=40%, list=22%, signal=31%	FOXN3/GSPT1/SMC4/DTYMK/CUL3/CDK1/HIRA/LBR/KNL1/KIF5B/NOLC1/CDC27/PRMT5/SRSF1/SRSF2/MT2A/NOTCH2/SNRPD1/SLC7A5/SQLE/DR1/MYC/KMT5A/KIF20B/TMPO/E2F4/LIG3/PRC1/KIF2C/PBK/NCL/RACGAP1/SUV39H1/DDX39A/NDC80/KIF4A/MKI67/JPT1/INCENP/TACC3/ODC1/EFNA5/DBF4/KATNA1/AMD1/AURKB/TTK/TPX2/RASAL2/HMGB3/CCNF/CCNA2/BUB1/CDC25B/KIF23/TROAP/BIRC5/PTTG1/CENPF/NEK2/CCNB2/HSPA8/CDKN3/TOP2A/UBE2S/CKS2/AURKA/CENPE/CENPA/UBE2…

## Sheet:  KASUMI-1 HALLMARK
ID	Description	setSize	enrichmentScore	NES	pvalue	p.adjust	qvalue	rank	leading_edge	core_enrichment
HALLMARK_HYPOXIA	HALLMARK_HYPOXIA	131	0.60888	2.52181	1e-10	2.5e-09	1.57895e-09	2125	tags=47%, list=17%, signal=40%	DDIT4/ALDOC/BNIP3L/CCNG2/NDRG1/JUN/VLDLR/ENO2/P4HA1/CDKN1A/TMEM45A/DDIT3/CSRP2/SLC2A3/GBE1/KLHL24/ADM/ATF3/BHLHE40/ANKZF1/PGM1/KLF7/FAM162A/NFIL3/BTG1/PNRC1/KDM3A/TES/NAGK/IRS2/ATP7A/ALDOA/KDELR3/LDHA/ENO3/PPP1R15A/AK4/AMPD3/PLIN2/KLF6/GPI/VEGFA/ZNF292/STC2/PDK3/WSB1/PFKL/SLC25A1/IDS/FOXO3/GLRX/RRAGD/ENO1/HEXA/HK1/GAPDH/PGK1/BCL2/PDK1/LOX/MAFF/SAP30
HALLMARK_CHOLESTEROL_HOMEOSTASIS	HALLMARK_CHOLESTEROL_HOMEOSTASIS	63	0.572833	2.11367	3.07749e-06	3.84687e-05	2.4296e-05	2710	tags=51%, list=21%, signal=40%	ALDOC/TP53INP1/SEMA3B/TRIB3/ATF3/NIBAN1/FADS2/ACSS2/NFIL3/PNRC1/TM7SF2/STARD4/CXCL16/SREBF2/HMGCS1/STX5/ACAT2/PDK3/SC5D/ANXA5/MVK/CYP51A1/GUSB/SCD/S100A11/IDI1/ACTG1/PLSCR1/FDPS/FDFT1/ATF5/LDLR
HALLMARK_APOPTOSIS	HALLMARK_APOPTOSIS	117	0.444388	1.81955	3.2648e-05	0.00032648	0.000206198	1485	tags=25%, list=12%, signal=22%	BNIP3L/BMF/NEDD9/JUN/ENO2/TXNIP/CDKN1A/DDIT3/ATF3/SMAD7/TIMP2/TGFBR3/CDK2/PPP2R5B/PDCD4/TNFSF10/PSEN1/RNASEL/BRCA1/CYLD/SAT1/CFLAR/IRF1/PLCB2/LMNA/CASP7/SC5D/IGF2R/CD69
HALLMARK_P53_PATHWAY	HALLMARK_P53_PATHWAY	155	0.412598	1.75907	6.28357e-05	0.00052363	0.000330714	2091	tags=27%, list=16%, signal=23%	DDIT4/NDRG1/JUN/SLC7A11/TXNIP/DDB2/TRIB3/CDKN1A/DDIT3/PLXNB2/ATF3/PMM1/MXD4/FAM162A/ANKRA2/BTG1/APAF1/EPHX1/EPS8L2/TSPYL2/ZFP36L1/OSGIN1/SAT1/PPP1R15A/RXRA/TGFA/RB1/PCNA/SLC3A2/FUCA1/FOXO3/CTSF/ABHD4/KIF13B/IP6K2/XPC/NINJ1/DGKA/TRAFD1/PRMT2/CCNG1/PTPN14
HALLMARK_MYOGENESIS	HALLMARK_MYOGENESIS	94	0.435906	1.71982	0.000795001	0.00467137	0.00295034	2928	tags=45%, list=23%, signal=35%	MYLK/DAPK2/HDAC5/CDKN1A/PLXNB2/BHLHE40/MYOZ1/CAMK2B/EPHB3/COL15A1/SORBS1/ACSL1/TNNT1/LPIN1/ENO3/MYO1C/STC2/VIPR1/FOXO4/RB1/CKB/CACNA1H/MEF2A/AGRN/ITGA7/SCD/MEF2D/FST/RIT1/OCEL1/CHRNB1/FDPS/PDE4DIP/TPM2/CRAT/GSN/SLC6A8/SPTAN1/GABARAPL2/ITGB1/FHL1/MEF2C
HALLMARK_EPITHELIAL_MESENCHYMAL_TRANSITION	HALLMARK_EPITHELIAL_MESENCHYMAL_TRANSITION	94	0.432732	1.7073	0.000934273	0.00467137	0.00295034	2799	tags=38%, list=22%, signal=30%	JUN/MYLK/ENO2/PLOD1/ID2/SERPINE2/GLIPR1/CXCL8/EFEMP2/IGFBP2/TGFBR3/NT5E/MMP14/SAT1/MATN2/SGCB/VEGFA/LAMA3/SNTB1/TPM4/FUCA1/EMP3/ITGAV/LOX/ITGA5/CD59/TPM1/PCOLCE/ECM1/DAB2/FSTL3/TPM2/SLC6A8/CD44/BASP1/ITGB1
HALLMARK_HEDGEHOG_SIGNALING	HALLMARK_HEDGEHOG_SIGNALING	23	0.569962	1.6753	0.00882564	0.0290767	0.0183642	1490	tags=35%, list=12%, signal=31%	VLDLR/CRMP1/SHH/SLIT1/DPYSL2/NRP1/VEGFA/OPHN1
HALLMARK_TNFA_SIGNALING_VIA_NFKB	HALLMARK_TNFA_SIGNALING_VIA_NFKB	144	0.386268	1.62414	0.000869477	0.00467137	0.00295034	2796	tags=38%, list=22%, signal=30%	JUN/BCL6/ID2/CDKN1A/SLC2A3/ATF3/BHLHE40/IFIT2/SOCS3/SNN/TNFAIP8/TRAF1/KLF10/GFPT2/NFIL3/BTG1/PNRC1/NR4A2/IRS2/PLAU/DENND5A/IL23A/NR4A1/SAT1/PPP1R15A/EIF1/CFLAR/KLF6/PLEK/IRF1/VEGFA/MAP3K8/SGK1/CEBPB/CD69/HES1/ICAM1/NINJ1/SERPINB8/MAFF/IL18/PTGER4/PTGS2/SMAD3/TNIP1/PTPRE/CD44/LDLR/GCH1/CD83/TANK/SQSTM1/DUSP1/B4GALT1
HALLMARK_MTORC1_SIGNALING	HALLMARK_MTORC1_SIGNALING	185	0.369008	1.61578	0.00025713	0.00183665	0.00115999	2230	tags=31%, list=17%, signal=26%	DDIT4/VLDLR/SLC7A11/P4HA1/SLC1A4/TRIB3/CDKN1A/DDIT3/SLC2A3/GBE1/PHGDH/PSAT1/BHLHE40/NIBAN1/ADD3/FADS2/PGM1/SLA/MTHFD2/FADS1/NFIL3/TM7SF2/DHFR/STARD4/RRM2/TES/DAPP1/ALDOA/INSIG1/LDHA/SYTL2/PSPH/PPP1R15A/AK4/HMGCS1/GPI/PFKL/EDEM1/SC5D/CFP/GLRX/ENO1/ITGB2/CYP51A1/CORO1A/SCD/MCM2/GAPDH/PGK1/PDK1/MCM4/CCNG1/SKAP2/RIT1/IDI1/GSK3B/ATP6V1D/TPI1
HALLMARK_UV_RESPONSE_DN	HALLMARK_UV_RESPONSE_DN	97	0.406457	1.61571	0.00294338	0.0122641	0.00774573	4183	tags=52%, list=33%, signal=35%	VLDLR/SLC22A18/SYNE1/BHLHE40/ADD3/SMAD7/FYN/TGFBR3/KIT/NRP1/INSIG1/TGFBR2/ARHGEF9/ZMIZ1/SYNJ2/RXRA/RBPMS/ACVR2A/ERBB2/SMAD3/ATP2B4/DAB2/PRKCA/NR3C1/MAP2K5/RASA2/WDR37/LDLR/DUSP1/ATRX/FZD2/PIAS3/SFMBT1/AGGF1/NEK7/CDKN1B/ATP2C1/SIPA1L1/ATRN/IGF1R/ICA1/PHF3/DMAC2L/RUNX1/NIPBL/ANXA2/DDAH1/ATP2B1/PMP22/PIK3CD
HALLMARK_GLYCOLYSIS	HALLMARK_GLYCOLYSIS	149	0.364642	1.54498	0.00148694	0.00675884	0.00426874	1927	tags=26%, list=15%, signal=22%	DDIT4/SLC16A3/CAPN5/VLDLR/ENO2/PLOD1/P4HA1/MERTK/LCT/ANKZF1/FAM162A/NT5E/IRS2/ALDOA/KDELR3/LDHA/PKM/AK4/VEGFA/ZNF292/STC2/PDK3/SRD5A3/TGFA/MPI/CACNA1H/HAX1/AGRN/GLRX/RRAGD/GNE/ENO1/PGAM1/GUSB/STMN1/PYGB/CHST12/PGK1
HALLMARK_COMPLEMENT	HALLMARK_COMPLEMENT	122	0.366066	1.50716	0.00930455	0.0290767	0.0183642	2128	tags=26%, list=17%, signal=22%	APOBEC3G/APOBEC3F/CTSV/FYN/PRKCD/TIMP2/ITGAM/KCNIP2/CASP10/S100A13/PSEN1/MMP14/KLK1/CSRP1/PRSS36/PLEK/IRF1/FCER1G/CASP7/BRPF3/ANXA5/PRCP/IRF2/CEBPB/CBLB/CTSB/SERPINA1/GPD2/PDP1/C1R/MAFF/CD59
HALLMARK_PI3K_AKT_MTOR_SIGNALING	HALLMARK_PI3K_AKT_MTOR_SIGNALING	87	0.384513	1.49649	0.00815457	0.0290767	0.0183642	2166	tags=22%, list=17%, signal=18%	TRIB3/CDKN1A/DDIT3/TIAM1/SLA/CDK2/DAPP1/RALB/STAT2/E2F1/MAP2K6/PLCG1/NOD1/VAV3/IRAK4/PDK1/RIT1/GSK3B/RIPK1
HALLMARK_HEME_METABOLISM	HALLMARK_HEME_METABOLISM	151	0.351267	1.49098	0.00414258	0.015933	0.010063	2736	tags=33%, list=21%, signal=26%	BNIP3L/YPEL5/SLC7A11/NARF/KAT2B/E2F2/NFE2/FN3K/OPTN/LMO2/PPP2R5B/CCDC28A/SDCBP/SEC14L1/AQP3/SMOX/SLC4A1/CIR1/TSPAN5/BLVRB/ERMAP/KHNYN/MGST3/FOXJ2/FOXO3/RBM5/DAAM1/MBOAT2/LPIN2/EPOR/MKRN1/CTSB/SYNJ1/RIOK3/LRP10/TFDP2/CLCN3/TNRC6B/NFE2L1/ALAD/NR3C1/ASNS/HEBP1/BTRC/ADIPOR1/CAST/ICAM4/SLC6A8/BMP2K/GYPC
HALLMARK_TGF_BETA_SIGNALING	HALLMARK_TGF_BETA_SIGNALING	44	0.434007	1.48765	0.0268138	0.0744827	0.0470417	1264	tags=18%, list=10%, signal=16%	ID2/SMAD7/KLF10/ID3/BCAR3/SKIL/PPP1R15A/SMAD6
HALLMARK_IL6_JAK_STAT3_SIGNALING	HALLMARK_IL6_JAK_STAT3_SIGNALING	48	0.415871	1.44074	0.0285972	0.0752558	0.04753	1497	tags=25%, list=12%, signal=22%	INHBE/JUN/ACVRL1/SOCS3/CCR1/STAT2/IRF1/MAP3K8/IL17RA/CSF3R/HAX1/CSF2RB
HALLMARK_INTERFERON_GAMMA_RESPONSE	HALLMARK_INTERFERON_GAMMA_RESPONSE	135	0.344567	1.43851	0.0105228	0.0309493	0.0195469	2497	tags=31%, list=20%, signal=25%	TXNIP/CDKN1A/FCGR1A/HELZ2/APOL6/OAS2/IFIT2/SOCS3/CD274/MTHFD2/BTG1/OASL/CIITA/DHX58/TNFSF10/STAT2/OAS3/SAMD9L/IRF1/IFIT3/CASP7/CD40/PTPN6/HLA-DQA1/PARP14/TRIM21/NOD1/IFI35/IRF2/CD69/CSF2RB/ICAM1/MX2/IFIT1/TRAFD1/C1R/RIPK1/PTGS2/SP110/PLSCR1/HLA-DMA/TDRD7
HALLMARK_INFLAMMATORY_RESPONSE	HALLMARK_INFLAMMATORY_RESPONSE	108	0.344795	1.3979	0.0325611	0.0814026	0.0514122	2421	tags=30%, list=19%, signal=24%	GPR132/C5AR1/TLR1/BEST1/CDKN1A/ADM/CXCL8/P2RX4/NLRP3/P2RX7/TNFSF10/PSEN1/MMP14/KLF6/SGMS2/IRF1/CD40/CSF3R/OSM/ACVR2A/CD69/C3AR1/SEMA4D/EMP3/ICAM1/GNA15/ITGA5/IL18/PTGER4/ABI1/IFNAR1/PTPRE
HALLMARK_INTERFERON_ALPHA_RESPONSE	HALLMARK_INTERFERON_ALPHA_RESPONSE	72	0.365002	1.37753	0.0535373	0.126533	0.0799156	1470	tags=25%, list=12%, signal=22%	TXNIP/HELZ2/LPAR6/MOV10/IFIT2/OASL/SAMD9/DHX58/STAT2/SAMD9L/UBA7/IRF1/IFIT3/TRIM5/PARP14/TRIM21/IFI35/IRF2
HALLMARK_KRAS_SIGNALING_DN	HALLMARK_KRAS_SIGNALING_DN	58	0.373334	1.35551	0.0747126	0.155651	0.0983061	2275	tags=31%, list=18%, signal=26%	GPRC5C/YPEL1/KCNMB1/SNN/PDK2/FGFR3/IGFBP2/SHOX2/NR4A2/MTHFR/SKIL/CPEB3/SGK1/C5/CELSR2/MFSD6/BARD1/IDUA
HALLMARK_COAGULATION	HALLMARK_COAGULATION	61	0.365076	1.33839	0.0733591	0.155651	0.0983061	2213	tags=30%, list=17%, signal=25%	CAPN5/CTSV/FYN/MST1/KLF7/S100A13/PLAU/MMP14/USP11/CSRP1/PLEK/RAPGEF3/S100A1/CTSB/SERPINA1/C1R/MAFF/PECAM1
HALLMARK_BILE_ACID_METABOLISM	HALLMARK_BILE_ACID_METABOLISM	69	0.336364	1.25672	0.120459	0.215105	0.135856	2703	tags=33%, list=21%, signal=26%	SLC22A18/PNPLA8/FADS2/PECR/FADS1/OPTN/IDH2/BCAR3/ACSL1/HSD17B11/PXMP2/RXRA/NPC1/PHYH/PEX1/IDI1/CYP46A1/EFHC1/MLYCD/NEDD4/ALDH9A1/NR3C2/PEX7
HALLMARK_KRAS_SIGNALING_UP	HALLMARK_KRAS_SIGNALING_UP	101	0.312218	1.24553	0.109195	0.209991	0.132626	3168	tags=41%, list=25%, signal=31%	SEMA3B/ID2/FGF9/TRAF1/GFPT2/ADAM8/GPNMB/PLAU/NRP1/JUP/PPP1R15A/FCER1G/ATG10/ZNF277/FUCA1/C3AR1/GLRX/LAPTM5/ITGB2/TSPAN7/STRN/ETV1/CD37/LCP1/DNMBP/CCSER2/PECAM1/KCNN4/PTGS2/ERO1A/MMD/USP12/GYPC/SCN1B/ANKH/IKZF1/DUSP6/CBL/PLAUR/ALDH1A3/DOCK2
HALLMARK_APICAL_JUNCTION	HALLMARK_APICAL_JUNCTION	111	0.304588	1.24513	0.107345	0.209991	0.132626	3349	tags=37%, list=26%, signal=27%	CD274/ITGA3/TRAF1/RRAS/PTPRC/INSIG1/MAPK11/JUP/ZYX/EVL/PLCG1/VCL/LAMA3/SIRPA/INPPL1/CNN2/LDLRAP1/ICAM1/CTNNA1/SKAP2/PECAM1/ACTG1/HADH/ITGA9/MYH10/RASA1/CRAT/ICAM4/CERCAM/CD34/B4GALT1/ARHGEF6/ITGB1/CAP1/MDK/NF1/SORBS3/LIMA1/MAP4K2/MVD/SYK
HALLMARK_ANDROGEN_RESPONSE	HALLMARK_ANDROGEN_RESPONSE	78	0.321315	1.2286	0.124764	0.21511	0.135859	3198	tags=36%, list=25%, signal=27%	NDRG1/MERTK/TNFAIP8/FADS1/HSD17B14/INSIG1/SAT1/PTK2B/HMGCS1/DBI/ZMIZ1/HERC3/SGK1/SLC38A2/ITGAV/SCD/IDI1/ACSL3/B2M/MYL12A/B4GALT1/ANKH/PLPP1/TSC22D1/DHCR24/HOMER2/ALDH1A3/GNAI3
HALLMARK_IL2_STAT5_SIGNALING	HALLMARK_IL2_STAT5_SIGNALING	135	0.289155	1.20718	0.119545	0.215105	0.135856	1764	tags=22%, list=14%, signal=19%	NDRG1/DHRS3/P4HA1/SLC2A3/GABARAPL1/BHLHE40/TIAM1/TRAF1/SYT11/P2RX4/PRAF2/NFIL3/NT5E/MUC1/DENND5A/NRP1/TNFSF10/ENO3/PLIN2/KLF6/LRRC8C/MAP3K8/MYO1C/IGF2R/CDC6/S100A1/RRAGD/ETFBKMT/ITGAV/PLAGL1
HALLMARK_WNT_BETA_CATENIN_SIGNALING	HALLMARK_WNT_BETA_CATENIN_SIGNALING	32	0.34864	1.11194	0.321755	0.473169	0.298844	287	tags=9%, list=2%, signal=9%	HDAC11/HDAC5/FZD1
HALLMARK_MITOTIC_SPINDLE	HALLMARK_MITOTIC_SPINDLE	184	0.249626	1.08962	0.250471	0.403985	0.255149	4179	tags=39%, list=33%, signal=27%	NEDD9/PREX1/PLEKHG2/KIF3C/PALLD/TIAM1/ARHGEF3/CEP57/CDC42EP4/RFC1/KNTC1/BRCA2/PKD2/PXN/VCL/ARHGEF11/FBXO5/RANBP9/OPHN1/CYTH2/RAB3GAP1/WASF2/SSH2/NCK2/MYO9B/CLIP1/AKAP13/KIF15/ABI1/NUSAP1/ARHGEF7/MYH10/RASA1/RASA2/PCM1/GSN/CEP72/SPTAN1/ARHGAP10/NDC80/ITSN1/CEP192/RICTOR/CDK5RAP2/NUMA1/NF1/KIF1B/ARFGEF1/DOCK2/CLIP2/ARHGEF2/ANLN/ABL1/RAPGEF6/SMC1A/TSC1/RABGAP1/CEP250/CEP131/SPTBN1/CNTRL/CDC42/FGD4/M…
HALLMARK_ESTROGEN_RESPONSE_EARLY	HALLMARK_ESTROGEN_RESPONSE_EARLY	123	0.259792	1.07241	0.299242	0.453398	0.286356	2379	tags=26%, list=19%, signal=21%	SEMA3B/DHRS3/TJP3/SLC1A4/BHLHE40/ADD3/TIAM1/KLF10/KDM4B/MUC1/GAB2/AQP3/SH3BP5/SEC14L2/STC2/BLVRB/ALDH3B1/MYOF/HES1/NADSYN1/MINDY1/INPP5F/CELSR2/RPS6KA2/BCL2/BCL11B/SYNGR1/AMFR/DYNLT3/MED13L/PMAIP1/ANXA9
HALLMARK_E2F_TARGETS	HALLMARK_E2F_TARGETS	195	0.242609	1.07216	0.26729	0.41764	0.263773	2672	tags=27%, list=21%, signal=22%	TK1/CDKN1A/TCF19/MXD3/ASF1B/MTHFD2/E2F8/DONSON/PAN2/POLD3/RRM2/MELK/DIAPH3/MYBL2/ATAD2/RFC1/SPC24/LIG1/RAD51AP1/BRCA1/BRCA2/PRIM2/HELLS/TIMELESS/PCNA/MMS22L/PSIP1/MRE11/PSMC3IP/POLE/MCM2/STMN1/CDKN2C/MLH1/GINS4/RFC2/SHMT1/EZH2/HMGB2/MCM4/RPA3/MSH2/POLA2/BARD1/MCM5/RPA2/MCM6/MCM3/RPA1/CIT/SMC6/RNASEH2A/PLK4
HALLMARK_ALLOGRAFT_REJECTION	HALLMARK_ALLOGRAFT_REJECTION	103	0.256619	1.03118	0.390566	0.536437	0.338802	1825	tags=18%, list=14%, signal=16%	TLR6/TLR1/CCR1/PTPRC/NLRP3/IL16/BRCA1/ELF4/CD40/PTPN6/HLA-DQA1/ACVR2A/CFP/CD4/ICAM1/ITGB2/NOS2/CD96/HCLS1
HALLMARK_ESTROGEN_RESPONSE_LATE	HALLMARK_ESTROGEN_RESPONSE_LATE	120	0.24639	1.01453	0.415414	0.546597	0.345219	2672	tags=29%, list=21%, signal=23%	SEMA3B/TJP3/ID2/SLC1A4/ADD3/TIAM1/FGFR3/SNX10/IDH2/PDCD4/LLGL2/BLVRB/PTPN6/ALDH3B1/SGK1/CKB/DNAJC1/MYOF/CDC6/CELSR2/RPS6KA2/SERPINA1/BCL2/JAK1/GINS2/AMFR/DYNLT3/STIL/ANXA9/ATP2B4/IMPA2/RNASEH2A/FDFT1/CD44/PLK4
HALLMARK_PROTEIN_SECRETION	HALLMARK_PROTEIN_SECRETION	87	0.256882	0.999761	0.456929	0.585806	0.369983	4589	tags=40%, list=36%, signal=26%	BNIP3/ATP7A/IGF2R/CLCN3/STX12/COPB1/BET1/DOP1A/TSG101/PAM/MON2/USO1/STX7/ARFGAP3/KIF1B/SEC22B/ARFGEF1/CAV2/AP3B1/GBF1/GALC/ADAM10/ICA1/STX16/GNAS/TOM1L1/ERGIC3/VPS45/AP3S1/AP2S1/AP2M1/RER1/VPS4B/RAB22A/LAMP2
HALLMARK_UNFOLDED_PROTEIN_RESPONSE	HALLMARK_UNFOLDED_PROTEIN_RESPONSE	103	0.245468	0.986371	0.483019	0.603774	0.381331	1314	tags=13%, list=10%, signal=11%	DDIT4/SLC1A4/CHAC1/PSAT1/ATF3/WIPI1/MTHFD2/TSPYL2/KDELR3/ATF4/VEGFA/STC2/EDEM1
HALLMARK_UV_RESPONSE_UP	HALLMARK_UV_RESPONSE_UP	118	0.230576	0.945858	0.557252	0.663395	0.418986	2751	tags=29%, list=22%, signal=23%	ENO2/CTSV/ATF3/PRKCD/IGFBP2/BTG1/CDK2/SHOX2/RAB27A/EPHX1/ALDOA/MMP14/AQP3/NR4A1/IRF1/RFC4/ALAS1/CREG1/ICAM1/DLG4/PARP2/EIF2S3/FEN1/HSPA13/ARRB2/ASNS/KLHDC3/MAPK8IP2/CEBPG/SLC6A8/GGH/GCH1/CDC5L/SQSTM1
HALLMARK_FATTY_ACID_METABOLISM	HALLMARK_FATTY_ACID_METABOLISM	121	0.21793	0.896273	0.697719	0.792862	0.500755	3035	tags=28%, list=24%, signal=22%	ENO2/GABARAPL1/HMGCL/TP53INP2/SERINC1/EPHX1/ACSL1/ALDOA/LDHA/HSD17B11/ENO3/HMGCS1/GLUL/GSTZ1/ACAT2/ERP29/CPT2/ACAA2/CEL/GPD2/ACADS/IDI1/MLYCD/ALAD/HADH/CRAT/ALDH9A1/NCAPH2/D2HGDH/ACADVL/DLST/ACOT8/MDH1/DHCR24
HALLMARK_ADIPOGENESIS	HALLMARK_ADIPOGENESIS	160	0.204949	0.87659	0.764486	0.849429	0.536481	2046	tags=16%, list=16%, signal=14%	CCNG2/MYLK/BCL6/GBE1/PGM1/COL15A1/SORBS1/PDCD4/ALDOA/BCKDHA/ANGPT1/PLIN2/PFKL/SLC25A1/MGST3/RTN3/CPT2/ACAA2/ITGA7/NABP1/RIOK3/SLC27A1/PHYH/CDKN2C/GPD2/ACADS
HALLMARK_PANCREAS_BETA_CELLS	HALLMARK_PANCREAS_BETA_CELLS	11	0.335548	0.826686	0.683908	0.792862	0.500755	2555	tags=27%, list=20%, signal=22%	LMO2/FOXO1/SEC11A
HALLMARK_DNA_REPAIR	HALLMARK_DNA_REPAIR	139	0.195146	0.815725	0.878095	0.934144	0.589986	2282	tags=18%, list=18%, signal=15%	DDB2/POLD4/POLD3/PRIM1/SDCBP/AGO4/LIG1/STX3/TYMS/USP11/RFC4/RFC5/MPC2/TK2/PCNA/RRM2B/HCLS1/XPC/RFC2/ZWINT/RPA3/FEN1/POLA2/POLA1/RPA2
HALLMARK_SPERMATOGENESIS	HALLMARK_SPERMATOGENESIS	68	0.216043	0.805637	0.826255	0.898103	0.567223	1176	tags=10%, list=9%, signal=9%	ACRBP/CHFR/PCSK4/ELOVL3/LPIN1/TLE4/RFC4
HALLMARK_PEROXISOME	HALLMARK_PEROXISOME	82	0.194774	0.750931	0.919173	0.937932	0.592378	953	tags=9%, list=7%, signal=8%	DHRS3/ABCB4/FADS1/HMGCL/IDH2/ACSL1/HSD17B11
HALLMARK_APICAL_SURFACE	HALLMARK_APICAL_SURFACE	25	0.223176	0.668441	0.916667	0.937932	0.592378	3056	tags=32%, list=24%, signal=24%	AKAP7/GHRL/BRCA1/MDGA1/FLOT2/GSTM3/B4GALT1/PLAUR
HALLMARK_XENOBIOTIC_METABOLISM	HALLMARK_XENOBIOTIC_METABOLISM	113	-0.184042	-0.765249	0.957806	0.957806	0.60493	2822	tags=22%, list=22%, signal=17%	ARPP19/AP4B1/PSMB10/FAS/CYP26A1/PTGES3/SSR3/SLC35B1/ETS2/SAR1B/FAH/MCCC2/ITIH4/ABHD6/KYNU/LEAP2/DCXR/SLC6A6/GNMT/PEMT/MT2A/FBLN1/VNN1/DDC/ENPEP
HALLMARK_REACTIVE_OXYGEN_SPECIES_PATHWAY	HALLMARK_REACTIVE_OXYGEN_SPECIES_PATHWAY	44	-0.27193	-0.954454	0.548035	0.663395	0.418986	4989	tags=50%, list=39%, signal=31%	EGLN2/MPO/SELENOS/PTPA/PRDX6/JUNB/SCAF4/TXNRD1/STK25/GSR/TXN/MSRA/LAMTOR5/SOD2/PRDX1/PRDX4/MGST1/ATOX1/GCLM/ERCC2/SBNO2/SRXN1
HALLMARK_NOTCH_SIGNALING	HALLMARK_NOTCH_SIGNALING	28	-0.326493	-1.04403	0.384449	0.536437	0.338802	362	tags=32%, list=3%, signal=31%	NOTCH2/CUL1/KAT2A/NOTCH1/FZD5/CCND1/LFNG/PSEN2/NOTCH3
HALLMARK_ANGIOGENESIS	HALLMARK_ANGIOGENESIS	18	-0.367883	-1.06058	0.396963	0.536437	0.338802	1779	tags=28%, list=14%, signal=24%	PRG2/CCND2/FGFR1/MSX1/TNFRSF21
HALLMARK_OXIDATIVE_PHOSPHORYLATION	HALLMARK_OXIDATIVE_PHOSPHORYLATION	194	-0.256365	-1.14782	0.146237	0.243728	0.153933	4444	tags=43%, list=35%, signal=28%	ATP5PB/NDUFV2/SURF1/NDUFS8/HSPA9/OPA1/NDUFA2/ATP5MF/PDHB/SLC25A12/NDUFB3/ATP6V1F/TOMM70/PRDX3/NDUFA9/FDX1/NDUFB8/MFN2/ATP5PF/UQCR10/PHB2/NDUFB1/MTRR/POR/NDUFS7/SUCLA2/NDUFB7/IDH3G/ATP5ME/ATP5F1B/MRPS15/OGDH/NDUFC1/ATP6V1G1/UQCRFS1/CPT1A/NDUFAB1/GOT2/NDUFB6/CS/ATP5MC3/SDHB/ATP6V0B/MTRF1/TOMM22/ISCA1/PDHA1/TIMM9/BAX/VDAC1/ATP5F1D/MRPL15/COX10/HSD17B10/COX11/CYCS/COX17/NDUFA5/NDUFS6/TIMM8B/MRPL34/AI…
HALLMARK_G2M_CHECKPOINT	HALLMARK_G2M_CHECKPOINT	190	-0.274815	-1.22962	0.0556745	0.126533	0.0799156	2517	tags=28%, list=20%, signal=23%	SFPQ/TENT4A/TPX2/KIF23/HIRA/KIF5B/NUP98/CDKN3/TOP2A/ORC5/MYC/RAD23B/PBK/TOP1/ODF2/BIRC5/HMMR/CENPF/DBF4/SRSF2/AURKA/SYNCRIP/LIG3/HNRNPU/HMGB3/CCND1/UCK2/MEIS1/G3BP1/E2F4/CCNF/CENPE/DKC1/SRSF1/UBE2C/UBE2S/PRMT5/JPT1/TROAP/CKS2/DDX39A/NCL/MT2A/CENPA/GSPT1/TNPO2/AMD1/PTTG1/ODC1/NOLC1/KPNA2/PLK1/HSPA8/CDC20
HALLMARK_MYC_TARGETS_V1	HALLMARK_MYC_TARGETS_V1	190	-0.456164	-2.04105	3.12005e-09	5.20009e-08	3.28427e-08	3250	tags=47%, list=25%, signal=36%	HDDC2/HNRNPA3/CUL1/TUFM/STARD7/PSMA7/HNRNPR/MRPL9/NDUFAB1/GOT2/DDX18/SNRPB2/PSMD1/PSMD3/RSL1D1/CCT4/UBE2L3/SNRPG/EIF4A1/VDAC1/PRDX4/C1QBP/LSM7/PTGES3/TARDBP/SET/MYC/RAD23B/ILF2/CNBP/HNRNPA2B1/SRSF7/NHP2/CCT7/RAN/RNPS1/FAM120A/PSMC4/CSTF2/RANBP1/NME1/CCT2/SRSF2/POLE3/SRPK1/ABCE1/SYNCRIP/CCT3/EIF2S1/NCBP2/RUVBL2/EIF1AX/HDGF/HNRNPU/EIF4E/SERBP1/G3BP1/PA2G4/PWP1/EIF4G2/GNL3/SRSF1/EIF3B/TCP1/SSB/PSMA6…
HALLMARK_MYC_TARGETS_V2	HALLMARK_MYC_TARGETS_V2	57	-0.734037	-2.71507	1e-10	2.5e-09	1.57895e-09	1531	tags=68%, list=12%, signal=60%	SUPV3L1/DCTPP1/PA2G4/GNL3/TCOF1/FARSA/SLC19A1/PES1/MPHOSPH10/HSPD1/AIMP2/RCL1/TFB2M/PRMT3/GRWD1/DUSP2/NOP2/RABEPK/IMP4/NOP56/NOC4L/SRM/PUS1/WDR43/HSPE1/MRTO4/BYSL/NOLC1/PPRC1/RRP12/PPAN/UTP20/NOP16/IPO4/PLK1/MYBBP1A/RRP9/NIP7/NDUFAF4
