# Supplementary material for: HDAC8 inhibition targets STAT3–MYC axis and synergizes with Venetoclax in KMT2A-rearranged acute myeloid leukemia
Source: Leukemia. 2026 Apr 21;40(6):1271–83. doi: 10.1038/s41375-026-02950-1 (PMC13233295; doi:10.1038/s41375-026-02950-1)
Supplement: Supplementary file 6 — Table S10 [file 41375_2026_2950_MOESM6_ESM.xlsx]

## Sheet: DEG-Down
DEG-Down overlap Hallmak MYC targets (V1+V2)
MV4-11 (64)	KG-1 (134)	Kasumi-1 (129)	Common (45)
TCOF1	SF3B3	TXNL4A	RAD23B
RAD23B	SNRPD2	PHB2	RAN
RAN	HNRNPU	XRCC6	SET
TOMM70	PABPC4	SORD	SSB
SET	NOP56	DHX15	EIF4G2
CNBP	BUB3	PSMD7	NHP2
SSB	SYNCRIP	HNRNPD	ETF1
EIF4G2	CUL1	EIF4H	PA2G4
EIF3B	EIF2S2	CTPS1	HSP90AB1
NHP2	RNPS1	HDDC2	CCT5
ETF1	VDAC3	HNRNPA3	SERBP1
PA2G4	TXNL4A	CUL1	EIF4E
DHX15	FAM120A	TUFM	PWP1
HSP90AB1	MAD2L1	STARD7	SRSF1
WDR74	CDK4	PSMA7	EIF3J
CCT5	EIF3J	HNRNPR	GSPT1
APEX1	SLC19A1	MRPL9	ABCE1
SERBP1	TUFM	NDUFAB1	DCTPP1
SRPK1	LAS1L	GOT2	SYNCRIP
EIF4E	COX5A	DDX18	PRMT3
PWP1	CTPS1	SNRPB2	ODC1
SRSF1	SERBP1	PSMD1	NOP56
NPM1	PPIA	PSMD3	PPRC1
XPOT	EIF2S1	RSL1D1	SNRPB2
EIF3J	PPRC1	CCT4	GRWD1
U2AF1	STARD7	UBE2L3	NOLC1
GSPT1	PPM1G	SNRPG	MYBBP1A
ABCE1	MPHOSPH10	VDAC1	SRM
DCTPP1	POLE3	PRDX4	PUS1
SYNCRIP	SORD	C1QBP	IMP4
PRMT3	NCBP2	LSM7	GNL3
DDX18	YWHAQ	PTGES3	NOP16
TFB2M	SNRPG	TARDBP	MPHOSPH10
ODC1	TOMM70	SLC29A2	RRP12
NOP56	CANX	SET	NDUFAF4
PPRC1	LSM7	MYC	SLC19A1
SNRPB2	GNL3	RAD23B	MRTO4
GRWD1	RAD23B	ILF2	EXOSC7
SUPV3L1	CSTF2	CNBP	NIP7
NOLC1	TBRG4	HNRNPA2B1	UTP20
MYBBP1A	VBP1	SRSF7	IPO4
SRM	PSMA1	NHP2	WDR43
PUS1	NME1	EXOSC5	RRP9
IMP4	GSPT1	CCT7	DDX21
GNL3	CCT7	RAN	MYC
NOP16	RUVBL2	RNPS1
MPHOSPH10	HDAC2	FAM120A
RRP12	PTGES3	PSMC4
NDUFAF4	PSMD14	CSTF2
SLC19A1	EXOSC7	LAS1L
MRTO4	ERH	RANBP1
NOC4L	RANBP1	TBRG4
EXOSC7	NOLC1	NME1
PES1	SRSF1	CCT2
HK2	PSMA7	SRSF2
NIP7	SRSF2	POLE3
EXOSC5	IFRD1	SRPK1
UTP20	PHB2	ABCE1
IPO4	PRDX4	SYNCRIP
DUSP2	SNRPD1	CCT3
WDR43	SNRPB2	EIF2S1
RRP9	SNRPA1	NCBP2
DDX21	SET	RUVBL2
MYC	CCT2	EIF1AX
	WDR43	HDGF
	HNRNPR	HNRNPU
	APEX1	SUPV3L1
	MYC	EIF4E
	PSMD3	SERBP1
	PSMC6	DCTPP1
	PRDX3	G3BP1
	PA2G4	PA2G4
	CYC1	PWP1
	PSMA4	EIF4G2
	EIF4E	GNL3
	XRCC6	SRSF1
	RAN	EIF3B
	ILF2	TCOF1
	SSB	TCP1
	PSMC4	FARSA
	CCT3	SLC19A1
	HDDC2	SSB
	NHP2	PES1
	TARDBP	MPHOSPH10
	NPM1	CAD
	PSMB2	SNRPA1
	MYBBP1A	HSPD1
	NDUFAB1	AIMP2
	EIF4G2	RCL1
	HSP90AB1	HSP90AB1
	DCTPP1	TFB2M
	PSMD7	ETF1
	ABCE1	PRMT3
	MRTO4	GRWD1
	C1QBP	DUSP2
	ORC2	RABEPK
	HSPE1	CCT5
	CCT5	MRPL23
	GRWD1	EXOSC7
	HDGF	IMP4
	UBE2L3	EIF3J
	SLC29A2	NOP56
	ETF1	NOC4L
	XPOT	GSPT1
	HNRNPA2B1	SRM
	DDX21	PUS1
	UTP20	RPS10
	MRPL9	PSMA2
	IMP4	WDR43
	ODC1	HSPE1
	RRP12	MRTO4
	CAD	ODC1
	PWP1	BYSL
	RRP9	NOLC1
	AIMP2	PPRC1
	HNRNPA3	DDX21
	GOT2	RRP12
	TCP1	PPAN
	HSPD1	KPNA2
	CCT4	SSBP1
	MRPL23	UTP20
	NOP16	NOP16
	SRM	IPO4
	NDUFAF4	PLK1
	PRMT3	MYBBP1A
	PUS1	RRP9
	PSMD1	NIP7
	NIP7	NDUFAF4
	CCNA2	CDC20
	RABEPK
	IPO4
	KPNA2
	PLK1
	CDC20

## Sheet: DEG-Up
DEG-up overlap DANG_REGULATED_BY_MYC_DN (M2310)
MV4-11 (42)	KG-1 (50)	Kasumi-1 (62)	Common (9)
CCN2	ADM	CCNG2	CDKN1A
FADS2	VEGFA	NDRG1	DDB2
CSPG4	CDKN1A	VLDLR	NREP
OAS1	DUSP6	SFXN3	PMAIP1
GPC1	NDRG1	DDB2	CTSB
DUSP1	PLAUR	ID2	MYO1C
CCNG2	DDIT3	CDKN1A	SERINC3
CDKN1A	FOSL2	DDIT3	NDRG1
GBP2	DUSP1	ADM	ITM2B
CYFIP2	PIM1	NIBAN1
SCPEP1	PDLIM7	FADS2
DUSP6	HIVEP2	TIMP2
DDB2	NCAM1	KLF7
SLC2A5	TMSB4X	ID3
TIMP2	GBP2	SERINC3
PIM1	ARHGEF7	TMSB4X
FCGRT	PPP1R15A	ARHGAP25
NREP	LIMS1	ACSL1
ID2	MYO1B	SDCBP
F3	DDB2	ZFP36L1
IFI35	MYO1C	TGFBR2
PMAIP1	BRD2	PPP1R15A
FTH1	NIBAN1	NREP
CTSB	HBEGF	CHAF1B
CAST	IL1RAP	VEGFA
GDI1	TGFBR2	MYO1C
GOLGA2	FZD1	SERPINB1
PLAUR	RARA	PLD1
ITGB1	TGFB1	FTH1
MYO1C	SERINC3	IGF2R
SDCBP	SFXN3	RB1
GAA	RB1	ITM2B
SERINC3	MAP3K1	RRM2B
NDRG1	SPTAN1	IFI35
CKAP2L	UBE2V1	GOLGA2
MDM2	PLAC8	LIMS1
AKT1	ZFP36L1	TCTA
IGF2R	CTSB	CTSB
ITM2B	NREP	NPC2
MAP3K1	ITM2B	SYNJ1
ANXA4	CHAF1B	FOXN3
LAMP2	CYFIP2	CKAP2L
	SP3	PMAIP1
	PMAIP1	MAPK3
	ATRX	RPS12
	ERBB2	ARHGEF7
	CD151	ALDH9A1
	ALDH9A1	PAM
	ARHGAP25	CAST
	SERPINB1	SPTAN1
		MYL12A
		HIVEP2
		ITGB1
		ATRX
		FTL
		SUMO1
		CPD
		CHP1
		ILK
		ANXA6
		CDKN1B
		SP3
